# Supplementary material for: Alveolar soft-part sarcoma (ASPS) resembles a mesenchymal stromal progenitor: evidence from meta-analysis of transcriptomic data
Source: PeerJ. 2020 Jun 19;8:e9394. doi: 10.7717/peerj.9394 (PMC7307565; doi:10.7717/peerj.9394)
Supplement: Supplemental Information 2 [file peerj-08-9394-s002.xlsx]

## Sheet: two conditions table
ID	ASPS-1 Avg (log2)	NCI Sarcoma panel Avg (log2)	Fold Change	P-val	FDR P-val	Gene Symbol	Description
3391149	12.62	4.8	227.09	0.0239	0.3697	CRYAB; FDXACB1; RPL37AP8	crystallin alpha B; ferredoxin-fold anticodon binding domain containing 1; ribosomal protein L37a pseudogene 8
3692999	11.64	3.97	202.9	1.12e-09	2.32e-07	MT1G	metallothionein 1G
3000905	11.72	4.06	202	2.85e-08	4.57e-06	C7orf69	chromosome 7 open reading frame 69
2390102	10.8	3.33	177.58	8.24e-20	5.82e-17	GCSAML	germinal center-associated, signaling and motility-like
3608638	11.37	4.32	132.55	0.0018	0.0653	SV2B	synaptic vesicle glycoprotein 2B
2419432	10.01	2.99	129.91	0.0036	0.1091	ADGRL4	adhesion G protein-coupled receptor L4
2955827	10.31	3.76	93.48	3.87e-10	8.49e-08	PLA2G7	phospholipase A2, group VII (platelet-activating factor acetylhydrolase, plasma)
2498911	10.38	3.86	91.33	1.35e-15	6.43e-13	SULT1C2	sulfotransferase family 1C member 2
3389954	10.27	3.79	88.86	6.67e-10	1.43e-07	SLN	sarcolipin
3878972	10.55	4.14	85.24	2.22e-24	2.12e-21	CFAP61	cilia and flagella associated protein 61
3970714	9.44	3.08	82.37	3.64e-17	1.98e-14	PPEF1	protein phosphatase, EF-hand calcium binding domain 1
3851072	11.36	5.04	79.84	1.41e-21	1.07e-18	ACP5	acid phosphatase 5, tartrate resistant
3010503	9.31	3.01	79.05	0.0015	0.0582	CD36	CD36 molecule (thrombospondin receptor)
2763550	10.72	4.42	78.92	2.06e-06	0.0002	PPARGC1A	peroxisome proliferator-activated receptor gamma, coactivator 1 alpha
4000485	8.82	2.53	78.05	3.77e-13	1.47e-10	ASB11	ankyrin repeat and SOCS box containing 11, E3 ubiquitin protein ligase
2958172	10.24	4.01	74.9	0.0031	0.0963	BMP5	bone morphogenetic protein 5
3210616	10.82	4.65	72.3	0.0227	0.358	PRUNE2	prune homolog 2 (Drosophila)
2648098	8.9	2.84	66.49	3.88e-42	2.47e-38	SUCNR1	succinate receptor 1
3864286	11.87	5.82	65.96	0.009	0.2066	PSG9	pregnancy specific beta-1-glycoprotein 9
2818035	10.46	4.51	61.74	3.43e-34	6.54e-31	CKMT2	creatine kinase, mitochondrial 2 (sarcomeric)
2584018	9.8	3.87	61.22	0.0494	0.5356	DPP4	dipeptidyl-peptidase 4
3060182	9.71	3.82	59.68	8.37e-11	2.19e-08	ABCB1	ATP binding cassette subfamily B member 1
2990404	9.24	3.37	58.69	1.39e-05	0.0011	SCIN	scinderin
2404418	11.96	6.16	55.78	0.0107	0.2314	FABP3	fatty acid binding protein 3, muscle and heart
3210497	10.47	4.67	55.7	0.0144	0.2754	PRUNE2	prune homolog 2 (Drosophila)
3593575	9.41	3.64	54.68	9.52e-07	0.0001	SLC27A2	solute carrier family 27 (fatty acid transporter), member 2
2869096	9.14	3.44	51.87	3.44e-08	5.47e-06	SLCO4C1	solute carrier organic anion transporter family, member 4C1
3863929	10.07	4.41	50.42	0.0018	0.0641	PSG11; PSG5; PSG4; PSG2; CEACAMP8; CEACAMP9	pregnancy specific beta-1-glycoprotein 11; pregnancy specific beta-1-glycoprotein 5; pregnancy specific beta-1-glycoprotein 4; pregnancy specific beta-1-glycoprotein 2; carcinoembryonic antigen-related cell adhesion molecule pseudogene 8; carcinoembryonic antigen-related cell adhesion molecule pseudogene 9
2853102	9.15	3.57	47.91	7.34e-06	0.0006	PRLR	prolactin receptor
2830450	9.51	4.03	44.62	6.69e-11	1.77e-08	NPY6R	neuropeptide Y receptor Y6 (pseudogene)
2732844	8.99	3.56	43.2	0.0179	0.3141	ANXA3	annexin A3
2876793	8.93	3.51	42.86	1.4e-45	1.4e-45	TRPC7	transient receptor potential cation channel, subfamily C, member 7
2439138	10.65	5.29	40.97	9.57e-40	3.65e-36	CD5L	CD5 molecule-like
3274758	9.01	3.66	40.93	0.0395	0.486	AKR1C2	aldo-keto reductase family 1, member C2
2992814	12.74	7.41	40.29	0.0448	0.5171	GPNMB	glycoprotein (transmembrane) nmb
4018729	8.19	2.9	39.12	0.0401	0.4894	IL13RA2	interleukin 13 receptor, alpha 2
2425173	9.18	3.9	38.83	9.46e-13	3.4e-10	LRRC39	leucine rich repeat containing 39
3901361	8.53	3.3	37.44	4.1e-09	7.31e-07	CST1	cystatin SN
3792273	9.58	4.38	36.75	5.46e-06	0.0005	CDH7	cadherin 7, type 2
3889833	10.12	4.98	35.13	0.0371	0.4708	DOK5	docking protein 5
3947227	12.13	7.01	34.82	0.0025	0.0837	SEPT3; WBP2NL	septin 3; WBP2 N-terminal like
3596147	10.37	5.25	34.77	9.85e-09	1.69e-06	GCNT3	glucosaminyl (N-acetyl) transferase 3, mucin type
2955673	8.78	3.66	34.67	4.95e-08	7.32e-06	ENPP5	ectonucleotide pyrophosphatase/phosphodiesterase 5 (putative)
2888879	11.35	6.26	34.15	6.4e-06	0.0006	DOK3	docking protein 3
3512874	10.54	5.45	34.02	0.0482	0.5321	LCP1	lymphocyte cytosolic protein 1 (L-plastin)
2324084	10.72	5.66	33.41	0.0034	0.105	CDA	cytidine deaminase
3983324	9.55	4.49	33.31	0.0006	0.029	KLHL4	kelch-like family member 4
2434609	11.29	6.32	31.51	0.0256	0.3851	CTSK	cathepsin K
3595691	9.03	4.08	30.96	1.29e-22	1.03e-19	LIPC	lipase, hepatic
3827218	8.54	3.64	29.98	0.0135	0.2679	RPSAP58; RPSA	ribosomal protein SA pseudogene 58; ribosomal protein SA
2777714	10.69	5.78	29.98	0.009	0.2068	SNCA	synuclein alpha
3856720	7.98	3.08	29.82	1.33e-07	1.73e-05	ZNF676; ZNF99; ZNF728; RPL34P34	zinc finger protein 676; zinc finger protein 99; zinc finger protein 728; ribosomal protein L34 pseudogene 34
3376529	10.41	5.56	28.85	9.17e-08	1.26e-05	PLA2G16	phospholipase A2, group XVI
3971219	9.44	4.61	28.57	0.0002	0.0124	CNKSR2	connector enhancer of kinase suppressor of Ras 2
3445820	9.27	4.44	28.41	1.91e-05	0.0014	RERG	RAS-like, estrogen-regulated, growth inhibitor
3792656	8.2	3.39	28.18	0.0001	0.0077	CCDC102B	coiled-coil domain containing 102B
3343832	8.56	3.75	28.13	1.4e-45	5.97e-43	TYR	tyrosinase
3059226	8.05	3.31	26.74	0.0044	0.1265	PCLO	piccolo presynaptic cytomatrix protein
3174121	8.91	4.22	25.71	0.0119	0.2476	MAMDC2	MAM domain containing 2
2741206	7.69	3.05	24.89	3.27e-07	3.95e-05	MYOZ2	myozenin 2
3771675	9.64	5	24.85	3.98e-13	1.52e-10	ST6GALNAC2	ST6 (alpha-N-acetyl-neuraminyl-2,3-beta-galactosyl-1,3)-N-acetylgalactosaminide alpha-2,6-sialyltransferase 2
3662808	10.55	5.92	24.63	0.0003	0.0138	ADGRG1	adhesion G protein-coupled receptor G1
3973891	9.35	4.76	23.98	0.0127	0.2587	SYTL5; HYPM	synaptotagmin-like 5; huntingtin interacting protein M
3581221	12.08	7.5	23.92	0.0199	0.3335	AHNAK2	AHNAK nucleoprotein 2
3592401	7.98	3.4	23.89	4.36e-10	9.45e-08	C15orf48; MIR147B	chromosome 15 open reading frame 48; microRNA 147b
3021009	8.78	4.24	23.38	1.31e-06	0.0001	KCND2	potassium channel, voltage gated Shal related subfamily D, member 2
2402536	9	4.5	22.55	7.88e-34	1.37e-30	TRIM63	tripartite motif containing 63, E3 ubiquitin protein ligase
2334602	8.67	4.21	21.98	9.78e-06	0.0008	TSPAN1	tetraspanin 1
3518766	7.7	3.25	21.85	2.97e-09	5.51e-07	EDNRB	endothelin receptor type B
3824874	12.49	8.04	21.83	0.0078	0.1911	IFI30	interferon, gamma-inducible protein 30
2476671	8.15	3.73	21.39	3.12e-10	7.08e-08	RASGRP3	RAS guanyl releasing protein 3 (calcium and DAG-regulated)
3605268	8.33	3.95	20.83	0.0002	0.0116	TM6SF1	transmembrane 6 superfamily member 1
3820217	10.07	5.7	20.62	5.61e-39	1.53e-35	RDH8	retinol dehydrogenase 8 (all-trans)
2783596	9.79	5.43	20.55	0.0126	0.2587	PDE5A	phosphodiesterase 5A, cGMP-specific
3663287	11.41	7.05	20.54	2.76e-09	5.17e-07	NDRG4	NDRG family member 4
3385752	10.48	6.12	20.5	7.63e-05	0.005	RAB38	RAB38, member RAS oncogene family
3775808	8.13	3.78	20.42	0.0002	0.013	CLUL1	clusterin-like 1 (retinal)
2397898	10.31	5.97	20.19	0.016	0.2935	HSPB7	heat shock 27kDa protein family, member 7 (cardiovascular)
2420681	9.65	5.32	20.16	0.0011	0.046	MCOLN3	mucolipin 3
3814063	9.67	5.34	20.12	3.59e-08	5.62e-06	MBP	myelin basic protein
2337716	10.28	5.99	19.58	0.008	0.192	PRKAA2	protein kinase, AMP-activated, alpha 2 catalytic subunit
2591837	9.86	5.58	19.45	0.0003	0.0143	SLC40A1	solute carrier family 40 (iron-regulated transporter), member 1
3856646	7.74	3.49	19.08	0.0103	0.226	ZNF208	zinc finger protein 208
3310953	9.39	5.16	18.86	0.0002	0.0101	CPXM2	carboxypeptidase X (M14 family), member 2
3820443	10.18	5.95	18.82	0.0079	0.1916	ICAM1	intercellular adhesion molecule 1
2327310	11.12	6.89	18.78	9.71e-13	3.43e-10	SMPDL3B	sphingomyelin phosphodiesterase, acid-like 3B
2939034	8.92	4.7	18.63	0.0077	0.1893	SERPINB9	serpin peptidase inhibitor, clade B (ovalbumin), member 9
2518889	9.77	5.55	18.58	0.0019	0.066	ZNF804A	zinc finger protein 804A
3097701	8.16	3.96	18.37	2.54e-10	5.85e-08	SNTG1	syntrophin, gamma 1
3944129	11.18	6.99	18.18	0.0111	0.2385	HMOX1	heme oxygenase 1
3464276	9.96	5.83	17.47	0.0489	0.5338	SLC6A15	solute carrier family 6 (neutral amino acid transporter), member 15
3418111	9.62	5.51	17.3	3.9e-05	0.0027	INHBE	inhibin beta E
3596109	8.73	4.63	17.17	6.63e-07	7.53e-05	FAM81A	family with sequence similarity 81, member A
2964231	11.72	7.62	17.15	0.0037	0.1107	RRAGD	Ras-related GTP binding D
2378068	10.96	6.87	17	0.0189	0.3248	G0S2	G0/G1 switch 2
3318173	9.19	5.1	17	9.65e-28	1.08e-24	OR51E1	olfactory receptor, family 51, subfamily E, member 1
3575371	7.38	3.31	16.76	1.05e-13	4.36e-11	EML5	echinoderm microtubule associated protein like 5
2491661	10.26	6.21	16.53	0.0004	0.0216	VAMP8	vesicle associated membrane protein 8
3043648	10.44	6.39	16.52	0.0261	0.3882	CPVL	carboxypeptidase, vitellogenic-like
3942472	11.22	7.2	16.21	1.23e-07	1.61e-05	TCN2	transcobalamin II
2377094	10.72	6.71	16.11	2.25e-05	0.0017	PFKFB2	6-phosphofructo-2-kinase/fructose-2,6-biphosphatase 2
3297632	9.33	5.4	15.24	1.93e-17	1.12e-14	MAT1A	methionine adenosyltransferase I, alpha
2504328	11.42	7.49	15.23	0.0034	0.1049	GYPC	glycophorin C (Gerbich blood group)
3067478	7.68	3.75	15.18	0.047	0.527	NRCAM	neuronal cell adhesion molecule
2347732	9.83	5.92	15.04	0.0233	0.3638	TMEM56; TMEM56-RWDD3	transmembrane protein 56; TMEM56-RWDD3 readthrough
3519540	7.02	3.17	14.37	0.0003	0.0176
2896848	8.57	4.72	14.36	0.0494	0.5356	RBM24	RNA binding motif protein 24
2395146	8.39	4.6	13.84	0.0042	0.1231	TNFRSF9	tumor necrosis factor receptor superfamily, member 9
2667809	11.34	7.55	13.83	0.0035	0.1058	OSBPL10	oxysterol binding protein-like 10
2736060	7.73	3.95	13.81	7.39e-07	8.35e-05	GRID2	glutamate receptor, ionotropic, delta 2
2838462	7.38	3.6	13.68	2.87e-11	8.14e-09	GABRG2	gamma-aminobutyric acid (GABA) A receptor, gamma 2
2522916	9.24	5.48	13.55	0.0016	0.0599	CDK15	cyclin-dependent kinase 15
2318086	10.59	6.84	13.48	5.3e-08	7.77e-06	KCNAB2	potassium channel, voltage gated subfamily A regulatory beta subunit 2
2850964	7.64	3.89	13.41	0.0171	0.3054	CDH12	cadherin 12, type 2 (N-cadherin 2)
2592356	7.9	4.18	13.1	8.14e-05	0.0053	STAT4	signal transducer and activator of transcription 4
3041816	10.71	7	13.09	0.0199	0.3337	DFNA5	deafness, autosomal dominant 5
2748830	8.03	4.32	13.09	0.0023	0.0796	GUCY1A3	guanylate cyclase 1, soluble, alpha 3
3713951	10.43	6.73	12.99	0.0048	0.1343	SLC47A1; SNORA59B; SNORA59A	solute carrier family 47 (multidrug and toxin extrusion), member 1; small nucleolar RNA, H/ACA box 59B; small nucleolar RNA, H/ACA box 59A
3312045	7.99	4.3	12.97	6.15e-19	4.19e-16	C10orf90	chromosome 10 open reading frame 90
3830359	8.56	4.86	12.93	3.88e-08	6.02e-06	CD22	CD22 molecule
3319137	8.94	5.29	12.63	0.0012	0.0492	PPFIBP2	PTPRF interacting protein, binding protein 2 (liprin beta 2)
3389647	8.95	5.3	12.54	0.0004	0.019	GUCY1A2	guanylate cyclase 1, soluble, alpha 2
3233049	7.71	4.06	12.53	0.034	0.4515	AKR1C3; AKR1C1	aldo-keto reductase family 1, member C3; aldo-keto reductase family 1, member C1
2771342	9.67	6.03	12.41	0.0258	0.3856	EPHA5	EPH receptor A5
3259253	7.64	4.01	12.4	1.36e-08	2.3e-06	ENTPD1; C10orf131	ectonucleoside triphosphate diphosphohydrolase 1; chromosome 10 open reading frame 131
3944210	9.49	5.87	12.37	0.0002	0.0092	RASD2	RASD family, member 2
2723605	7.49	3.92	11.9	1.41e-10	3.45e-08	C4orf19	chromosome 4 open reading frame 19
3125915	9.07	5.51	11.77	0.0012	0.0503	MTUS1	microtubule associated tumor suppressor 1
2947975	10.71	7.16	11.7	8.36e-05	0.0054	IFITM4P; HLA-F-AS1; MICE; RPL23AP1	interferon induced transmembrane protein 4 pseudogene; HLA-F antisense RNA 1; MHC class I polypeptide-related sequence E (pseudogene); ribosomal protein L23a pseudogene 1
3448088	10.06	6.51	11.69	0.0014	0.0565	BHLHE41	basic helix-loop-helix family, member e41
3127352	9.33	5.79	11.59	7.25e-29	8.65e-26	LGI3	leucine-rich repeat LGI family, member 3
3299578	8.88	5.38	11.36	5.65e-08	8.23e-06	CH25H	cholesterol 25-hydroxylase
3002420	9.29	5.81	11.21	3.24e-35	6.88e-32	VSTM2A; VSTM2A-OT1	V-set and transmembrane domain containing 2A; VSTM2A overlapping transcript 1
3662201	7.77	4.3	11.09	0.0067	0.1721	MT1F; MT1H	metallothionein 1F; metallothionein 1H
3434012	10.16	6.7	11.06	0.0291	0.4148	HSPB8	heat shock 22kDa protein 8
3032647	8.25	4.79	10.99	1.3e-05	0.0011	DPP6	dipeptidyl-peptidase 6
3739147	10.39	6.94	10.95	1.2e-06	0.0001	FN3K	fructosamine 3 kinase
3212420	7.8	4.35	10.92	3.48e-24	3.16e-21	SLC28A3	solute carrier family 28 (concentrative nucleoside transporter), member 3
2750753	7.96	4.51	10.87	0.0014	0.0547	TLL1	tolloid like 1
2366422	10.83	7.39	10.86	0.0144	0.2754	ATP1B1	ATPase, Na+/K+ transporting, beta 1 polypeptide
3986261	7.13	3.69	10.85	0.0066	0.171	RNF128	ring finger protein 128, E3 ubiquitin protein ligase
3490073	8.91	5.48	10.78	1.98e-09	3.89e-07	FAM124A	family with sequence similarity 124 member A
2929699	10.34	6.91	10.76	0.0194	0.3295	RAB32	RAB32, member RAS oncogene family
3973768	8.39	4.97	10.7	3.15e-11	8.66e-09	LANCL3	LanC lantibiotic synthetase component C-like 3 (bacterial)
3567873	7.14	3.72	10.68	0.0008	0.036	KCNH5	potassium channel, voltage gated eag related subfamily H, member 5
2870964	7.5	4.1	10.57	0.0023	0.0792	EPB41L4A	erythrocyte membrane protein band 4.1 like 4A
3124388	8.78	5.38	10.57	0.0005	0.0245	FAM167A	family with sequence similarity 167, member A
3863811	6.93	3.53	10.54	0.0031	0.0964	PSG6; PSG7	pregnancy specific beta-1-glycoprotein 6; pregnancy specific beta-1-glycoprotein 7 (gene/pseudogene)
3012978	10.28	6.89	10.53	0.0465	0.5247	GNG11	guanine nucleotide binding protein (G protein), gamma 11
2509900	9.16	5.79	10.3	0.0039	0.1146	KIF5C	kinesin family member 5C
3656737	10.12	6.77	10.26	1.57e-05	0.0012	HSD3B7	hydroxy-delta-5-steroid dehydrogenase, 3 beta- and steroid delta-isomerase 7
3352948	8.66	5.3	10.23	0.0007	0.0299	SORL1	sortilin-related receptor, L(DLR class) A repeats containing
2840036	7.87	4.53	10.11	4.54e-07	5.38e-05	DOCK2; MIR378E	dedicator of cytokinesis 2; microRNA 378e
3225855	11.4	8.08	9.98	0.0098	0.2186	ANGPTL2	angiopoietin like 2
4007550	10.8	7.48	9.98	7.73e-12	2.3e-09	PCSK1N	proprotein convertase subtilisin/kexin type 1 inhibitor
3817222	10.27	6.96	9.96	3.35e-32	4.56e-29	NMRK2	nicotinamide riboside kinase 2
3556816	8.45	5.15	9.85	0.0021	0.072	SLC7A7	solute carrier family 7 (amino acid transporter light chain, y+L system), member 7
3323413	9.5	6.23	9.66	0.0035	0.1059	HTATIP2	HIV-1 Tat interactive protein 2
3985717	8.59	5.32	9.63	9.66e-18	5.94e-15	PLP1	proteolipid protein 1
3864107	6.17	2.9	9.6	2.06e-09	3.93e-07	PSG7; PSG9; CEACAMP10	pregnancy specific beta-1-glycoprotein 7 (gene/pseudogene); pregnancy specific beta-1-glycoprotein 9; carcinoembryonic antigen-related cell adhesion molecule pseudogene 10
3077214	6.79	3.54	9.55	1.79e-10	4.26e-08	OR9A2	olfactory receptor, family 9, subfamily A, member 2
2713111	10	6.75	9.54	0.0027	0.0885	MFI2; PIGZ	antigen p97 (melanoma associated) identified by monoclonal antibodies 133.2 and 96.5; phosphatidylinositol glycan anchor biosynthesis class Z
3618736	7.25	4	9.52	7.63e-09	1.35e-06	RASGRP1	RAS guanyl releasing protein 1 (calcium and DAG-regulated)
2571483	7.3	4.06	9.43	0.0412	0.4952	IL1A	interleukin 1 alpha
3333425	7.18	3.95	9.4	2.2e-15	1e-12	SCGB1D2	secretoglobin, family 1D, member 2
3862661	10.72	7.5	9.31	6.55e-05	0.0044	BLVRB	biliverdin reductase B
3360456	8.26	5.04	9.3	0.0126	0.2582	OR51B5; HBE1; HBG2	olfactory receptor, family 51, subfamily B, member 5; hemoglobin, epsilon 1; hemoglobin, gamma G
2491168	6.55	3.34	9.25	4.2e-06	0.0004	DNAH6	dynein, axonemal, heavy chain 6
2993727	8.93	5.73	9.17	0.0237	0.3677	SNX10	sorting nexin 10
2888399	9.39	6.2	9.14	2.51e-18	1.65e-15	SNCB	synuclein beta
3173673	6.4	3.21	9.11	2.98e-39	9.47e-36	PIP5K1B	phosphatidylinositol-4-phosphate 5-kinase, type I, beta
3983717	6.36	3.18	9.07	2.77e-08	4.51e-06	FAM133A	family with sequence similarity 133, member A
2775259	7.09	3.92	8.97	0.0225	0.3577	RASGEF1B	RasGEF domain family member 1B
2769810	7.58	4.42	8.97	0.0015	0.0583	KDR	kinase insert domain receptor
3378344	10.27	7.11	8.97	1.75e-05	0.0013	CTSF	cathepsin F
3621080	8.44	5.28	8.94	1.51e-30	1.92e-27	TGM5	transglutaminase 5
3662417	7.94	4.8	8.79	2.39e-38	5.7e-35	CETP	cholesteryl ester transfer protein, plasma
2434575	7.37	4.24	8.72	1.65e-06	0.0002	CTSS	cathepsin S
2849992	8.09	4.98	8.68	4.72e-05	0.0033	FAM134B	family with sequence similarity 134, member B
3188883	9.87	6.76	8.64	1.05e-07	1.4e-05	OLFML2A	olfactomedin like 2A
2525533	8.68	5.58	8.59	0.0249	0.3781	MAP2	microtubule associated protein 2
2443335	10.59	7.5	8.53	1.45e-05	0.0011	SLC19A2	solute carrier family 19 (thiamine transporter), member 2
3625271	9.59	6.5	8.49	7.87e-05	0.0051	RAB27A	RAB27A, member RAS oncogene family
3817186	8.59	5.51	8.48	1.8e-05	0.0014	ATCAY	ataxia, cerebellar, Cayman type
2439052	6.49	3.41	8.47	5.46e-42	2.6e-38	FCRL2	Fc receptor-like 2
3302693	9.1	6.03	8.39	0.0022	0.0774	LOXL4	lysyl oxidase-like 4
3000953	9.31	6.25	8.39	0.0002	0.012	UPP1	uridine phosphorylase 1
3727583	8.11	5.05	8.38	0.0002	0.0109	HLF	hepatic leukemia factor
3636169	8.29	5.23	8.36	1.14e-06	0.0001	CPEB1	cytoplasmic polyadenylation element binding protein 1
2318656	10.14	7.08	8.31	0.0009	0.0381	PER3	period circadian clock 3
3853658	7.04	4	8.25	0.001	0.0445	CYP4F11	cytochrome P450, family 4, subfamily F, polypeptide 11
3595441	7.75	4.71	8.19	9.15e-08	1.26e-05	GCOM1; MYZAP; POLR2M	GRINL1A complex locus 1; myocardial zonula adherens protein; polymerase (RNA) II (DNA directed) polypeptide M
4027302	10.52	7.49	8.18	0.0006	0.0292	DNASE1L1	deoxyribonuclease I-like 1
3385307	9.02	6	8.14	0.0083	0.1995	ME3	malic enzyme 3, NADP(+)-dependent, mitochondrial
3308241	8.12	5.1	8.14	0.0432	0.509	GFRA1	GDNF family receptor alpha 1
3042610	10.09	7.07	8.1	0.0464	0.5242	SKAP2	src kinase associated phosphoprotein 2
4014759	8.23	5.22	8.07	0.0254	0.3835	NAP1L3	nucleosome assembly protein 1-like 3
3060117	6.35	3.35	8	1.32e-06	0.0001	ABCB4	ATP binding cassette subfamily B member 4
3867443	8.46	5.47	7.96	0.0001	0.0073	HSD17B14	hydroxysteroid (17-beta) dehydrogenase 14
3952360	8.23	5.24	7.93	1.53e-33	2.43e-30	PRODH	proline dehydrogenase (oxidase) 1
3973803	7.7	4.73	7.86	1.9e-06	0.0002	XK	X-linked Kx blood group
3777770	6.22	3.26	7.78	0.0017	0.0634
3153716	7.6	4.64	7.78	1.68e-11	4.93e-09	ADCY8	adenylate cyclase 8 (brain)
3913892	10.53	7.58	7.75	0.0023	0.078	EEF1A2	eukaryotic translation elongation factor 1 alpha 2
3013565	8.19	5.24	7.74	4.44e-06	0.0004	DYNC1I1	dynein, cytoplasmic 1, intermediate chain 1
2367086	8.04	5.09	7.72	8.74e-06	0.0007	FMO4; TOP1P1	flavin containing monooxygenase 4; topoisomerase (DNA) I pseudogene 1
3088486	7.44	4.5	7.7	0.0004	0.0212	LPL	lipoprotein lipase
3920066	8.16	5.21	7.69	0.0003	0.0157
3178147	10.94	8	7.65	0.0474	0.5296	CTSL; CTSLP8	cathepsin L; cathepsin L pseudogene 8
3738081	8.54	5.61	7.62	2.9e-11	8.14e-09	TSPAN10	tetraspanin 10
3577612	8.11	5.19	7.55	0.0045	0.1272	SERPINA1; SERPINA2	serpin peptidase inhibitor, clade A (alpha-1 antiproteinase, antitrypsin), member 1; serpin peptidase inhibitor, clade A (alpha-1 antiproteinase, antitrypsin), member 2 (gene/pseudogene)
2794408	6.55	3.63	7.53	0.0011	0.0459	HPGD	hydroxyprostaglandin dehydrogenase 15-(NAD)
4026925	8.99	6.07	7.53	7.49e-08	1.05e-05	RENBP	renin binding protein
3450775	8.84	5.93	7.52	0.0252	0.3811	KIF21A	kinesin family member 21A
3768969	8.08	5.18	7.47	0.0427	0.5046	ABCA5	ATP binding cassette subfamily A member 5
3967689	9.94	7.05	7.46	0.0101	0.2243	STS	steroid sulfatase (microsomal), isozyme S
2663130	8.69	5.8	7.41	0.0074	0.1848	TIMP4	TIMP metallopeptidase inhibitor 4
2451567	9.66	6.77	7.39	4.46e-08	6.75e-06	MYBPH	myosin binding protein H
3953153	10.66	7.79	7.33	2.01e-08	3.31e-06	RTN4R	reticulon 4 receptor
3018375	10.25	7.37	7.33	0.0456	0.521	PRKAR2B	protein kinase, cAMP-dependent, regulatory, type II, beta
3469180	9.03	6.16	7.33	0.0257	0.3851	SLC41A2	solute carrier family 41 (magnesium transporter), member 2
2731496	6.14	3.28	7.27	0.012	0.2485	EPGN	epithelial mitogen
3876245	9.14	6.28	7.26	0.0341	0.4519	SNAP25	synaptosome associated protein 25kDa
2426385	6.4	3.54	7.26	0.0367	0.4675	VAV3	vav 3 guanine nucleotide exchange factor
3837707	8.09	5.23	7.25	5.3e-05	0.0036	ZNF114	zinc finger protein 114
3968512	9.09	6.23	7.24	0.0001	0.0081	CLCN4	chloride channel, voltage-sensitive 4
3875642	8.74	5.89	7.22	0.0477	0.5305	PLCB1; RNU105B	phospholipase C, beta 1 (phosphoinositide-specific); RNA, U105B small nucleolar
2513471	6.55	3.7	7.21	0.0483	0.5324	SCN2A	sodium channel, voltage gated, type II alpha subunit
3389273	10.21	7.36	7.17	0.0369	0.47	CASP4	caspase 4
2435261	8.58	5.74	7.17	2.6e-11	7.5e-09	RORC	RAR-related orphan receptor C
2363852	7.38	4.55	7.14	0.0157	0.2902	FCRLA	Fc receptor-like A
3308397	9.61	6.78	7.13	0.0003	0.0158	HSPA12A	heat shock 70kDa protein 12A
3871662	6.37	3.54	7.12	2.1e-06	0.0002	NLRP11	NLR family, pyrin domain containing 11
2791894	6.73	3.91	7.09	0.0008	0.0369	FSTL5	follistatin-like 5
3374517	6.15	3.32	7.09	0.0129	0.2601	GLYATL2	glycine-N-acyltransferase-like 2
3755614	8.87	6.05	7.07	3.14e-12	1.01e-09	STAC2	SH3 and cysteine rich domain 2
3417531	10.17	7.35	7.07	1.42e-05	0.0011	COQ10A	coenzyme Q10A
2842157	8.52	5.71	7.02	3.72e-09	6.69e-07	HRH2	histamine receptor H2
4011951	8.76	5.95	7.02	4e-17	2.12e-14	INGX	inhibitor of growth family, X-linked, pseudogene
3046739	8.15	5.34	7.01	0.0012	0.0497	AMPH	amphiphysin
3671695	8.68	5.88	6.99	0.0015	0.0584	WFDC1	WAP four-disulfide core domain 1
2770039	7.5	4.7	6.98	1.32e-08	2.25e-06	NMU	neuromedin U
3560403	8.62	5.82	6.94	0.0001	0.0064	EGLN3	egl-9 family hypoxia-inducible factor 3
3921442	7.83	5.04	6.93	0.0059	0.1566	SH3BGR	SH3 domain binding glutamate-rich protein
3820458	8.36	5.57	6.91	4.53e-06	0.0004	ICAM4	intercellular adhesion molecule 4 (Landsteiner-Wiener blood group)
3598267	7.52	4.74	6.86	0.0022	0.0768	SLC51B	solute carrier family 51, beta subunit
3371537	8.88	6.11	6.83	2.06e-09	3.93e-07	CHRM4	cholinergic receptor, muscarinic 4
3633236	10.44	7.67	6.82	0.004	0.1185	RPP25	ribonuclease P/MRP 25kDa subunit
3103818	6.71	3.95	6.77	0.0298	0.421	HNF4G	hepatocyte nuclear factor 4, gamma
3019519	10.43	7.67	6.76	0.0002	0.011	IFRD1	interferon-related developmental regulator 1
3866845	7.52	4.77	6.73	7.55e-05	0.005	PLA2G4C	phospholipase A2, group IVC (cytosolic, calcium-independent)
2511045	6.48	3.74	6.7	0.05	0.5394	GALNT13	polypeptide N-acetylgalactosaminyltransferase 13
2428119	8.38	5.64	6.68	1.5e-06	0.0002	KCND3	potassium channel, voltage gated Shal related subfamily D, member 3
2796553	10.34	7.6	6.67	0.0067	0.1721	ACSL1; MIR3945HG	acyl-CoA synthetase long-chain family member 1; MIR3945 host gene
3662150	7.06	4.33	6.64	0.0422	0.5007	MT1M	metallothionein 1M
3876084	7.18	4.45	6.64	0.0002	0.0112	LAMP5	lysosomal-associated membrane protein family, member 5
3219885	9.39	6.67	6.6	0.0068	0.1745	PTPN3	protein tyrosine phosphatase, non-receptor type 3
2777333	8.74	6.02	6.59	0.0001	0.0067	PPM1K	protein phosphatase, Mg2+/Mn2+ dependent, 1K
2584787	9.5	6.78	6.58	0.0447	0.5166	COBLL1; SNORA70F	cordon-bleu WH2 repeat protein like 1; small nucleolar RNA, H/ACA box 70F
3902743	8.92	6.21	6.56	0.0366	0.4675	NOL4L	nucleolar protein 4-like
2749191	8.56	5.85	6.52	0.0137	0.2697	GLRB	glycine receptor beta
2374544	8.91	6.22	6.48	6.04e-07	6.94e-05	IGFN1	immunoglobulin-like and fibronectin type III domain containing 1
2955863	6.14	3.44	6.48	0.0176	0.3103	ADGRF5	adhesion G protein-coupled receptor F5
3301914	8.19	5.5	6.46	1.42e-05	0.0011	PIK3AP1	phosphoinositide-3-kinase adaptor protein 1
3344608	8.89	6.22	6.37	6.87e-24	5.69e-21	MTNR1B	melatonin receptor 1B
2974592	6.75	4.08	6.34	3.05e-09	5.59e-07	VNN1	vanin 1
2402517	8.56	5.9	6.31	9.74e-26	1.03e-22	SLC30A2	solute carrier family 30 (zinc transporter), member 2
3863869	5.79	3.14	6.27	0.027	0.3961	PSG8	pregnancy specific beta-1-glycoprotein 8
3375307	10.6	7.95	6.27	0.0001	0.008	CYB561A3	cytochrome b561 family, member A3
2439101	7.2	4.55	6.25	6.58e-24	5.69e-21	FCRL1	Fc receptor-like 1
3986230	7.57	4.93	6.24	0.0164	0.2974	CXorf57	chromosome X open reading frame 57
2781736	6.2	3.56	6.23	0.0154	0.2866	CFI	complement factor I
2886535	7.36	4.73	6.2	0.0493	0.5356	LOC100133106	VCEW9374
3727787	6.45	3.82	6.19	5.17e-07	6.02e-05	ANKFN1	ankyrin-repeat and fibronectin type III domain containing 1
2463227	6.76	4.13	6.19	3.19e-05	0.0023	RGS7	regulator of G-protein signaling 7
3742285	8.52	5.89	6.16	0.008	0.192	CXCL16	chemokine (C-X-C motif) ligand 16
3406329	5.97	3.35	6.11	4.27e-08	6.57e-06	PTPRO	protein tyrosine phosphatase, receptor type, O
2475407	9.88	7.28	6.09	0.0027	0.0872	CLIP4	CAP-GLY domain containing linker protein family, member 4
3031624	7.66	5.05	6.08	3.06e-05	0.0022	TMEM176A	transmembrane protein 176A
3324162	5.56	2.96	6.06	0.0004	0.0208	LUZP2	leucine zipper protein 2
2342475	6.84	4.24	6.06	7.63e-08	1.06e-05	LHX8	LIM homeobox 8
3634852	7.96	5.36	6.05	8.12e-09	1.42e-06	RASGRF1	Ras protein-specific guanine nucleotide-releasing factor 1
2647015	7.05	4.45	6.04	8.74e-07	9.8e-05	AGTR1	angiotensin II receptor, type 1
2517588	9.81	7.22	6.03	0.0033	0.1008	OSBPL6	oxysterol binding protein-like 6
3942531	9.27	6.69	5.97	1.52e-10	3.68e-08	OSBP2	oxysterol binding protein 2
3701481	8.05	5.47	5.97	8.9e-17	4.59e-14	PKD1L2	polycystic kidney disease 1-like 2 (gene/pseudogene)
3268059	8.78	6.2	5.97	5.99e-08	8.59e-06	TACC2	transforming, acidic coiled-coil containing protein 2
3394356	9.38	6.8	5.96	4.57e-06	0.0004	USP2	ubiquitin specific peptidase 2
4000560	9.2	6.63	5.93	0.0213	0.3455	PIR	pirin
3129065	10.71	8.15	5.91	0.0487	0.5338	CLU; MIR6843	clusterin; microRNA 6843
3784208	7.96	5.41	5.85	0.0064	0.1677	DTNA; MAPRE2	dystrobrevin, alpha; microtubule-associated protein, RP/EB family, member 2
3449910	9.15	6.6	5.84	0.0322	0.4402	AMN1; STMN1P1	antagonist of mitotic exit network 1 homolog; stathmin 1 pseudogene 1
3139950	10.1	7.56	5.8	7.24e-05	0.0048	LACTB2	lactamase, beta 2
2831519	10.06	7.53	5.79	0.0015	0.0566	PURA; CYSTM1	purine-rich element binding protein A; cysteine-rich transmembrane module containing 1
2410470	10.56	8.03	5.77	0.0138	0.2704	PIK3R3	phosphoinositide-3-kinase, regulatory subunit 3 (gamma)
2327817	9.51	6.99	5.75	0.0007	0.0306	PTPRU	protein tyrosine phosphatase, receptor type, U
3381925	9.22	6.69	5.75	0.0208	0.3431	PGM2L1	phosphoglucomutase 2-like 1
2902804	7.64	5.12	5.74	5.43e-12	1.7e-09	C2	complement component 2
4002394	5.89	3.37	5.74	0.0079	0.1916	SMPX	small muscle protein, X-linked
3227070	9.37	6.87	5.69	0.0045	0.1274	PTGES	prostaglandin E synthase
3863761	5.25	2.75	5.68	0.0086	0.2027	PSG1; PSG3; PSG10P; CEACAM8	pregnancy specific beta-1-glycoprotein 1; pregnancy specific beta-1-glycoprotein 3; pregnancy specific beta-1-glycoprotein 10, pseudogene; carcinoembryonic antigen-related cell adhesion molecule 8
3605884	9.01	6.51	5.65	2.97e-07	3.63e-05	ALPK3	alpha kinase 3
3339406	8.36	5.86	5.65	0.0003	0.0177	FOLR1	folate receptor 1 (adult)
3944404	7.5	5.01	5.62	0.0352	0.4595	APOL1	apolipoprotein L1
2730194	5.63	3.14	5.62	4.77e-06	0.0004	HTN3	histatin 3
3599758	8.73	6.24	5.62	0.0328	0.4427	PAQR5	progestin and adipoQ receptor family member V
2970897	6.06	3.58	5.61	0.0305	0.4269	FRK	fyn-related Src family tyrosine kinase
3784783	8	5.52	5.6	0.0161	0.2943	MOCOS	molybdenum cofactor sulfurase
3847989	9.07	6.59	5.59	0.0017	0.0633	CD70	CD70 molecule
2951999	8.45	5.97	5.58	2.75e-15	1.22e-12	CPNE5	copine V
3806126	9.88	7.41	5.55	0.0408	0.4918	EPG5	ectopic P-granules autophagy protein 5 homolog (C. elegans)
3955102	9.13	6.65	5.55	0.0381	0.4771	GSTT1	glutathione S-transferase theta 1
2872471	9.56	7.09	5.53	0.0011	0.0452	DTWD2	DTW domain containing 2
3390195	7.87	5.4	5.53	0.0221	0.3538	EXPH5	exophilin 5
3633081	7.49	5.03	5.49	3.08e-06	0.0003	CYP1A1	cytochrome P450, family 1, subfamily A, polypeptide 1
2982076	7.13	4.68	5.49	0.0036	0.1091	TAGAP	T-cell activation RhoGTPase activating protein
2337147	8.98	6.54	5.45	1.96e-10	4.62e-08	ACOT11	acyl-CoA thioesterase 11
3126087	12.09	9.65	5.43	0.0043	0.1253	ASAH1	N-acylsphingosine amidohydrolase (acid ceramidase) 1
3559690	8.93	6.5	5.4	0.0312	0.4318	HEATR5A	HEAT repeat containing 5A
3299408	8.63	6.21	5.33	0.0385	0.4787	RNLS	renalase, FAD-dependent amine oxidase
3554104	8.82	6.41	5.3	2.83e-08	4.57e-06	KIF26A	kinesin family member 26A
2777276	6.06	3.66	5.3	0.0157	0.2902	ABCG2	ATP binding cassette subfamily G member 2 (Junior blood group)
3333309	8.41	6.01	5.29	0.0071	0.1796	BEST1	bestrophin 1
3388365	6.11	3.72	5.26	2.27e-12	7.45e-10	PGR	progesterone receptor
2500919	11.6	9.21	5.24	0.0072	0.1802	SLC20A1	solute carrier family 20 (phosphate transporter), member 1
2809579	6.84	4.48	5.13	9.24e-06	0.0008	HSPB3	heat shock 27kDa protein 3
3590204	9.76	7.4	5.12	2.69e-07	3.31e-05	VPS18	VPS18 CORVET/HOPS core subunit
2880051	7.18	4.83	5.11	1.25e-06	0.0001	PPP2R2B	protein phosphatase 2, regulatory subunit B, beta
3801411	11.29	8.95	5.07	0.0453	0.5182	NPC1	Niemann-Pick disease, type C1
2939213	8.97	6.64	5.01	0.0066	0.172	TUBB2A	tubulin, beta 2A class IIa
2768039	5.93	3.6	5.01	3.6e-17	1.98e-14	COX7B2	cytochrome c oxidase subunit VIIb2
2520138	9.14	6.82	4.99	0.0222	0.3545	MFSD6	major facilitator superfamily domain containing 6
3746809	7.76	5.44	4.99	4.41e-08	6.73e-06	CDRT1	CMT1A duplicated region transcript 1
2358136	8.38	6.06	4.97	0.0044	0.1262	CIART	circadian associated repressor of transcription
3353640	8.91	6.6	4.97	0.0492	0.5349	GRAMD1B	GRAM domain containing 1B
3781654	10.72	8.42	4.94	0.0007	0.0309	RIOK3	RIO kinase 3
3976797	9.97	7.66	4.94	0.0019	0.0665	SUV39H1	suppressor of variegation 3-9 homolog 1 (Drosophila)
3473331	11.23	8.92	4.94	1.93e-06	0.0002	C12orf49	chromosome 12 open reading frame 49
3538789	9.93	7.63	4.93	0.005	0.138	SLC38A6	solute carrier family 38, member 6
2739308	6.53	4.23	4.91	0.0377	0.4742	EGF; RNU6-35P	epidermal growth factor; RNA, U6 small nuclear 35, pseudogene
2738697	9.39	7.09	4.91	0.0047	0.1328	CYP2U1	cytochrome P450, family 2, subfamily U, polypeptide 1
2567167	7.2	4.91	4.9	0.0005	0.0234	LONRF2	LON peptidase N-terminal domain and ring finger 2
3394264	9.83	7.54	4.89	0.0444	0.515	MCAM	melanoma cell adhesion molecule
3876142	6.92	4.64	4.88	0.0091	0.2092	ANKEF1	ankyrin repeat and EF-hand domain containing 1
3926138	9.47	7.19	4.85	0.0106	0.2309	C21orf91; C21orf91-OT1	chromosome 21 open reading frame 91; C21orf91 overlapping transcript 1
2744734	8.22	5.95	4.84	0.005	0.1381	MGST2	microsomal glutathione S-transferase 2
3816699	9.19	6.92	4.82	0.0008	0.0358	ZNF57	zinc finger protein 57
3361811	6.06	3.79	4.8	0.0139	0.2713	STK33	serine/threonine kinase 33
3642572	11.17	8.91	4.8	1.1e-06	0.0001	SNRNP25	small nuclear ribonucleoprotein, U11/U12 25kDa subunit
3195034	9.27	7.01	4.79	5.56e-05	0.0038	PTGDS; PRR31	prostaglandin D2 synthase 21kDa (brain); proline rich 31
3783723	7.42	5.16	4.77	0.0302	0.4241	RNF125	ring finger protein 125, E3 ubiquitin protein ligase
2493992	9.25	6.99	4.77	6.56e-05	0.0044	KCNIP3; PROM2	Kv channel interacting protein 3, calsenilin; prominin 2
2594905	5.31	3.06	4.75	0.0019	0.066	ALS2CR11	amyotrophic lateral sclerosis 2 chromosome region candidate 11
2950823	8.39	6.15	4.74	0.0003	0.0137	IP6K3	inositol hexakisphosphate kinase 3
3062193	10.69	8.45	4.74	0.0167	0.3017	SLC25A13	solute carrier family 25 (aspartate/glutamate carrier), member 13
3764399	7.42	5.17	4.74	9.82e-10	2.06e-07	RNF43; SUPT4H1	ring finger protein 43; SPT4 homolog, DSIF elongation factor subunit
3945585	8.91	6.67	4.73	0.0074	0.1845	APOBEC3D; APOBEC3C	apolipoprotein B mRNA editing enzyme, catalytic polypeptide-like 3D; apolipoprotein B mRNA editing enzyme, catalytic polypeptide-like 3C
3352618	8.04	5.81	4.71	1.97e-06	0.0002	GRIK4	glutamate receptor, ionotropic, kainate 4
3332886	11.43	9.19	4.7	2.13e-05	0.0016	TMEM138	transmembrane protein 138
3363091	8.19	5.96	4.69	3.5e-08	5.51e-06	GALNT18	polypeptide N-acetylgalactosaminyltransferase 18
3228463	9.85	7.63	4.67	0.0002	0.0118	RALGDS	ral guanine nucleotide dissociation stimulator
4002173	10.66	8.44	4.66	0.0059	0.1566	RPS6KA3	ribosomal protein S6 kinase, 90kDa, polypeptide 3
3305081	7.64	5.42	4.65	1.32e-06	0.0001	COL17A1; MIR936	collagen, type XVII, alpha 1; microRNA 936
2581726	7.79	5.59	4.62	1.02e-05	0.0008	RPRM	reprimo, TP53 dependent G2 arrest mediator candidate
2909020	6.72	4.51	4.62	0.0072	0.1802	ENPP4	ectonucleotide pyrophosphatase/phosphodiesterase 4 (putative)
2900974	8.61	6.4	4.62	2.49e-05	0.0018	HLA-F; HLA-W	major histocompatibility complex, class I, F; major histocompatibility complex, class I, W (pseudogene)
2997907	9.59	7.39	4.61	0.0183	0.3168	EPDR1	ependymin related 1
3845263	8.5	6.3	4.59	0.0005	0.0257	ADAMTSL5	ADAMTS like 5
3801621	10.34	8.15	4.59	0.0002	0.0119	OSBPL1A	oxysterol binding protein-like 1A
3122678	5.59	3.4	4.58	2.17e-16	1.06e-13	DEFB1	defensin, beta 1
3756046	9.73	7.54	4.55	0.0011	0.0476	NR1D1	nuclear receptor subfamily 1, group D, member 1
3456805	5.86	3.67	4.55	0.0221	0.3535	GTSF1	gametocyte specific factor 1
2777447	7.8	5.63	4.53	0.002	0.0703	NAP1L5	nucleosome assembly protein 1-like 5
2779527	8.05	5.87	4.51	0.0079	0.1916	DDIT4L	DNA-damage-inducible transcript 4-like
2511432	9.94	7.77	4.51	0.012	0.2486	GPD2	glycerol-3-phosphate dehydrogenase 2
3707481	7.05	4.87	4.51	0.0466	0.5254	ZFP3	ZFP3 zinc finger protein
4016319	6.12	3.95	4.49	0.0027	0.0878	NXF3	nuclear RNA export factor 3
3728037	10.88	8.72	4.48	0.0031	0.0966	SCPEP1	serine carboxypeptidase 1
3079803	9.18	7.02	4.47	0.0097	0.2186	PRKAG2	protein kinase, AMP-activated, gamma 2 non-catalytic subunit
2908520	8.09	5.93	4.47	8.61e-11	2.22e-08	TMEM151B; SPATS1	transmembrane protein 151B; spermatogenesis associated, serine-rich 1
3340449	6.93	4.78	4.44	2e-09	3.9e-07	SLCO2B1	solute carrier organic anion transporter family, member 2B1
3204149	8.71	6.56	4.43	0.0161	0.2943	CNTFR	ciliary neurotrophic factor receptor
3901296	12.24	10.1	4.41	0.0038	0.1134	CST3	cystatin C
3079005	8.99	6.86	4.39	4.59e-06	0.0004	RARRES2	retinoic acid receptor responder (tazarotene induced) 2
2731986	7.59	5.46	4.38	1.47e-05	0.0011	FAM47E; FAM47E-STBD1; STBD1	family with sequence similarity 47, member E; FAM47E-STBD1 readthrough; starch binding domain 1
3655172	10.93	8.8	4.37	1.11e-07	1.48e-05	SPNS1	spinster homolog 1 (Drosophila)
3972929	8.93	6.8	4.37	4.61e-05	0.0032	GK; CKS1BP6	glycerol kinase; CDC28 protein kinase regulatory subunit 1B pseudogene 6
2707045	6.9	4.78	4.35	2.15e-10	5e-08	PEX5L	peroxisomal biogenesis factor 5-like
2370433	6.81	4.69	4.35	2.77e-25	2.78e-22	CACNA1E	calcium channel, voltage-dependent, R type, alpha 1E subunit
2497252	5.88	3.76	4.34	9.59e-07	0.0001	SLC9A2	solute carrier family 9, subfamily A (NHE2, cation proton antiporter 2), member 2
3797295	6.42	4.3	4.34	0.05	0.5394	L3MBTL4	l(3)mbt-like 4 (Drosophila)
3706700	9.51	7.39	4.33	0.0013	0.0514	CTNS	cystinosin, lysosomal cystine transporter
3302495	10.06	7.94	4.32	0.0443	0.5143	AVPI1	arginine vasopressin-induced 1
3799461	10.5	8.38	4.32	0.0044	0.1265	SPIRE1	spire-type actin nucleation factor 1
2580699	5.75	3.65	4.31	1.2e-20	8.81e-18	LOC150596	uncharacterized LOC150596
3457336	7.15	5.06	4.28	0.0113	0.2401	PMEL	premelanosome protein
3348773	7.82	5.73	4.27	6.62e-07	7.53e-05	C11orf52; HSPB2-C11orf52; HSPB2	chromosome 11 open reading frame 52; HSPB2-C11orf52 readthrough (NMD candidate); heat shock 27kDa protein 2
2957816	6.68	4.6	4.25	9.47e-09	1.64e-06	KLHL31	kelch-like family member 31
2982319	9.75	7.67	4.23	0.0337	0.4499	SOD2	superoxide dismutase 2, mitochondrial
3652424	9.61	7.53	4.23	2.24e-05	0.0017	EEF2K	eukaryotic elongation factor 2 kinase
3951583	5.08	3	4.22	7.43e-06	0.0006	XKR3	X-linked Kx blood group related 3
3615985	9.72	7.64	4.22	0.0015	0.0583	MTMR10	myotubularin related protein 10
4000704	9.65	7.57	4.22	0.0001	0.0072	AP1S2	adaptor-related protein complex 1 sigma 2 subunit
3971367	9.17	7.1	4.21	0.0001	0.0083	YY2; MBTPS2	YY2 transcription factor; membrane bound transcription factor peptidase, site 2
3057520	9.5	7.43	4.21	0.0002	0.0097	TMEM120A; STYXL1	transmembrane protein 120A; serine/threonine/tyrosine interacting-like 1
3571904	12.26	10.19	4.2	0.034	0.4515	SYNDIG1L; NPC2; MIR4709	synapse differentiation inducing 1-like; Niemann-Pick disease, type C2; microRNA 4709
2678714	7.35	5.28	4.2	0.0047	0.1329	FHIT	fragile histidine triad
3935243	10.84	8.78	4.18	0.0013	0.0518	LSS	lanosterol synthase (2,3-oxidosqualene-lanosterol cyclase)
3922664	8.29	6.23	4.17	1.34e-05	0.0011	SLC37A1	solute carrier family 37 (glucose-6-phosphate transporter), member 1
3969422	9.73	7.67	4.16	0.0004	0.0207	RAB9A	RAB9A, member RAS oncogene family
3818860	10.49	8.43	4.16	0.0002	0.0103	MCOLN1	mucolipin 1
4015763	10.35	8.29	4.16	0.0002	0.0129	GLA	galactosidase, alpha
3396003	8.87	6.81	4.15	0.0172	0.3063	SIAE	sialic acid acetylesterase
3270270	7.57	5.52	4.15	0.0087	0.2034	PTPRE	protein tyrosine phosphatase, receptor type, E
2835792	10.59	8.54	4.15	0.0356	0.4626	GM2A	GM2 ganglioside activator
3734453	10.73	8.68	4.14	0.0015	0.0585	SLC9A3R1; MIR3615	solute carrier family 9, subfamily A (NHE3, cation proton antiporter 3), member 3 regulator 1; microRNA 3615
3759849	9.1	7.05	4.12	0.0219	0.3519	PLEKHM1; MIR4315-1; MIR4315-2	pleckstrin homology domain containing, family M (with RUN domain) member 1; microRNA 4315-1; microRNA 4315-2
2892277	10.6	8.55	4.12	0.0015	0.0583	NQO2	NAD(P)H dehydrogenase, quinone 2
3468225	10.03	7.98	4.12	0.0137	0.2697	CCDC53	coiled-coil domain containing 53
3811339	8.07	6.04	4.1	0.0107	0.2309	BCL2	B-cell CLL/lymphoma 2
3468103	10.36	8.32	4.1	0.0067	0.1721	GNPTAB	N-acetylglucosamine-1-phosphate transferase, alpha and beta subunits
3866605	10.92	8.89	4.1	0.0007	0.0306	NAPA	N-ethylmaleimide-sensitive factor attachment protein, alpha
2902326	7.22	5.19	4.1	0.0003	0.014	HCP5	HLA complex P5 (non-protein coding)
3477967	8.06	6.04	4.07	0.0013	0.0514
3543714	8.06	6.04	4.07	0.0025	0.0834	ACOT4	acyl-CoA thioesterase 4
2412312	6.75	4.73	4.07	1.08e-05	0.0009	TTC39A	tetratricopeptide repeat domain 39A
2986999	7.46	5.44	4.04	4.67e-06	0.0004	GPR146	G protein-coupled receptor 146
3183364	9.99	7.98	4.03	0.0097	0.2186	TMEM38B	transmembrane protein 38B
3624145	9.97	7.96	4.02	0.0016	0.0597	DMXL2	Dmx-like 2
3538213	8.51	6.5	4.02	0.0228	0.3595	DAAM1	dishevelled associated activator of morphogenesis 1
3259937	7.92	5.93	3.98	5.26e-07	6.09e-05	HOGA1	4-hydroxy-2-oxoglutarate aldolase 1
2705445	8.11	6.12	3.98	0.0422	0.5007	PLD1	phospholipase D1, phosphatidylcholine-specific
3996306	8.39	6.4	3.97	0.0002	0.0131	RPL10; SNORA70	ribosomal protein L10; small nucleolar RNA, H/ACA box 70
2423017	9.26	7.27	3.97	0.0006	0.0287	EVI5	ecotropic viral integration site 5
3661645	8.04	6.06	3.96	5.18e-07	6.02e-05	IRX6	iroquois homeobox 6
3900091	9.45	7.47	3.96	0.0135	0.2679	RALGAPA2	Ral GTPase activating protein, alpha subunit 2 (catalytic)
3799415	10.02	8.03	3.95	0.0005	0.0226	AFG3L2	AFG3-like AAA ATPase 2
3628650	9.88	7.91	3.94	3.86e-05	0.0027	HERC1	HECT and RLD domain containing E3 ubiquitin protein ligase family member 1
2974469	9.32	7.34	3.94	0.0064	0.1677	STX7	syntaxin 7
2713382	8.32	6.34	3.94	0.0049	0.1366	BDH1	3-hydroxybutyrate dehydrogenase, type 1
2855058	10.31	8.34	3.92	0.0459	0.5234	OXCT1	3-oxoacid CoA-transferase 1
3788097	7.65	5.68	3.92	0.0001	0.0068	MAPK4	mitogen-activated protein kinase 4
2485406	10.7	8.73	3.91	0.0321	0.4393	LGALSL	lectin, galactoside-binding-like
3077573	5.54	3.58	3.9	0.0024	0.0821	ARHGEF35	Rho guanine nucleotide exchange factor 35
3746845	9.48	7.52	3.9	0.0012	0.049	TRIM16	tripartite motif containing 16
3969081	6.25	4.29	3.89	4.9e-08	7.31e-06	TLR7	toll-like receptor 7
3758291	11.15	9.19	3.88	0.0467	0.5258	VAT1	vesicle amine transport 1
2775390	5.75	3.8	3.87	0.0409	0.4934	MOP-1	MOP-1
3747638	8.89	6.94	3.86	3.62e-05	0.0026	PLD6	phospholipase D family, member 6
3058156	9.35	7.41	3.86	0.0009	0.0405	TMEM60	transmembrane protein 60
3883064	9.5	7.55	3.85	0.0216	0.3478	ACSS2	acyl-CoA synthetase short-chain family member 2
3883013	9.26	7.33	3.83	6.08e-05	0.0041	TP53INP2	tumor protein p53 inducible nuclear protein 2
3657041	7.21	5.27	3.81	1.35e-07	1.74e-05	ITGAX	integrin alpha X
3283613	7.33	5.4	3.81	0.0252	0.381	ZNF438	zinc finger protein 438
4012511	5.11	3.18	3.81	0.0295	0.4192	NAP1L2	nucleosome assembly protein 1-like 2
3853814	10.75	8.83	3.81	2.2e-06	0.0002	EPS15L1	epidermal growth factor receptor pathway substrate 15-like 1
2520069	6.81	4.88	3.8	0.0013	0.0529	C2orf88	chromosome 2 open reading frame 88
2949471	10.21	8.28	3.8	0.01	0.2224	NEU1	sialidase 1 (lysosomal sialidase)
3304522	7.23	5.31	3.79	1.18e-12	4.02e-10	CYP17A1	cytochrome P450, family 17, subfamily A, polypeptide 1
2775214	5.54	3.62	3.78	0.0108	0.2338	PRKG2	protein kinase, cGMP-dependent, type II
4017381	9.35	7.43	3.78	0.0105	0.2303	TSC22D3	TSC22 domain family, member 3
3534886	6.46	4.55	3.77	0.0308	0.4293	KLHDC1	kelch domain containing 1
2582979	8.08	6.17	3.75	1.05e-07	1.4e-05	WDSUB1	WD repeat, sterile alpha motif and U-box domain containing 1
2353988	7.15	5.24	3.75	0.0022	0.0771	FAM46C	family with sequence similarity 46, member C
3988987	10.99	9.08	3.75	5.89e-05	0.004	NDUFA1	NADH dehydrogenase (ubiquinone) 1 alpha subcomplex, 1, 7.5kDa
3934263	7.54	5.64	3.74	3.33e-13	1.32e-10	AATBC	apoptosis associated transcript in bladder cancer
3068587	5.96	4.06	3.74	0.0405	0.491	GPR85	G protein-coupled receptor 85
3850859	9.06	7.16	3.73	1.88e-06	0.0002	EPOR; RGL3	erythropoietin receptor; ral guanine nucleotide dissociation stimulator-like 3
3181193	8.11	6.21	3.73	0.0443	0.5143	TDRD7	tudor domain containing 7
2407729	10.92	9.03	3.73	0.0032	0.0997	RRAGC	Ras-related GTP binding C
3666409	6.22	4.32	3.72	3.18e-11	8.66e-09	CDH1	cadherin 1, type 1
2330002	8.72	6.83	3.72	0.003	0.0943	AGO4	argonaute RISC catalytic component 4
2707824	8.93	7.04	3.72	0.0003	0.0174	MCCC1	methylcrotonoyl-CoA carboxylase 1
2699145	7.34	5.45	3.71	0.0037	0.1097	SLC9A9	solute carrier family 9, subfamily A (NHE9, cation proton antiporter 9), member 9
3975935	5.25	3.36	3.7	9.01e-07	0.0001	RGN	regucalcin
3985320	8.48	6.59	3.7	3.45e-05	0.0025	BHLHB9; LINC00630	basic helix-loop-helix domain containing, class B, 9; long intergenic non-protein coding RNA 630
3739962	10.53	8.65	3.7	0.0036	0.1086	ABR	active BCR-related
3433538	9.15	7.26	3.69	0.0152	0.2839	RNFT2	ring finger protein, transmembrane 2
2409770	9.56	7.68	3.68	0.0012	0.0487	TMEM53; RNU5F-1	transmembrane protein 53; RNA, U5F small nuclear 1
3569200	9.86	7.99	3.67	0.0079	0.1916	ATP6V1D	ATPase, H+ transporting, lysosomal 34kDa, V1 subunit D
2735598	7.72	5.84	3.67	0.0016	0.0589	TIGD2	tigger transposable element derived 2
3741800	8.71	6.84	3.66	7.58e-12	2.29e-09	ATP2A3	ATPase, Ca++ transporting, ubiquitous
3800779	9.13	7.26	3.65	0.0018	0.0641	ESCO1	establishment of sister chromatid cohesion N-acetyltransferase 1
3833122	8.41	6.54	3.65	0.0001	0.0073	DLL3	delta-like 3 (Drosophila)
2816681	6.11	4.25	3.63	0.0006	0.029	PDE8B	phosphodiesterase 8B
3477917	10.58	8.72	3.62	0.0018	0.0645	SLC15A4	solute carrier family 15 (oligopeptide transporter), member 4
3728820	7.63	5.77	3.61	0.0077	0.1895	PPM1E	protein phosphatase, Mg2+/Mn2+ dependent, 1E
2984616	10.07	8.23	3.6	7.45e-05	0.0049	MPC1	mitochondrial pyruvate carrier 1
3461795	6.22	4.38	3.59	0.0215	0.3476	PTPRB	protein tyrosine phosphatase, receptor type, B
2584712	5.91	4.08	3.57	0.0001	0.0077	GRB14	growth factor receptor bound protein 14
2737596	5.39	3.55	3.56	9.21e-05	0.0059	BANK1	B-cell scaffold protein with ankyrin repeats 1
2966587	7.19	5.36	3.55	0.0063	0.1665	SIM1	single-minded family bHLH transcription factor 1
3577256	9.27	7.45	3.54	0.0267	0.3918	C14orf142	chromosome 14 open reading frame 142
3924254	7.82	6	3.54	0.0331	0.4449	PCBP3; PCBP3-OT1	poly(rC) binding protein 3; PCBP3 overlapping transcript 1
2460296	7.44	5.62	3.54	0.0027	0.0877	AGT	angiotensinogen (serpin peptidase inhibitor, clade A, member 8)
3583362	5.69	3.87	3.52	0.0173	0.3082	OR4M2; LINC01193	olfactory receptor, family 4, subfamily M, member 2; long intergenic non-protein coding RNA 1193
2336585	10.19	8.37	3.52	0.0071	0.1792	SCP2	sterol carrier protein 2
3337390	10.32	8.51	3.52	0.0438	0.5125	TCIRG1; MIR6753	T-cell, immune regulator 1, ATPase, H+ transporting, lysosomal V0 subunit A3; microRNA 6753
3341024	10.98	9.17	3.51	0.0095	0.2154	TSKU	tsukushi, small leucine rich proteoglycan
3077168	7.45	5.64	3.51	1.54e-06	0.0002	KEL	Kell blood group, metallo-endopeptidase
3854756	9.36	7.55	3.5	0.0024	0.0813	RAB3A	RAB3A, member RAS oncogene family
3009229	10.14	8.34	3.49	1.1e-05	0.0009	POR	P450 (cytochrome) oxidoreductase
2968244	5.16	3.36	3.49	0.0196	0.3318
4021250	7.89	6.1	3.47	1.44e-05	0.0011	APLN	apelin
2638059	6.67	4.88	3.46	0.0064	0.1676	ADPRH	ADP-ribosylarginine hydrolase
2707909	5.9	4.12	3.45	1.03e-17	6.12e-15	MCF2L2	MCF.2 cell line derived transforming sequence-like 2
3638411	6.57	4.78	3.45	1.05e-12	3.65e-10	RHCG	Rh family, C glycoprotein
4014191	5.15	3.37	3.44	1.01e-13	4.27e-11	POF1B	premature ovarian failure, 1B
2395626	8.55	6.77	3.42	6.09e-08	8.67e-06	GPR157; MIR34AHG	G protein-coupled receptor 157; MIR34A host gene
3035702	9.84	8.07	3.42	0.0001	0.0077	SNX8; MIR6836	sorting nexin 8; microRNA 6836
2392584	8.45	6.68	3.4	0.0008	0.0369
3004462	7.06	5.3	3.4	1.15e-09	2.36e-07	ZNF679; ZNF735	zinc finger protein 679; zinc finger protein 735
3656665	9.77	8	3.4	0.0299	0.421	ORAI3	ORAI calcium release-activated calcium modulator 3
3472312	8.57	6.8	3.4	0.0002	0.0125	SLC8B1	solute carrier family 8 (sodium/lithium/calcium exchanger), member B1
3048363	7.6	5.83	3.39	6.52e-11	1.75e-08	PGAM2	phosphoglycerate mutase 2 (muscle)
2950199	7.37	5.6	3.39	0.0152	0.2843	PSMB8	proteasome subunit beta 8
3293762	12.34	10.58	3.38	0.0025	0.0829	PSAP	prosaposin
2451958	8.04	6.28	3.38	0.0017	0.0639	PLEKHA6; LINC00628; RPL21P19	pleckstrin homology domain containing, family A member 6; long intergenic non-protein coding RNA 628; ribosomal protein L21 pseudogene 19
2678526	6.24	4.48	3.38	0.0052	0.1408	C3orf67	chromosome 3 open reading frame 67
3476665	9.57	7.81	3.37	0.0325	0.4411	SCARB1	scavenger receptor class B, member 1
2623515	9.93	8.17	3.37	0.0003	0.0169	ALAS1; ALDOAP1	5-aminolevulinate synthase 1; aldolase A, fructose-bisphosphate pseudogene 1
2625546	6.03	4.28	3.35	1.21e-06	0.0001	SPATA12	spermatogenesis associated 12
2427007	10.77	9.03	3.35	0.0319	0.4384	SORT1	sortilin 1
3441941	9.18	7.44	3.35	0.0168	0.3026	VAMP1	vesicle associated membrane protein 1
2794902	9.18	7.44	3.35	0.0163	0.2966	AGA	aspartylglucosaminidase
3702352	9.17	7.43	3.34	0.0018	0.0642	HSDL1	hydroxysteroid dehydrogenase like 1
3627929	9.43	7.69	3.34	0.0032	0.0997	VPS13C	vacuolar protein sorting 13 homolog C (S. cerevisiae)
3015603	8.99	7.25	3.34	0.0004	0.0203	AGFG2	ArfGAP with FG repeats 2
3976670	9.66	7.93	3.32	0.0407	0.4917	EBP	emopamil binding protein (sterol isomerase)
3011409	5.51	3.78	3.32	0.0127	0.2587	RUNDC3B	RUN domain containing 3B
2916825	8.33	6.6	3.32	0.0065	0.17	ANKRD6	ankyrin repeat domain 6
2586227	8.25	6.52	3.31	0.0088	0.205	FASTKD1	FAST kinase domains 1
3922444	7.67	5.94	3.31	3.72e-05	0.0026	ABCG1	ATP binding cassette subfamily G member 1
3568184	5.77	4.05	3.3	1.51e-15	7.03e-13	ESR2	estrogen receptor 2 (ER beta)
2469825	7.1	5.38	3.29	0.0024	0.0813	GREB1	growth regulation by estrogen in breast cancer 1
2321466	9.35	7.63	3.29	0.0001	0.0082	KAZN	kazrin, periplakin interacting protein
3224197	10.96	9.24	3.29	0.0006	0.0262	NDUFA8	NADH dehydrogenase (ubiquinone) 1 alpha subcomplex, 8, 19kDa
3796428	6.33	4.61	3.29	0.0035	0.1058	MYOM1	myomesin 1
3439510	7.42	5.7	3.29	5.77e-13	2.12e-10	SLC6A12	solute carrier family 6 (neurotransmitter transporter), member 12
2369484	8.97	7.25	3.29	0.0016	0.0611	TOR3A	torsin family 3, member A
3752424	7.85	6.14	3.27	0.005	0.1372	COPRS	coordinator of PRMT5, differentiation stimulator
3347615	9.63	7.92	3.27	0.0038	0.1112	ACAT1	acetyl-CoA acetyltransferase 1
3620590	10.8	9.09	3.27	0.0072	0.1802	ZNF106	zinc finger protein 106
4006210	6.06	4.35	3.27	9.83e-08	1.33e-05	MAOB	monoamine oxidase B
3650861	7.59	5.89	3.25	0.0309	0.4299	SYT17	synaptotagmin XVII
2319252	8.85	7.15	3.25	0.0116	0.244	SPSB1	splA/ryanodine receptor domain and SOCS box containing 1
2979159	6.16	4.46	3.24	1.86e-12	6.22e-10	RAET1E	retinoic acid early transcript 1E
3722917	12.03	10.33	3.24	0.045	0.5171	GRN	granulin
3747657	9.45	7.75	3.24	0.0014	0.0547	FLCN; PLD6	folliculin; phospholipase D family, member 6
2510056	8.38	6.68	3.24	0.0191	0.3269	LYPD6	LY6/PLAUR domain containing 6
3737697	9.21	7.52	3.23	3.07e-05	0.0022	BAIAP2	BAI1-associated protein 2
3066818	10.74	9.05	3.22	0.0303	0.4246	NAMPT	nicotinamide phosphoribosyltransferase
3179359	9.32	7.63	3.22	0.0421	0.5007	CENPP	centromere protein P
3807474	10.41	8.72	3.21	0.0057	0.153	C18orf32; RPL17-C18orf32	chromosome 18 open reading frame 32; RPL17-C18orf32 readthrough
2327572	5.98	4.3	3.2	0.0046	0.1296	RAB42	RAB42, member RAS oncogene family
2717857	8.67	7	3.2	0.039	0.4825	CPZ; GPR78	carboxypeptidase Z; G protein-coupled receptor 78
3019565	6.74	5.06	3.2	1.45e-07	1.85e-05	LSMEM1; IFRD1	leucine-rich single-pass membrane protein 1; interferon-related developmental regulator 1
4002809	10.4	8.73	3.19	0.0094	0.2141	APOO	apolipoprotein O
3375999	8.72	7.05	3.18	0.0312	0.4317	C11orf98; LBHD1	chromosome 11 open reading frame 98; LBH domain containing 1
3902764	9.54	7.87	3.18	0.0215	0.3478	NOL4L	nucleolar protein 4-like
3994231	7.2	5.54	3.17	0.0497	0.5376	AFF2	AF4/FMR2 family, member 2
3758615	10.06	8.4	3.17	0.0171	0.3054	DUSP3	dual specificity phosphatase 3
3762473	10.06	8.4	3.17	0.0365	0.4675	TOB1	transducer of ERBB2, 1
3623771	10.07	8.41	3.16	0.0103	0.2268	TRPM7	transient receptor potential cation channel, subfamily M, member 7
3014229	11.17	9.51	3.16	0.0211	0.3455	BRI3	brain protein I3
3887117	12.6	10.94	3.15	0.0378	0.4749	CTSA	cathepsin A
3577246	9.03	7.38	3.14	0.0008	0.0346	MOAP1	modulator of apoptosis 1
2427791	6.92	5.27	3.14	0.0002	0.013	DENND2D	DENN/MADD domain containing 2D
2622970	6.92	5.27	3.14	0.047	0.527	DOCK3; MIR4787	dedicator of cytokinesis 3; microRNA 4787
3874900	10.97	9.32	3.14	0.0002	0.0112	CDS2	CDP-diacylglycerol synthase 2
3386737	8.03	6.39	3.13	0.0095	0.2152	SMCO4	single-pass membrane protein with coiled-coil domains 4
3392044	7.98	6.34	3.12	0.0004	0.0207	C11orf71	chromosome 11 open reading frame 71
3252690	5.94	4.31	3.11	0.0075	0.1868	C10orf11	chromosome 10 open reading frame 11
2358591	7.58	5.95	3.11	1.49e-09	2.96e-07	ANXA9	annexin A9
2821194	10.99	9.36	3.11	0.0298	0.421	CAST	calpastatin
2745220	9.41	7.77	3.1	0.0009	0.0389	ZNF330	zinc finger protein 330
3051263	6.12	4.48	3.1	0.0033	0.1015	LINC01446	long intergenic non-protein coding RNA 1446
3607447	10.27	8.64	3.1	0.0116	0.2438	ABHD2	abhydrolase domain containing 2
2326496	10.8	9.17	3.09	0.0005	0.0244	DHDDS	dehydrodolichyl diphosphate synthase subunit
3662444	8	6.37	3.08	0.0041	0.1196	NLRC5	NLR family, CARD domain containing 5
2445643	7.01	5.39	3.08	0.0008	0.0362	SEC16B	SEC16 homolog B, endoplasmic reticulum export factor
3771037	10.42	8.79	3.08	0.0041	0.1199	WBP2	WW domain binding protein 2
3063035	8.11	6.49	3.08	0.016	0.2935	TMEM130	transmembrane protein 130
3982410	11.19	9.57	3.06	0.0039	0.116	COX7B	cytochrome c oxidase subunit VIIb
3865223	8.23	6.61	3.06	0.0002	0.0131	TRAPPC6A; NKPD1	trafficking protein particle complex 6A; NTPase, KAP family P-loop domain containing 1
3195344	11.07	9.46	3.06	0.0179	0.3142	MRPL41	mitochondrial ribosomal protein L41
3208765	7.74	6.14	3.05	0.0095	0.2159	APBA1	amyloid beta (A4) precursor protein-binding, family A, member 1
2670874	7.78	6.18	3.04	4.47e-13	1.67e-10	HHATL; CCDC13	hedgehog acyltransferase-like; coiled-coil domain containing 13
3039731	8.95	7.34	3.04	0.0111	0.2385	ANKMY2	ankyrin repeat and MYND domain containing 2
2323951	7.78	6.18	3.04	5.83e-08	8.43e-06	VWA5B1	von Willebrand factor A domain containing 5B1
2584904	5.43	3.83	3.03	2.54e-06	0.0002	SLC38A11	solute carrier family 38, member 11
3635125	8.73	7.13	3.03	0.0328	0.4427	MTHFS; ST20-MTHFS	5,10-methenyltetrahydrofolate synthetase (5-formyltetrahydrofolate cyclo-ligase); ST20-MTHFS readthrough
2821981	7.28	5.69	3.03	0.0108	0.2338	FAM174A	family with sequence similarity 174, member A
3430716	8.92	7.35	2.99	0.0067	0.1721	FICD	FIC domain containing
2910680	7.61	6.03	2.99	0.0135	0.2679	LRRC1	leucine rich repeat containing 1
3895330	8.62	7.04	2.98	0.0067	0.1721	SLC4A11	solute carrier family 4, sodium borate transporter, member 11
2320727	8.08	6.51	2.98	0.0003	0.0155	TNFRSF1B	tumor necrosis factor receptor superfamily, member 1B
3056264	9.45	7.87	2.98	0.0051	0.1387	ABHD11	abhydrolase domain containing 11
3784344	10.13	8.57	2.96	0.0406	0.4913	MAPRE2	microtubule-associated protein, RP/EB family, member 2
3360505	6.59	5.02	2.96	0.0029	0.0922	OR51B2	olfactory receptor, family 51, subfamily B, member 2 (gene/pseudogene)
3863342	6.11	4.55	2.95	1.09e-06	0.0001	ATP1A3	ATPase, Na+/K+ transporting, alpha 3 polypeptide
3866579	8.28	6.72	2.95	3.31e-07	3.98e-05	KPTN	kaptin (actin binding protein)
2523575	9.13	7.58	2.94	0.0382	0.4775
3386638	8.65	7.1	2.94	0.0189	0.3243	SLC36A4	solute carrier family 36 (proton/amino acid symporter), member 4
3178679	7.68	6.14	2.92	0.0411	0.4943	GADD45G	growth arrest and DNA-damage-inducible, gamma
3974708	11.27	9.72	2.91	0.0022	0.0766	USP9X	ubiquitin specific peptidase 9, X-linked
3864680	7.54	6	2.91	2.98e-06	0.0003	LYPD5	LY6/PLAUR domain containing 5
2332528	8.09	6.55	2.9	1.87e-05	0.0014	RIMKLA	ribosomal modification protein rimK-like family member A
2934308	10.75	9.22	2.9	0.0272	0.3972	IGF2R	insulin-like growth factor 2 receptor
4040452	8.66	7.12	2.9	4.76e-12	1.51e-09	GCGR	glucagon receptor
3973556	4.8	3.27	2.89	0.0002	0.0095	CFAP47	cilia and flagella associated protein 47
3415849	9.24	7.7	2.89	0.0106	0.2303	MFSD5	major facilitator superfamily domain containing 5
2992243	5.16	3.63	2.89	0.0115	0.2432	DNAH11	dynein, axonemal, heavy chain 11
3064484	6.86	5.33	2.88	1.69e-07	2.14e-05	NAT16	N-acetyltransferase 16 (GCN5-related, putative)
4003500	5.16	3.64	2.88	0.002	0.07	PPP4R3CP	protein phosphatase 4, regulatory subunit 3C, pseudogene
2615892	8.08	6.57	2.87	0.0257	0.3851	CMTM8	CKLF-like MARVEL transmembrane domain containing 8
3555492	9.28	7.77	2.86	0.0007	0.032	TMEM55B	transmembrane protein 55B
3881261	7.84	6.33	2.85	5.58e-12	1.72e-09	REM1	RAS (RAD and GEM)-like GTP-binding 1
3334325	10.05	8.54	2.85	0.0071	0.1796	VEGFB	vascular endothelial growth factor B
3358393	8.8	7.29	2.84	6.04e-06	0.0005	CEND1	cell cycle exit and neuronal differentiation 1
3789442	9.3	7.8	2.84	0.0009	0.0387	WDR7	WD repeat domain 7
3379326	9.39	7.89	2.83	0.0401	0.4894	CHKA	choline kinase alpha
3814734	10.51	9.01	2.83	0.0035	0.1058	TXNL4A	thioredoxin-like 4A
3687803	9.91	8.41	2.83	0.0001	0.0069	SEPHS2	selenophosphate synthetase 2
2730212	4.17	2.68	2.82	1.04e-16	5.2e-14	HTN1	histatin 1
3783481	5.05	3.56	2.81	4.98e-06	0.0004	DSG3	desmoglein 3
3106559	4.54	3.06	2.8	0.0015	0.0567	LRRC69; SLC26A7	leucine rich repeat containing 69; solute carrier family 26 (anion exchanger), member 7
3047953	7.58	6.09	2.8	0.0204	0.3404	C7orf25	chromosome 7 open reading frame 25
3986672	8.07	6.59	2.79	0.0222	0.3548	ATG4A	autophagy related 4A, cysteine peptidase
3630668	8.71	7.23	2.78	0.0135	0.2678	CALML4	calmodulin-like 4
2512790	4.71	3.24	2.78	1.1e-06	0.0001	SLC4A10	solute carrier family 4, sodium bicarbonate transporter, member 10
3721124	6.62	5.15	2.78	0.021	0.3449	TMEM99	transmembrane protein 99
2502821	9.86	8.39	2.77	0.0087	0.2037	DBI	diazepam binding inhibitor (GABA receptor modulator, acyl-CoA binding protein)
2875289	6.16	4.69	2.77	0.0476	0.5305
2808438	10.68	9.22	2.76	0.0191	0.3269	NNT	nicotinamide nucleotide transhydrogenase
3903052	8.56	7.1	2.76	0.0003	0.0176	SNTA1	syntrophin, alpha 1
3060245	9.56	8.11	2.74	0.0475	0.5301	SLC25A40	solute carrier family 25, member 40
2754538	9.76	8.3	2.74	0.0245	0.3752	SLC25A4	solute carrier family 25 (mitochondrial carrier; adenine nucleotide translocator), member 4
2514216	4.77	3.31	2.74	1.19e-06	0.0001	NOSTRIN	nitric oxide synthase trafficking
2999948	10.75	9.3	2.73	0.0015	0.0582	OGDH	oxoglutarate (alpha-ketoglutarate) dehydrogenase (lipoamide)
3088544	11.58	10.13	2.73	0.0037	0.1097	ATP6V1B2	ATPase, H+ transporting, lysosomal 56/58kDa, V1 subunit B2
3569441	8.95	7.5	2.73	0.0156	0.2892	ZFYVE26	zinc finger, FYVE domain containing 26
2594773	6.47	5.02	2.73	0.0018	0.0653	ALS2CR12	amyotrophic lateral sclerosis 2 chromosome region candidate 12
3215570	6.69	5.24	2.73	2.43e-09	4.59e-07	FBP1	fructose-1,6-bisphosphatase 1
2788926	6.44	4.99	2.73	0.01	0.2224	NR3C2	nuclear receptor subfamily 3, group C, member 2
3706736	9.1	7.65	2.73	0.0147	0.2793	EMC6	ER membrane protein complex subunit 6
2518488	5.75	4.3	2.73	0.0411	0.4943	PPP1R1C	protein phosphatase 1, regulatory (inhibitor) subunit 1C
3796335	9.24	7.79	2.73	0.0364	0.4673	LPIN2	lipin 2
2421925	5.23	3.78	2.72	0.0085	0.2015	GBP2; GBP7	guanylate binding protein 2, interferon-inducible; guanylate binding protein 7
3633794	10.6	9.16	2.71	0.0034	0.105	ETFA; TYRO3P	electron-transfer-flavoprotein, alpha polypeptide; TYRO3P protein tyrosine kinase pseudogene
3076489	7.74	6.3	2.71	0.0352	0.4595	MRPS33	mitochondrial ribosomal protein S33
3130161	10.98	9.55	2.71	0.036	0.4643	GSR	glutathione reductase
3678542	7.54	6.1	2.71	1.2e-10	3.01e-08	C16orf89	chromosome 16 open reading frame 89
3067592	8.66	7.22	2.7	0.048	0.5319	PNPLA8	patatin-like phospholipase domain containing 8
3845647	10.02	8.59	2.7	0.0358	0.4634	MKNK2	MAP kinase interacting serine/threonine kinase 2
2401581	8.95	7.52	2.69	0.0062	0.1642	GALE	UDP-galactose-4-epimerase
3959613	9.82	8.39	2.69	0.0285	0.409	FOXRED2	FAD-dependent oxidoreductase domain containing 2
2999640	9.84	8.41	2.69	0.0045	0.1285	UBE2D4	ubiquitin-conjugating enzyme E2D 4 (putative)
2592532	7.63	6.21	2.69	0.0377	0.4744	SDPR	serum deprivation response
3204928	10.57	9.14	2.69	0.0113	0.2409	HINT2	histidine triad nucleotide binding protein 2
2845450	8.15	6.72	2.69	2.84e-06	0.0003	TPPP	tubulin polymerization promoting protein
3559936	7.63	6.21	2.68	0.0108	0.2338	ARHGAP5-AS1	ARHGAP5 antisense RNA 1 (head to head)
2792420	8.46	7.04	2.68	0.0075	0.1875	TMEM192	transmembrane protein 192
3603199	11.69	10.28	2.67	0.0033	0.1015	IDH3A	isocitrate dehydrogenase 3 (NAD+) alpha
3189800	9.14	7.72	2.67	0.0009	0.0406	SLC2A8	solute carrier family 2 (facilitated glucose transporter), member 8
3531553	6.69	5.28	2.67	0.014	0.2732	AKAP6	A kinase (PRKA) anchor protein 6
2622095	8.9	7.48	2.67	0.0117	0.2456	TCTA	T-cell leukemia translocation altered
3802254	7.46	6.05	2.67	0.0231	0.3621	KCTD1; PCAT18	potassium channel tetramerization domain containing 1; prostate cancer associated transcript 18 (non-protein coding)
2939886	5.16	3.75	2.66	0.0029	0.0922	LYRM4	LYR motif containing 4
3311269	8.48	7.07	2.66	0.0022	0.0774	FAM53B	family with sequence similarity 53, member B
3017206	10.82	9.4	2.66	0.0049	0.1361	PSMC2	proteasome 26S subunit, ATPase 2
3079172	7.4	5.99	2.66	1.44e-08	2.41e-06	TMEM176B	transmembrane protein 176B
3351806	9.37	7.96	2.65	0.0218	0.3512	VPS11	vacuolar protein sorting 11 homolog (S. cerevisiae)
3347118	4.85	3.45	2.64	7.31e-18	4.65e-15	GRIA4	glutamate receptor, ionotropic, AMPA 4
2437736	9.53	8.13	2.64	0.0374	0.473	RIT1	Ras-like without CAAX 1
3057550	9.3	7.92	2.6	0.0136	0.2679	STYXL1	serine/threonine/tyrosine interacting-like 1
3751323	8.78	7.4	2.6	0.0115	0.2424	TIAF1; MYO18A	TGFB1-induced anti-apoptotic factor 1; myosin XVIIIA
2328837	7.65	6.27	2.6	0.0018	0.0646	FAM167B	family with sequence similarity 167, member B
2341387	4.7	3.33	2.6	0.0072	0.1799	LRRC7	leucine rich repeat containing 7
7385683	9.34	7.96	2.59	0.0259	0.3859	VPS41	vacuolar protein sorting 41 homolog (S. cerevisiae)
3824103	9.54	8.17	2.59	0.0086	0.2029	USE1	unconventional SNARE in the ER 1 homolog (S. cerevisiae)
2376894	9.41	8.04	2.59	0.0372	0.4714	DYRK3	dual specificity tyrosine-(Y)-phosphorylation regulated kinase 3
3937130	8.88	7.51	2.59	0.0066	0.1715	TANGO2; MIR185	transport and golgi organization 2 homolog; microRNA 185
3975869	8.9	7.53	2.58	0.0131	0.264	RP2	retinitis pigmentosa 2 (X-linked recessive)
3973505	4.34	2.97	2.58	1.46e-06	0.0001	CFAP47	cilia and flagella associated protein 47
3173974	6.71	5.35	2.57	0.0149	0.2816	FAM189A2	family with sequence similarity 189, member A2
3195568	7.45	6.09	2.56	3.44e-05	0.0025	CACNA1B	calcium channel, voltage-dependent, N type, alpha 1B subunit
3043165	10.22	8.86	2.56	0.0132	0.2649	HIBADH	3-hydroxyisobutyrate dehydrogenase
2784177	5.19	3.83	2.56	0.0003	0.0148	TRPC3	transient receptor potential cation channel, subfamily C, member 3
3896078	9.42	8.06	2.55	0.0127	0.2587	SLC23A2	solute carrier family 23 (ascorbic acid transporter), member 2
3971329	10.24	8.89	2.55	0.0046	0.1292	MBTPS2; YY2	membrane bound transcription factor peptidase, site 2; YY2 transcription factor
3591365	8.56	7.21	2.55	0.0282	0.4064	ADAL	adenosine deaminase-like
3375612	8.49	7.14	2.54	0.0006	0.0264	RAB3IL1	RAB3A interacting protein (rabin3)-like 1
3764680	9.43	8.09	2.54	0.0052	0.1408	TRIM37	tripartite motif containing 37
3847356	9.41	8.07	2.54	0.0089	0.2063	LONP1	lon peptidase 1, mitochondrial
3539070	12.03	10.69	2.53	0.038	0.4766	HIF1A	hypoxia inducible factor 1, alpha subunit (basic helix-loop-helix transcription factor)
2597347	4.72	3.38	2.53	0.0029	0.0923	ACADL	acyl-CoA dehydrogenase, long chain
3345940	4.86	3.52	2.53	0.0001	0.0071	CNTN5	contactin 5
3970833	10.85	9.51	2.53	0.0067	0.1724	PDHA1	pyruvate dehydrogenase (lipoamide) alpha 1
3888055	9.85	8.51	2.53	0.0028	0.0896	ARFGEF2	ADP-ribosylation factor guanine nucleotide-exchange factor 2 (brefeldin A-inhibited)
3602569	6.65	5.31	2.53	3.51e-09	6.37e-07	TMEM266	transmembrane protein 266
2505957	10.17	8.83	2.53	0.0037	0.1106	PLEKHB2	pleckstrin homology domain containing, family B (evectins) member 2
3670918	7.01	5.68	2.52	0.0342	0.4527	PLCG2	phospholipase C, gamma 2 (phosphatidylinositol-specific)
2835848	8.94	7.61	2.51	0.0249	0.3781	SLC36A1	solute carrier family 36 (proton/amino acid symporter), member 1
2879028	9.36	8.04	2.51	0.0155	0.2874	GNPDA1	glucosamine-6-phosphate deaminase 1
3639406	8.66	7.34	2.51	0.026	0.3866	FAM174B	family with sequence similarity 174, member B
2828787	10.11	8.78	2.5	0.0047	0.1317	UQCRQ	ubiquinol-cytochrome c reductase complex III subunit VII
3781734	9.06	7.73	2.5	0.0018	0.0639	C18orf8	chromosome 18 open reading frame 8
2360257	7.61	6.29	2.5	0.0175	0.3099	IL6R	interleukin 6 receptor
3906852	8.21	6.89	2.49	0.037	0.4708	FITM2	fat storage-inducing transmembrane protein 2
2433232	5.35	4.04	2.49	0.0494	0.5359	FMO5	flavin containing monooxygenase 5
3226253	9.01	7.69	2.49	0.0213	0.3463	FAM102A	family with sequence similarity 102, member A
3968664	10.52	9.2	2.49	0.0472	0.5278	HCCS	holocytochrome c synthase
2833024	10.84	9.53	2.48	0.0142	0.2748	RNF14	ring finger protein 14
2369557	10.06	8.75	2.48	0.042	0.5007	SOAT1	sterol O-acyltransferase 1
3856908	4.42	3.11	2.47	3.8e-06	0.0004	ZNF99; VN1R87P	zinc finger protein 99; vomeronasal 1 receptor 87 pseudogene
3082373	6.87	5.56	2.47	0.0169	0.3036	VIPR2	vasoactive intestinal peptide receptor 2
3707041	7.9	6.6	2.47	1.13e-10	2.88e-08	SMTNL2	smoothelin-like 2
3923354	10.16	8.85	2.47	0.0285	0.409	AGPAT3	1-acylglycerol-3-phosphate O-acyltransferase 3
3665083	7.13	5.83	2.46	0.0096	0.2166	HSD11B2	hydroxysteroid (11-beta) dehydrogenase 2
3995804	9.41	8.11	2.46	0.001	0.0414	SLC6A8	solute carrier family 6 (neurotransmitter transporter), member 8
3381317	8.38	7.08	2.46	0.0236	0.367	STARD10; ARAP1	StAR-related lipid transfer domain containing 10; ArfGAP with RhoGAP domain, ankyrin repeat and PH domain 1
2365597	4.9	3.6	2.46	4.74e-06	0.0004	MAEL	maelstrom spermatogenic transposon silencer
3631517	8.64	7.34	2.46	0.0144	0.2754	THAP10	THAP domain containing 10
2994342	10.35	9.05	2.46	0.0339	0.4511	TAX1BP1	Tax1 (human T-cell leukemia virus type I) binding protein 1
2724235	8.66	7.36	2.46	0.0311	0.4312	WDR19	WD repeat domain 19
4007216	10.9	9.61	2.45	0.0024	0.081	UXT	ubiquitously expressed prefoldin like chaperone
3544141	7.81	6.52	2.45	0.0078	0.1916	ISCA2	iron-sulfur cluster assembly 2
2574798	9.54	8.24	2.45	0.0169	0.3036	MAP3K2	mitogen-activated protein kinase kinase kinase 2
2729929	4.05	2.75	2.45	0.0435	0.5109	UGT2B7	UDP glucuronosyltransferase 2 family, polypeptide B7
3680130	9.17	7.88	2.45	0.0005	0.0241	DEXI	Dexi homolog (mouse)
2723752	9.52	8.24	2.44	0.0365	0.4675	TBC1D1	TBC1 (tre-2/USP6, BUB2, cdc16) domain family, member 1
4021469	9.77	8.49	2.43	0.0487	0.5338	AIFM1	apoptosis-inducing factor, mitochondrion-associated, 1
2992766	8.2	6.92	2.43	0.0171	0.3059	NUPL2	nucleoporin like 2
3355145	8.46	7.18	2.42	0.0046	0.1301	ST3GAL4	ST3 beta-galactoside alpha-2,3-sialyltransferase 4
3830051	7.72	6.44	2.42	0.0011	0.0471	SCN1B	sodium channel, voltage gated, type I beta subunit
4027345	8.43	7.16	2.42	0.0055	0.1481	LAGE3	L antigen family, member 3
3907507	7.76	6.5	2.4	0.0266	0.3918	SPATA25	spermatogenesis associated 25
3933566	5.83	4.57	2.39	2.04e-07	2.54e-05	TMPRSS3	transmembrane protease, serine 3
4054681	7.35	6.09	2.39	1.93e-07	2.42e-05	PERM1	PPARGC1 and ESRR induced regulator, muscle 1
3065244	8.06	6.81	2.38	0.0288	0.4125	RASA4; RASA4B	RAS p21 protein activator 4; RAS p21 protein activator 4B
2808308	6.22	4.97	2.37	6.51e-06	0.0006	NIM1K; ZNF131	NIM1 serine/threonine protein kinase; zinc finger protein 131
3335952	9.86	8.62	2.37	0.0326	0.4411	PACS1	phosphofurin acidic cluster sorting protein 1
2436378	10.02	8.78	2.37	0.0034	0.105	SLC39A1	solute carrier family 39 (zinc transporter), member 1
3374746	11.08	9.83	2.37	0.0021	0.0746	PATL1	protein associated with topoisomerase II homolog 1 (yeast)
3125571	4.33	3.08	2.37	0.0327	0.4423	MSR1	macrophage scavenger receptor 1
3559766	4.04	2.79	2.37	0.0016	0.0612
3374890	4.47	3.23	2.36	0.0004	0.0216	TCN1	transcobalamin I (vitamin B12 binding protein, R binder family)
3048227	8.03	6.79	2.36	0.0462	0.5241	URGCP; URGCP-MRPS24	upregulator of cell proliferation; URGCP-MRPS24 readthrough
2325290	11.92	10.69	2.36	0.0396	0.487	LYPLA2	lysophospholipase II
3028911	5.46	4.23	2.35	0.0001	0.0075	C7orf34	chromosome 7 open reading frame 34
3018696	10.62	9.38	2.35	0.0235	0.3662	DLD	dihydrolipoamide dehydrogenase
2572601	9.41	8.18	2.35	0.0069	0.1765	CCDC93	coiled-coil domain containing 93
3294576	8.31	7.08	2.34	0.0231	0.3621	USP54	ubiquitin specific peptidase 54
3721956	9.34	8.12	2.33	0.0443	0.5143	TUBG2	tubulin, gamma 2
3414440	8.71	7.49	2.33	0.0069	0.1746	COX14	COX14 cytochrome c oxidase assembly factor
3707127	8.15	6.94	2.33	0.0306	0.4279	MED11	mediator complex subunit 11
2488038	11.1	9.88	2.33	0.02	0.335	NAGK	N-acetylglucosamine kinase
3932131	10.14	8.92	2.33	0.0106	0.2309	PSMG1	proteasome (prosome, macropain) assembly chaperone 1
2588127	10	8.78	2.32	0.0207	0.3427	ATP5G3	ATP synthase, H+ transporting, mitochondrial Fo complex subunit C3 (subunit 9)
2961300	11.29	10.07	2.32	0.0242	0.3719	COX7A2	cytochrome c oxidase subunit VIIa polypeptide 2 (liver)
3529185	8.07	6.85	2.32	0.0413	0.4958	THTPA	thiamine triphosphatase
2838116	7.6	6.39	2.31	0.0406	0.4913	FABP6	fatty acid binding protein 6, ileal
2530425	6.05	4.84	2.31	1.22e-09	2.48e-07	COL4A3	collagen, type IV, alpha 3 (Goodpasture antigen)
2729667	5.1	3.9	2.31	0.0102	0.2245	STAP1	signal transducing adaptor family member 1
2931090	6.5	5.3	2.31	0.0009	0.0403	PPP1R14C	protein phosphatase 1, regulatory (inhibitor) subunit 14C
3195363	8.74	7.53	2.3	0.0247	0.3773	ARRDC1	arrestin domain containing 1
3434193	6.24	5.04	2.29	0.0052	0.1409	CCDC64	coiled-coil domain containing 64
3554360	8.04	6.84	2.29	0.0019	0.0665	ADSSL1	adenylosuccinate synthase like 1
2333599	9.07	7.88	2.29	0.0106	0.2304	IPO13	importin 13
3060095	7.16	5.97	2.29	0.0468	0.5258	TP53TG1	TP53 target 1 (non-protein coding)
3851150	6.02	4.83	2.29	0.0126	0.2584	ZNF433; ZNF823	zinc finger protein 433; zinc finger protein 823
3545564	7.87	6.68	2.29	0.0082	0.1975	ADCK1	aarF domain containing kinase 1
2662581	6.67	5.48	2.28	0.0169	0.3036	BRK1	BRICK1, SCAR/WAVE actin-nucleating complex subunit
3644191	8.64	7.45	2.28	0.0367	0.4679	FAHD1	fumarylacetoacetate hydrolase domain containing 1
2990342	9.85	8.66	2.28	0.0467	0.5258	TMEM106B	transmembrane protein 106B
2717593	7.67	6.49	2.27	0.0001	0.0068	SH3TC1	SH3 domain and tetratricopeptide repeats 1
2320374	7.95	6.77	2.27	0.0017	0.0634	FBXO6	F-box protein 6
3375192	7.75	6.57	2.27	0.002	0.0705	VWCE	von Willebrand factor C and EGF domains
3577160	9.09	7.91	2.27	0.0013	0.0515	ITPK1	inositol-tetrakisphosphate 1-kinase
3630701	10.22	9.04	2.27	0.0192	0.3279	CLN6	ceroid-lipofuscinosis, neuronal 6, late infantile, variant
4010352	9.13	7.96	2.26	0.0198	0.3335	ZXDA	zinc finger, X-linked, duplicated A
3121228	8.99	7.82	2.25	0.0003	0.0141	ERICH1	glutamate rich 1
3936515	7.58	6.41	2.25	4.08e-05	0.0029	TUBA8; PEX26	tubulin, alpha 8; peroxisomal biogenesis factor 26
3621948	9.12	7.95	2.25	0.0286	0.4106	SPG11	spastic paraplegia 11 (autosomal recessive)
2359433	5.27	4.1	2.24	0.0014	0.0541	LCE1E	late cornified envelope 1E
4027532	6.5	5.33	2.24	0.0003	0.0166	GAB3; OR3B1P	GRB2-associated binding protein 3; olfactory receptor, family 3, subfamily B, member 1 pseudogene
4006416	10.47	9.31	2.24	0.0339	0.4511	FUNDC1	FUN14 domain containing 1
3830189	7.34	6.18	2.23	0.0036	0.1074	FXYD1	FXYD domain containing ion transport regulator 1
2605480	7.58	6.43	2.23	1.34e-05	0.0011	RAB17	RAB17, member RAS oncogene family
3209623	10.29	9.13	2.23	0.0235	0.3669	ZFAND5	zinc finger, AN1-type domain 5
3758148	8.73	7.57	2.22	0.0233	0.3643	COA3	cytochrome c oxidase assembly factor 3
2730503	6.64	5.49	2.22	1.4e-13	5.68e-11	ENAM	enamelin
3830166	6.84	5.69	2.22	4.66e-07	5.49e-05	FXYD3	FXYD domain containing ion transport regulator 3
3846709	7.13	5.98	2.22	0.0094	0.2151	STAP2	signal transducing adaptor family member 2
3025433	4.01	2.86	2.22	0.0211	0.3455	AKR1B15; AKR1B10	aldo-keto reductase family 1, member B15; aldo-keto reductase family 1, member B10 (aldose reductase)
3352002	7.93	6.78	2.22	0.0446	0.5157	NLRX1	NLR family member X1
3824197	9.8	8.65	2.21	0.0015	0.0567	MRPL34	mitochondrial ribosomal protein L34
2458701	10.89	9.75	2.21	0.0025	0.0836	ACBD3	acyl-CoA binding domain containing 3
3628923	10.13	8.99	2.21	0.0397	0.4878	FAM96A	family with sequence similarity 96, member A
3619991	7.75	6.6	2.21	0.0308	0.4293	NDUFAF1	NADH dehydrogenase (ubiquinone) complex I, assembly factor 1
3082824	7.55	6.41	2.21	0.0037	0.1094	CLN8	ceroid-lipofuscinosis, neuronal 8
3538470	10.03	8.88	2.21	0.0174	0.3083	PCNXL4	pecanex-like 4 (Drosophila)
3633221	11.7	10.56	2.21	0.0016	0.0592	COX5A	cytochrome c oxidase subunit Va
2653673	4.9	3.75	2.21	2.13e-06	0.0002	KCNMB2	potassium channel subfamily M regulatory beta subunit 2
2647458	8.95	7.81	2.2	0.0227	0.358	RNF13	ring finger protein 13
3641871	7.84	6.7	2.2	0.0137	0.2697	LINS1	lines homolog 1
3373946	9.13	7.99	2.2	0.0194	0.3291	TIMM10	translocase of inner mitochondrial membrane 10 homolog (yeast)
3976716	8.98	7.85	2.2	0.0191	0.3269	WDR13	WD repeat domain 13
2469627	7.88	6.74	2.19	1.66e-06	0.0002	KCNF1	potassium channel, voltage gated modifier subfamily F, member 1
3855100	5.41	4.27	2.19	0.0454	0.5195
3537557	9.06	7.93	2.19	0.0227	0.358	AP5M1	adaptor-related protein complex 5, mu 1 subunit
3629350	11.41	10.28	2.19	0.0015	0.0584	SPG21	spastic paraplegia 21 (autosomal recessive, Mast syndrome)
2482316	6.87	5.74	2.18	0.0421	0.5007	ACYP2	acylphosphatase 2, muscle type
3901387	5.53	4.4	2.18	0.0116	0.2438	CST2	cystatin SA
3502259	7.51	6.39	2.18	0.0089	0.2056	MCF2L	MCF.2 cell line derived transforming sequence like
3714659	9	7.88	2.18	0.0376	0.4742	DHRS7B	dehydrogenase/reductase (SDR family) member 7B
3959411	6.88	5.76	2.17	0.0337	0.4499	APOL2	apolipoprotein L, 2
3341362	6.77	5.66	2.17	0.001	0.0409	AQP11	aquaporin 11
3852743	8.95	7.84	2.16	0.0017	0.0639	GIPC1	GIPC PDZ domain containing family, member 1
2562867	9.37	8.26	2.16	0.032	0.439	RNF103; RNF103-CHMP3; CHMP3	ring finger protein 103; RNF103-CHMP3 readthrough; charged multivesicular body protein 3
3581485	8.46	7.36	2.16	0.0314	0.4328	NUDT14	nudix hydrolase 14
2989764	6.61	5.5	2.15	2.29e-07	2.84e-05	NXPH1	neurexophilin 1
3669059	10.4	9.3	2.15	0.0142	0.2747	GABARAPL2	GABA(A) receptor-associated protein like 2
2735815	4.73	3.63	2.15	0.0101	0.2234	CCSER1	coiled-coil serine rich protein 1
2594812	10	8.9	2.15	0.0469	0.5262	TRAK2	trafficking protein, kinesin binding 2
2361384	8.58	7.48	2.15	0.0258	0.3859	SLC25A44	solute carrier family 25, member 44
2717165	9.63	8.53	2.14	0.0148	0.2795	TBC1D14	TBC1 domain family, member 14
3204019	7.92	6.83	2.14	0.0247	0.3768	FAM219A; C9orf24	family with sequence similarity 219, member A; chromosome 9 open reading frame 24
3976299	9.88	8.78	2.14	0.0011	0.0445	ARAF	A-Raf proto-oncogene, serine/threonine kinase
3023211	11.27	10.17	2.14	0.0013	0.0506	ATP6V1F	ATPase, H+ transporting, lysosomal 14kDa, V1 subunit F
3333116	8.31	7.22	2.14	0.0017	0.0636	DAGLA	diacylglycerol lipase, alpha
3767339	10.35	9.26	2.13	0.0141	0.2747	GNA13	guanine nucleotide binding protein (G protein), alpha 13
2678298	4.42	3.34	2.12	1.62e-07	2.06e-05	DNASE1L3	deoxyribonuclease I-like 3
2324616	7.7	6.61	2.12	0.0004	0.0218	LINC00339	long intergenic non-protein coding RNA 339
3662723	9.88	8.8	2.12	0.005	0.138	COQ9	coenzyme Q9
3443296	11.47	10.39	2.11	0.0208	0.3434	M6PR	mannose-6-phosphate receptor (cation dependent)
3566949	8.85	7.77	2.11	0.0236	0.367	L3HYPDH	L-3-hydroxyproline dehydratase (trans-)
2539765	8.56	7.48	2.11	0.0294	0.4182	ITGB1BP1	integrin beta 1 binding protein 1
2333676	8.21	7.13	2.11	0.0441	0.5136
3127385	7.21	6.14	2.11	9.8e-08	1.33e-05	PHYHIP	phytanoyl-CoA 2-hydroxylase interacting protein
2333675	6.89	5.82	2.11	0.0196	0.3318
3012633	9.51	8.43	2.1	0.0209	0.3435	GATAD1	GATA zinc finger domain containing 1
3300242	6.55	5.48	2.1	0.0068	0.1739	CPEB3	cytoplasmic polyadenylation element binding protein 3
3017123	10.85	9.78	2.1	0.0333	0.4457	PMPCB	peptidase (mitochondrial processing) beta
3743883	9.24	8.17	2.1	0.0488	0.5338	SAT2	spermidine/spermine N1-acetyltransferase family member 2
3891723	6.05	4.99	2.1	0.0003	0.0153	C20orf197	chromosome 20 open reading frame 197
2402914	7.36	6.29	2.1	0.015	0.2827	FAM46B	family with sequence similarity 46, member B
3632107	7.1	6.04	2.09	0.0001	0.0077	CELF6	CUGBP, Elav-like family member 6
2473965	9.53	8.46	2.09	0.0372	0.472	SLC35F6; CENPA	solute carrier family 35, member F6; centromere protein A
3380980	10.11	9.06	2.08	0.0323	0.4403	LAMTOR1	late endosomal/lysosomal adaptor, MAPK and MTOR activator 1
3765167	9.62	8.57	2.08	0.0209	0.3437	USP32	ubiquitin specific peptidase 32
3707990	7.89	6.84	2.08	0.0441	0.5136	TXNDC17	thioredoxin domain containing 17
3740462	7.68	6.63	2.07	0.0205	0.3405	RILP	Rab interacting lysosomal protein
3859026	10.72	9.68	2.07	0.0193	0.3289	PEPD	peptidase D
3857811	8.42	7.37	2.07	0.0046	0.1292	C19orf12	chromosome 19 open reading frame 12
3343008	8.27	7.23	2.06	0.0148	0.2795	TMEM126A	transmembrane protein 126A
3635776	6.45	5.41	2.06	0.0343	0.4533	EFTUD1	elongation factor Tu GTP binding domain containing 1
2744501	8.76	7.72	2.06	0.0371	0.471	NOCT	nocturnin
3040073	9.11	8.07	2.05	0.046	0.5234	SNX13	sorting nexin 13
3650953	4.96	3.92	2.05	0.0014	0.056	TMC5	transmembrane channel like 5
3543756	6.47	5.43	2.05	0.0477	0.5305	DNAL1	dynein, axonemal, light chain 1
2394817	8.02	6.98	2.05	0.0215	0.3478	KLHL21	kelch-like family member 21
3581515	8.24	7.21	2.05	0.0004	0.0208	BRF1	BRF1, RNA polymerase III transcription initiation factor 90 kDa subunit
2598496	6.68	5.65	2.05	0.0143	0.2754	MREG; PECR	melanoregulin; peroxisomal trans-2-enoyl-CoA reductase
2322226	7.06	6.03	2.05	0.0001	0.0078	CLCNKA	chloride channel, voltage-sensitive Ka
3357346	5.34	4.31	2.04	0.004	0.1167	GLB1L3	galactosidase beta 1 like 3
3654956	7.68	6.66	2.04	0.0404	0.4908	LAT; NPIPB9; NPIPB6; NPIPB8	linker for activation of T-cells; nuclear pore complex interacting protein family, member B9; nuclear pore complex interacting protein family, member B6; nuclear pore complex interacting protein family, member B8
2327338	8.62	7.59	2.04	0.0151	0.2837	XKR8	X-linked Kx blood group related 8
2866045	8.54	7.52	2.02	0.0287	0.4115	TMEM161B	transmembrane protein 161B
3848968	5.88	4.87	2.02	0.0143	0.2753
2878446	10.78	9.76	2.02	0.0176	0.3111	NDUFA2	NADH dehydrogenase (ubiquinone) 1 alpha subcomplex, 2, 8kDa
3803194	8.63	7.61	2.02	0.0314	0.4328	TRAPPC8	trafficking protein particle complex 8
2358671	8.76	7.74	2.02	0.0175	0.3096	C1orf56	chromosome 1 open reading frame 56
3788270	7.26	6.25	2.01	0.0446	0.5157	ELAC1; ME2	elaC ribonuclease Z 1; malic enzyme 2, NAD(+)-dependent, mitochondrial
2333671	10.71	9.7	2.01	0.041	0.4943
3697712	5.06	4.06	2	9.15e-10	1.94e-07	TAT; ZNF19	tyrosine aminotransferase; zinc finger protein 19
2655168	7.75	8.75	-2	0.0312	0.4317	YEATS2	YEATS domain containing 2
2694644	8.59	9.6	-2.01	0.0264	0.39	CNBP	CCHC-type zinc finger, nucleic acid binding protein
2601341	8.22	9.23	-2.01	0.0406	0.4913	WDFY1	WD repeat and FYVE domain containing 1
2536348	10.32	11.33	-2.02	0.0024	0.0813
3829638	6.49	7.5	-2.02	0.0479	0.531	KIAA0355	KIAA0355
2940826	9.05	10.07	-2.02	0.0422	0.5007	TXNDC5; BLOC1S5; BLOC1S5-TXNDC5; EEF1E1-BLOC1S5	thioredoxin domain containing 5 (endoplasmic reticulum); biogenesis of lysosomal organelles complex-1, subunit 5, muted; BLOC1S5-TXNDC5 readthrough (NMD candidate); EEF1E1-BLOC1S5 readthrough (NMD candidate)
3429312	10.85	11.86	-2.02	0.0023	0.0794	HSP90B1; MIR3652	heat shock protein 90kDa beta (Grp94), member 1; microRNA 3652
2947889	7.13	8.15	-2.02	0.0488	0.5338	GABBR1	gamma-aminobutyric acid (GABA) B receptor, 1
3501415	6.67	7.69	-2.03	0.016	0.2938	CARKD	carbohydrate kinase domain containing
3417309	11.66	12.69	-2.03	0.0144	0.2754	PA2G4	proliferation-associated 2G4
3901955	5.99	7.02	-2.04	0.0355	0.4616	NINL	ninein-like
2840626	10.61	11.64	-2.04	0.0384	0.4775
2720181	7.91	8.95	-2.05	0.0112	0.239	MED28	mediator complex subunit 28
2900299	8	9.04	-2.05	0.0143	0.2753	ZKSCAN8	zinc finger with KRAB and SCAN domains 8
3965751	6.62	7.65	-2.05	0.0122	0.251	MAPK12	mitogen-activated protein kinase 12
3918696	7.96	9	-2.06	0.0277	0.4025	SON	SON DNA binding protein
3504526	7.22	8.26	-2.06	0.0406	0.4913	LATS2	large tumor suppressor kinase 2
2949043	10.48	11.52	-2.06	0.0076	0.189
2881747	9.99	11.03	-2.06	0.0477	0.5305	ANXA6	annexin A6
3676686	9.97	11.01	-2.07	0.0219	0.3516
3419471	8.63	9.69	-2.08	0.0132	0.2649	RPL14; RPL14P1	ribosomal protein L14; ribosomal protein L14 pseudogene 1
3419474	8.63	9.69	-2.08	0.0132	0.2649
2939892	7.42	8.47	-2.08	0.0348	0.456	LYRM4	LYR motif containing 4
2356300	7.69	8.75	-2.08	0.0313	0.4318	PIAS3; MIR6736	protein inhibitor of activated STAT 3; microRNA 6736
2565592	6.7	7.76	-2.09	0.0097	0.2182	SEMA4C	sema domain, immunoglobulin domain (Ig), transmembrane domain (TM) and short cytoplasmic domain, (semaphorin) 4C
2840629	10.68	11.74	-2.09	0.0107	0.2309
2532064	7.4	8.47	-2.1	0.0056	0.1504	COPS7B	COP9 signalosome subunit 7B
3699790	8.92	9.98	-2.1	0.0088	0.2051
3666686	9.04	10.11	-2.1	0.0434	0.5103	NIP7	NIP7, nucleolar pre-rRNA processing protein
3962054	8.87	9.94	-2.1	0.0043	0.1242	SNU13	SNU13 homolog, small nuclear ribonucleoprotein (U4/U6.U5)
2904697	10.64	11.71	-2.1	0.0086	0.2029
3837796	6.81	7.88	-2.1	0.0113	0.2401	GRWD1	glutamate-rich WD repeat containing 1
3675101	8.31	9.38	-2.1	0.0055	0.1477	MRPL28	mitochondrial ribosomal protein L28
3470793	7.7	8.78	-2.11	0.032	0.439	KCTD10	potassium channel tetramerization domain containing 10
3309602	6.5	7.58	-2.11	0.0186	0.3209	RGS10	regulator of G-protein signaling 10
3554728	8.1	9.17	-2.11	0.0156	0.2892	TEX22; MTA1	testis expressed 22; metastasis associated 1
3481543	5.36	6.44	-2.11	0.0337	0.4499	SPATA13	spermatogenesis associated 13
3518455	6.81	7.89	-2.12	0.0324	0.4411	FBXL3	F-box and leucine-rich repeat protein 3
2531522	8.24	9.33	-2.12	0.03	0.4227	CAB39	calcium binding protein 39
3362263	7.68	8.76	-2.12	0.0348	0.456	DENND5A	DENN/MADD domain containing 5A
2907396	5.9	6.98	-2.12	0.0342	0.4527	LOC401261	zinc finger protein ZIC 5
2949039	9.66	10.75	-2.12	0.018	0.3152
2484305	7	8.09	-2.12	0.0248	0.3781	PAPOLG	poly(A) polymerase gamma
3319937	7.51	8.6	-2.13	0.0487	0.5338	WEE1	WEE1 G2 checkpoint kinase
3842141	7.22	8.31	-2.13	0.0321	0.4394	RPL28; MIR6805	ribosomal protein L28; microRNA 6805
2607262	8.22	9.3	-2.13	0.0015	0.0565	STK25	serine/threonine kinase 25
3469687	8.87	9.96	-2.13	0.0387	0.48	CKAP4	cytoskeleton-associated protein 4
3984136	2.75	3.84	-2.13	0.0132	0.2649
3838809	8.36	9.45	-2.13	0.0113	0.2406	ADM5; PRMT1	adrenomedullin 5 (putative); protein arginine methyltransferase 1
2356142	8.6	9.69	-2.13	0.0203	0.3392	LIX1L	limb and CNS expressed 1 like
3957445	7.33	8.42	-2.13	0.0448	0.5168	PES1	pescadillo ribosomal biogenesis factor 1
2450501	5.02	6.11	-2.14	0.0245	0.3752	KIF21B	kinesin family member 21B
2675171	7.3	8.39	-2.14	0.0089	0.2063	HYAL2; TUSC2	hyaluronoglucosaminidase 2; tumor suppressor candidate 2
2949061	10.62	11.71	-2.14	0.0023	0.0795
3401217	8.51	9.61	-2.14	0.0089	0.2063	TULP3	tubby like protein 3
3863060	7.2	8.3	-2.15	0.036	0.4643	EXOSC5	exosome component 5
3064293	7.25	8.36	-2.15	0.0366	0.4675	EPHB4	EPH receptor B4
3309938	9.75	10.86	-2.16	0.0251	0.3802
2949047	10.93	12.04	-2.16	0.0034	0.1033
3473083	8.59	9.7	-2.17	0.0086	0.2029	MED13L	mediator complex subunit 13-like
3513883	8.81	9.93	-2.17	0.0237	0.3677	KPNA3	karyopherin alpha 3 (importin alpha 4)
2949042	9.08	10.2	-2.17	0.0353	0.4599
3676675	5.74	6.86	-2.17	0.01	0.2219
3945396	7.7	8.81	-2.17	0.0095	0.2161	GTPBP1	GTP binding protein 1
2963407	8.26	9.38	-2.17	0.0087	0.2031	SYNCRIP	synaptotagmin binding, cytoplasmic RNA interacting protein
3980898	9.75	10.87	-2.17	0.0177	0.3115
3843906	6.8	7.92	-2.17	0.0132	0.2649	ZNF8	zinc finger protein 8
3755316	4.72	5.84	-2.18	0.0206	0.3415	LOC100129395	NS5ATP13TP1
2937984	7.53	8.65	-2.18	0.0114	0.2416	TBP	TATA box binding protein
3470264	7.68	8.81	-2.19	0.0251	0.3802
3956854	7.91	9.04	-2.19	0.0147	0.2795	THOC5	THO complex 5
3488022	6.15	7.29	-2.2	0.0086	0.2028	GPALPP1	GPALPP motifs containing 1
2904701	10.65	11.79	-2.2	0.0014	0.0548
3676689	9.38	10.52	-2.2	0.0305	0.4269
2978989	7.12	8.27	-2.21	0.0079	0.1916	LATS1; PPIL4	large tumor suppressor kinase 1; peptidylprolyl isomerase (cyclophilin)-like 4
3474983	8.42	9.57	-2.21	0.009	0.207
2536338	10.61	11.76	-2.22	0.0001	0.008
2536321	9.72	10.88	-2.23	0.0049	0.1366
2467191	9.27	10.43	-2.23	0.0402	0.4896
3472089	5.94	7.1	-2.23	0.042	0.5007	RPL6	ribosomal protein L6
2527856	8.72	9.88	-2.24	0.0148	0.2795	RQCD1	RCD1 required for cell differentiation1 homolog (S. pombe)
2383751	5.44	6.61	-2.25	0.0011	0.0446
3890597	6.6	7.77	-2.25	0.0252	0.3811	RBM38	RNA binding motif protein 38
2516879	5.67	6.84	-2.25	0.0216	0.3484	HOXD8	homeobox D8
3158190	7.62	8.8	-2.26	0.0162	0.2946
3500772	7.14	8.31	-2.26	0.0205	0.3405	ABHD13	abhydrolase domain containing 13
2540317	9.7	10.87	-2.26	0.0048	0.1347	PDIA6	protein disulfide isomerase family A, member 6
2904703	9.76	10.94	-2.27	0.0129	0.26
3987029	6.01	7.2	-2.28	0.0206	0.3415	TMEM164	transmembrane protein 164
3677167	6.85	8.04	-2.29	0.0231	0.3621
3371339	8.22	9.41	-2.29	0.0331	0.4448	PHF21A	PHD finger protein 21A
3504054	5.05	6.24	-2.29	0.0134	0.2674	ZMYM5	zinc finger, MYM-type 5
3959658	9.11	10.31	-2.29	0.0047	0.1324
2557569	8.07	9.26	-2.29	0.0399	0.4894
3852581	5.25	6.45	-2.29	0.0291	0.4148	ADGRL1	adhesion G protein-coupled receptor L1
2396121	8.07	9.27	-2.3	0.0152	0.2844	DFFA	DNA fragmentation factor, 45kDa, alpha polypeptide
3959657	8.85	10.05	-2.3	0.0452	0.5179
3511135	6.15	7.36	-2.3	0.0212	0.3455	KBTBD6	kelch repeat and BTB (POZ) domain containing 6
3959632	5.13	6.33	-2.31	0.0304	0.4255
3896370	6.6	7.8	-2.31	0.0249	0.3781	GPCPD1	glycerophosphocholine phosphodiesterase 1
2609608	8.35	9.57	-2.32	0.0019	0.0677	SETD5	SET domain containing 5
3519119	7.9	9.12	-2.32	0.0383	0.4775	RBM26	RNA binding motif protein 26
3834089	9.27	10.48	-2.32	0.0016	0.0592	HNRNPUL1	heterogeneous nuclear ribonucleoprotein U-like 1
2696252	8.59	9.81	-2.32	0.0006	0.027	RYK	receptor-like tyrosine kinase
2527786	7.46	8.67	-2.33	0.0035	0.1058	CTDSP1; MIR26B	CTD small phosphatase 1; microRNA 26b
3490504	6.96	8.18	-2.33	0.0309	0.4299	ALG11; UTP14C	ALG11, alpha-1,2-mannosyltransferase; UTP14, U3 small nucleolar ribonucleoprotein, homolog C (yeast)
3509885	6.62	7.84	-2.33	0.0044	0.1265	ALG5	ALG5, dolichyl-phosphate beta-glucosyltransferase
2328477	9.25	10.47	-2.34	0.0127	0.2587
3270840	5.93	7.16	-2.34	0.0144	0.2755	MGMT	O-6-methylguanine-DNA methyltransferase
3959656	8.16	9.39	-2.35	0.016	0.2935
2536347	7.38	8.61	-2.35	0.0395	0.486
3309937	10.04	11.28	-2.36	0.0023	0.0796
2907568	8.43	9.67	-2.36	0.0145	0.2759	KLHDC3	kelch domain containing 3
3959203	8.53	9.77	-2.37	0.0006	0.0282	RBFOX2	RNA binding protein, fox-1 homolog (C. elegans) 2
3956290	8.29	9.54	-2.37	0.0138	0.2704	PITPNB	phosphatidylinositol transfer protein, beta
2544484	7.09	8.34	-2.37	0.0362	0.4666	ADCY3	adenylate cyclase 3
2983030	6.09	7.34	-2.38	0.0468	0.5258	AGPAT4	1-acylglycerol-3-phosphate O-acyltransferase 4
2645387	5.17	6.42	-2.38	0.0365	0.4675	PXYLP1	2-phosphoxylose phosphatase 1
3839142	6.5	7.76	-2.39	0.0363	0.4671	ZNF473	zinc finger protein 473
2472955	6.28	7.54	-2.39	0.0404	0.4909	MFSD2B; FKBP1B	major facilitator superfamily domain containing 2B; FK506 binding protein 1B
2948547	7.46	8.73	-2.4	0.0304	0.4264	NRM	nurim (nuclear envelope membrane protein)
3252382	6.8	8.06	-2.4	0.0252	0.381	KAT6B	K(lysine) acetyltransferase 6B
3413604	6.84	8.11	-2.41	0.04	0.4894	CACNB3	calcium channel, voltage-dependent, beta 3 subunit
3630957	5.04	6.31	-2.41	0.0072	0.1802	ANP32A-IT1	ANP32A intronic transcript 1
3939183	6.59	7.85	-2.41	0.002	0.0704	BCR; FBXW4P1	breakpoint cluster region; F-box and WD repeat domain containing 4 pseudogene 1
3831274	10.15	11.42	-2.41	0.0027	0.0877
2904695	9.11	10.38	-2.41	0.0012	0.0501
3515009	6.98	8.26	-2.43	0.0366	0.4675	VPS36	vacuolar protein sorting 36 homolog (S. cerevisiae)
2532110	6.76	8.05	-2.43	0.0012	0.0497	DIS3L2	DIS3 like 3-5 exoribonuclease 2
2328484	9.3	10.59	-2.44	0.0321	0.4394
3831278	8.23	9.52	-2.44	0.0363	0.4671
2336383	8.81	10.1	-2.45	0.0492	0.5349	PRPF38A	pre-mRNA processing factor 38A
2960903	6.89	8.18	-2.45	0.0436	0.5112	EEF1A1	eukaryotic translation elongation factor 1 alpha 1
3831260	7.95	9.24	-2.45	0.0246	0.3768	ZNF146	zinc finger protein 146
2328475	7.25	8.54	-2.45	8.31e-05	0.0054
3666989	5.07	6.36	-2.45	0.0037	0.1097	CLEC18A; CLEC18C; CLEC18B	C-type lectin domain family 18, member A; C-type lectin domain family 18, member C; C-type lectin domain family 18, member B
3482977	7.67	8.96	-2.45	0.0058	0.1546	POLR1D	polymerase (RNA) I polypeptide D
2949058	8.85	10.15	-2.46	0.0002	0.0132
3844238	8.83	10.13	-2.46	0.003	0.0939	TRIM28; MIR6807	tripartite motif containing 28; microRNA 6807
3474952	8.42	9.73	-2.47	0.02	0.3349
3413950	7.81	9.12	-2.48	0.0422	0.5007	SPATS2	spermatogenesis associated, serine-rich 2
3230141	6.28	7.59	-2.48	0.0227	0.358	NOTCH1	notch 1
3950405	6.79	8.1	-2.48	0.0128	0.2598	ZBED4	zinc finger, BED-type containing 4
2536757	5.36	6.67	-2.48	0.0241	0.3707	ING5	inhibitor of growth family member 5
3966225	7.96	9.27	-2.49	0.0181	0.3155	RABL2B	RAB, member of RAS oncogene family-like 2B
3470272	7.21	8.53	-2.49	0.0169	0.3036
2629693	7.46	8.8	-2.52	0.0183	0.3168	GXYLT2; PPP4R2	glucoside xylosyltransferase 2; protein phosphatase 4, regulatory subunit 2
3962799	7.5	8.83	-2.53	0.0128	0.2598	TTLL12	tubulin tyrosine ligase-like family member 12
3770944	7.92	9.26	-2.53	0.0144	0.2754	H3F3B	H3 histone, family 3B (H3.3B)
3157660	7.65	8.99	-2.53	0.0463	0.5241	TSTA3	tissue specific transplantation antigen P35B
3489644	6.59	7.93	-2.54	0.0308	0.4291	TRIM13; KCNRG	tripartite motif containing 13; potassium channel regulator
2917767	7.07	8.42	-2.54	0.0417	0.4983	MANEA	mannosidase, endo-alpha
3264621	6.71	8.06	-2.54	0.0281	0.4061	TCF7L2	transcription factor 7-like 2 (T-cell specific, HMG-box)
2949068	9.61	10.96	-2.55	0.0413	0.4956
3743393	5.45	6.81	-2.55	0.0282	0.4064	DLG4	discs, large homolog 4 (Drosophila)
2904696	6.74	8.1	-2.57	0.0252	0.381
2980516	5.2	6.56	-2.57	0.0298	0.421	CNKSR3	CNKSR family member 3
3893760	7.55	8.92	-2.59	0.008	0.192	TPD52L2	tumor protein D52-like 2
3480411	4.32	5.69	-2.59	0.0245	0.3752	IFT88	intraflagellar transport 88
3831275	9.21	10.59	-2.59	0.0083	0.1983
3502632	6.76	8.14	-2.59	0.0401	0.4896	TMCO3	transmembrane and coiled-coil domains 3
3863576	8.08	9.46	-2.6	0.0366	0.4675	PAFAH1B3	platelet-activating factor acetylhydrolase 1b, catalytic subunit 3 (29kDa)
2484970	6.94	8.32	-2.61	0.0085	0.2011	EHBP1	EH domain binding protein 1
2469094	5.85	7.24	-2.62	0.0497	0.5376	TAF1B	TATA box binding protein (TBP)-associated factor, RNA polymerase I, B, 63kDa
3886050	8.03	9.43	-2.62	0.0026	0.087	SRSF6	serine/arginine-rich splicing factor 6
3631214	6.92	8.31	-2.63	0.0244	0.3742	TLE3	transducin-like enhancer of split 3
2893721	6.42	7.82	-2.64	0.035	0.4572	RIOK1	RIO kinase 1
2817291	6.09	7.49	-2.64	0.0463	0.5241	JMY	junction mediating and regulatory protein, p53 cofactor
3512449	6.94	8.35	-2.66	0.0206	0.3415	NUFIP1	nuclear fragile X mental retardation protein interacting protein 1
3204243	9.19	10.6	-2.66	0.0071	0.1796	SIGMAR1	sigma non-opioid intracellular receptor 1
2536322	5.7	7.11	-2.66	0.0027	0.0877
3504434	6.93	8.34	-2.67	0.0452	0.5179	XPO4	exportin 4
3916576	7.59	9.01	-2.67	0.0031	0.0963	GABPA	GA binding protein transcription factor alpha subunit
3262198	7.09	8.51	-2.68	0.03	0.4228	PDCD11	programmed cell death 11
3929721	7.99	9.41	-2.69	0.0343	0.4537	GART	phosphoribosylglycinamide formyltransferase, phosphoribosylglycinamide synthetase, phosphoribosylaminoimidazole synthetase
3421446	7.53	8.96	-2.7	0.0446	0.5157	CPSF6	cleavage and polyadenylation specific factor 6
3923218	7.2	8.64	-2.71	0.0302	0.4241	RRP1B	ribosomal RNA processing 1B
2536329	9.61	11.05	-2.71	0.0002	0.0088
3486728	5.95	7.39	-2.72	0.0274	0.3997	SLC25A15; MIR621	solute carrier family 25 (mitochondrial carrier; ornithine transporter) member 15; microRNA 621
3526151	6.38	7.82	-2.72	0.0228	0.3586	TUBGCP3	tubulin, gamma complex associated protein 3
2407478	6.23	7.68	-2.72	0.0194	0.3291	FHL3	four and a half LIM domains 3
3858852	5.29	6.74	-2.73	0.035	0.4579	RHPN2	rhophilin, Rho GTPase binding protein 2
3168938	7.07	8.51	-2.73	0.0404	0.4908	POLR1E	polymerase (RNA) I polypeptide E
3502710	9.51	10.95	-2.73	0.0044	0.1262	TFDP1	transcription factor Dp-1
2536334	10.21	11.66	-2.73	2.2e-05	0.0016
3507003	6.28	7.73	-2.74	0.0121	0.2496	LNX2	ligand of numb-protein X 2
2489228	6.39	7.85	-2.75	0.0105	0.2301	WDR54	WD repeat domain 54
2536350	7.65	9.12	-2.76	0.0153	0.286
3508696	8.19	9.66	-2.77	0.0053	0.1442	N4BP2L2; N4BP2L2-IT2; N4BP2L1	NEDD4 binding protein 2-like 2; N4BPL2 intronic transcript 2; NEDD4 binding protein 2-like 1
3918635	7.77	9.24	-2.77	0.0007	0.033	IFNGR2	interferon gamma receptor 2 (interferon gamma transducer 1)
3831272	8.16	9.63	-2.77	0.012	0.2489
3699768	5.22	6.69	-2.78	0.0444	0.5143
3526378	7.27	8.75	-2.8	0.0089	0.2063	PCID2	PCI domain containing 2
3503976	7.45	8.93	-2.81	0.0037	0.1097	PSPC1	paraspeckle component 1
2536345	8	9.49	-2.81	0.0202	0.3368
2536313	5.23	6.73	-2.82	0.0479	0.531
3504691	8.23	9.75	-2.86	0.0021	0.0727	ZDHHC20	zinc finger, DHHC-type containing 20
3684548	3.75	5.27	-2.87	0.0122	0.251	RRN3P1	RRN3 homolog, RNA polymerase I transcription factor pseudogene 1
2624074	7.38	8.9	-2.87	0.0104	0.2281	GNL3; SNORD19B	guanine nucleotide binding protein-like 3 (nucleolar); small nucleolar RNA, C/D box 19B
2750227	6.09	7.62	-2.88	0.0407	0.4914	TMA16	translation machinery associated 16 homolog
2904700	9.75	11.28	-2.88	0.0004	0.0198
2949067	9.86	11.39	-2.89	0.0001	0.0081
2491615	10.27	11.82	-2.91	1.59e-05	0.0012	MAT2A	methionine adenosyltransferase II, alpha
2904691	9.59	11.14	-2.92	0.0001	0.0084
3503164	6.85	8.4	-2.92	0.0069	0.1746	CDC16	cell division cycle 16
3509910	7.89	9.44	-2.93	0.0014	0.0542	SUPT20H	SPT20 homolog, SAGA complex component
2949051	9.27	10.83	-2.95	0.0019	0.0683
3513395	6.03	7.6	-2.96	0.0263	0.3893	MED4	mediator complex subunit 4
3523156	5.67	7.23	-2.97	0.046	0.5234	TMTC4	transmembrane and tetratricopeptide repeat containing 4
2610336	6.45	8.02	-2.97	0.0011	0.0478	VHL	von Hippel-Lindau tumor suppressor, E3 ubiquitin protein ligase
2888800	7.46	9.03	-2.97	0.0008	0.0347	DBN1	drebrin 1
3607232	5.61	7.18	-2.97	0.0055	0.1479	AEN; MIR7-2	apoptosis enhancing nuclease; microRNA 7-2
2713789	5.29	6.86	-2.98	0.0387	0.48	ZNF595; ZNF876P	zinc finger protein 595; zinc finger protein 876, pseudogene
2675925	7.55	9.13	-3	0.0283	0.4071	DUSP7	dual specificity phosphatase 7
3496916	6.79	8.38	-3.01	0.0044	0.1265	GPR180	G protein-coupled receptor 180
2436985	8.34	9.94	-3.02	0.0206	0.3417	SHC1; PYGO2	SHC (Src homology 2 domain containing) transforming protein 1; pygopus family PHD finger 2
3508330	8.43	10.03	-3.03	0.0098	0.2195	HSPH1	heat shock 105kDa/110kDa protein 1
3709244	7.3	8.91	-3.04	0.012	0.2485	CHD3; SCARNA21	chromodomain helicase DNA binding protein 3; small Cajal body-specific RNA 21
3945914	8.16	9.77	-3.05	0.0004	0.0177	ATF4	activating transcription factor 4
2908100	7.51	9.12	-3.05	0.0095	0.2157	POLH	polymerase (DNA directed), eta
2384562	6.05	7.67	-3.06	0.0478	0.531	RAB4A; SPHAR	RAB4A, member RAS oncogene family; S-phase response (cyclin related)
3316375	7.39	9.01	-3.07	0.0414	0.4965	TSPAN4	tetraspanin 4
3490251	6.65	8.27	-3.08	0.0143	0.2753	WDFY2	WD repeat and FYVE domain containing 2
2482941	4.13	5.77	-3.12	0.0257	0.3851
3458911	8.36	10.01	-3.12	0.0181	0.3155	CTDSP2; MIR26A2	CTD small phosphatase 2; microRNA 26a-2
2949065	9.18	10.82	-3.12	2.31e-05	0.0017
3510362	7.78	9.42	-3.12	0.0237	0.3678	PROSER1	proline and serine rich 1
2488584	5.99	7.65	-3.16	0.0102	0.2257	SPR	sepiapterin reductase (7,8-dihydrobiopterin:NADP+ oxidoreductase)
2484358	5.4	7.07	-3.19	0.0124	0.2546	REL	v-rel avian reticuloendotheliosis viral oncogene homolog
3337516	6.67	8.35	-3.2	0.0188	0.3233	LRP5	LDL receptor related protein 5
2957499	6.45	8.14	-3.21	0.0051	0.1391	ICK	intestinal cell (MAK-like) kinase
3309940	8.06	9.76	-3.23	0.003	0.0937
2706938	7.45	9.15	-3.24	0.013	0.2627	GNB4	guanine nucleotide binding protein (G protein), beta polypeptide 4
3488094	5.39	7.1	-3.25	0.0052	0.1408	GTF2F2	general transcription factor IIF subunit 2
3723005	6.1	7.8	-3.26	0.007	0.1776	FZD2	frizzled class receptor 2
3415148	5.63	7.35	-3.29	0.0002	0.0104	ACVR1B	activin A receptor type IB
3867796	6.2	7.94	-3.34	0.0491	0.5349	TEAD2	TEA domain family member 2
3512769	6.44	8.19	-3.36	0.0465	0.5248	ZC3H13	zinc finger CCCH-type containing 13
2904689	8.23	9.98	-3.37	0.0006	0.029
2536335	6.37	8.12	-3.38	0.0024	0.082
3517594	6.17	7.93	-3.38	0.0032	0.0984	DIS3	DIS3 homolog, exosome endoribonuclease and 3-5 exoribonuclease
3928668	5.35	7.12	-3.4	0.0488	0.5338	TIAM1	T-cell lymphoma invasion and metastasis 1
3503119	6.77	8.55	-3.43	0.0008	0.0349	CHAMP1	chromosome alignment maintaining phosphoprotein 1
3676684	6.91	8.69	-3.43	0.0027	0.0879
3417583	7.04	8.84	-3.48	0.0029	0.0922	RBMS2	RNA binding motif, single stranded interacting protein 2
2901660	7.03	8.84	-3.51	0.0096	0.2168	PRR3	proline rich 3
3474963	4.71	6.53	-3.53	0.019	0.3248
3513856	7.54	9.36	-3.54	0.0021	0.0726	EBPL	emopamil binding protein-like
3523881	5.53	7.35	-3.54	0.0181	0.3155	KDELC1	KDEL (Lys-Asp-Glu-Leu) containing 1
2676182	8.4	10.23	-3.55	3.14e-07	3.81e-05	NT5DC2	5-nucleotidase domain containing 2
3512527	7.11	8.94	-3.56	0.0003	0.0165	TPT1; SNORA31	tumor protein, translationally-controlled 1; small nucleolar RNA, H/ACA box 31
2543066	5.68	7.52	-3.57	0.0051	0.1396	LDAH	lipid droplet associated hydrolase
2475911	6.53	8.37	-3.58	0.0281	0.4061	EHD3	EH domain containing 3
3480129	7.38	9.23	-3.6	0.003	0.0955	ZMYM2	zinc finger, MYM-type 2
3200134	2.59	4.45	-3.62	0.0492	0.5349	MGC24103	uncharacterized MGC24103
3514488	6.77	8.63	-3.63	0.0027	0.0887	INTS6	integrator complex subunit 6
3524618	7.18	9.04	-3.63	0.0036	0.1073	ARGLU1	arginine and glutamate rich 1
2907671	6.03	7.9	-3.64	0.0015	0.0567	PTK7	protein tyrosine kinase 7 (inactive)
3371003	5.89	7.79	-3.71	0.0478	0.531	TP53I11	tumor protein p53 inducible protein 11
3521372	5.51	7.41	-3.73	0.0395	0.4865	DZIP1	DAZ interacting zinc finger protein 1
2864449	6.67	8.58	-3.75	0.0279	0.4054	SERINC5	serine incorporator 5
3115008	6.75	8.66	-3.75	0.0382	0.4775	TRIB1	tribbles pseudokinase 1
2680571	3.45	5.36	-3.77	0.0076	0.189	LOC100508226	HHSL751
2902574	6.3	8.25	-3.87	0.0001	0.0079	LY6G5B; CSNK2B	lymphocyte antigen 6 complex, locus G5B; casein kinase 2, beta polypeptide
2556302	4.84	6.8	-3.89	0.0188	0.3231	PELI1	pellino E3 ubiquitin protein ligase 1
3518977	5.21	7.18	-3.9	0.0182	0.3167	RNF219	ring finger protein 219
3598381	7.27	9.24	-3.91	0.0003	0.0158	HACD3	3-hydroxyacyl-CoA dehydratase 3
3679959	7.37	9.36	-3.98	0.0059	0.1566	EMP2	epithelial membrane protein 2
3951732	5.36	7.36	-4	0.0008	0.0342	CECR5	cat eye syndrome chromosome region, candidate 5
3759335	7.55	9.57	-4.03	0.0069	0.1765	GJC1	gap junction protein gamma 1
3454006	5.69	7.7	-4.03	7.07e-05	0.0047	FMNL3	formin like 3
3526425	6.52	8.54	-4.06	0.0024	0.0801	PCID2	PCI domain containing 2
2949859	3.89	5.93	-4.1	0.0107	0.2309	PBX2	pre-B-cell leukemia homeobox 2
3484768	6.51	8.55	-4.1	0.0348	0.456	PDS5B	PDS5 cohesin associated factor B
3483159	6.21	8.27	-4.18	0.0003	0.0165	PAN3; RNU6-82P	PAN3 poly(A) specific ribonuclease subunit; RNA, U6 small nuclear 82, pseudogene
3493448	5.07	7.14	-4.2	0.0025	0.0843	PIBF1	progesterone immunomodulatory binding factor 1
2651989	5.58	7.67	-4.27	0.0238	0.368	SKIL	SKI-like proto-oncogene
3832992	5.82	7.92	-4.28	4.27e-05	0.003	PLEKHG2	pleckstrin homology domain containing, family G (with RhoGef domain) member 2
3497790	8.49	10.61	-4.33	6.63e-05	0.0044	IPO5	importin 5
3484005	6.01	8.13	-4.34	0.0018	0.0649	USPL1	ubiquitin specific peptidase like 1
2617276	6.2	8.35	-4.41	0.0002	0.013	CTDSPL; MIR26A1	CTD small phosphatase like; microRNA 26a-1
3828949	5.82	7.98	-4.47	0.0004	0.0202	DPY19L3	dpy-19-like 3 (C. elegans)
3417075	6.11	8.28	-4.49	0.0066	0.171	DGKA	diacylglycerol kinase alpha
2864237	4.86	7.07	-4.6	0.0145	0.2763	HOMER1	homer scaffolding protein 1
3727962	4.1	6.33	-4.67	0.0087	0.2031	DGKE	diacylglycerol kinase, epsilon 64kDa
3119339	7.1	9.37	-4.82	0.0219	0.3516	LY6E; CDC42P3	lymphocyte antigen 6 complex, locus E; cell division cycle 42 pseudogene 3
3841076	7.79	10.07	-4.84	0.0102	0.2245	MYADM	myeloid-associated differentiation marker
3714177	4.95	7.25	-4.92	0.0315	0.4337	SPECC1; KCTD9P1	sperm antigen with calponin homology and coiled-coil domains 1; potassium channel tetramerization domain containing 9 pseudogene 1
3357237	6.65	8.96	-4.97	0.0278	0.4039	JAM3	junctional adhesion molecule 3
3883941	5.89	8.22	-5.01	0.0122	0.251	TGIF2; TGIF2-C20orf24	TGFB-induced factor homeobox 2; TGIF2-C20orf24 readthrough
3540862	4.8	7.17	-5.17	0.0019	0.0665	GPHN	gephyrin
3417842	6.96	9.37	-5.33	0.0331	0.4448	LRP1	LDL receptor related protein 1
3033924	6.19	8.63	-5.42	3.69e-07	4.4e-05	UBE3C	ubiquitin protein ligase E3C
2717049	7.01	9.47	-5.49	1.43e-09	2.87e-07	MRFAP1	Morf4 family associated protein 1
3642815	8.04	10.53	-5.62	0.003	0.0955	NME4	NME/NM23 nucleoside diphosphate kinase 4
3968122	5.59	8.08	-5.63	8.91e-05	0.0057	TBL1X	transducin (beta)-like 1X-linked
3933923	6.62	9.12	-5.66	0.009	0.2066	CBS; CBSL	cystathionine-beta-synthase; cystathionine-beta-synthase like
2830861	7.29	9.79	-5.67	0.0258	0.3859	EGR1	early growth response 1
3532935	4.29	6.83	-5.8	0.0044	0.1265	MIPOL1	mirror-image polydactyly 1
2530330	6.24	8.78	-5.82	0.0052	0.1409	RHBDD1	rhomboid domain containing 1
3983962	4.4	6.96	-5.91	0.0295	0.4187	DIAPH2	diaphanous-related formin 2
3508898	5.24	7.81	-5.93	0.0151	0.2837	STARD13	StAR-related lipid transfer domain containing 13
3075550	2.82	5.41	-6.01	0.0079	0.1916	ZC3HAV1L	zinc finger CCCH-type, antiviral 1-like
4019486	5.5	8.11	-6.1	0.0161	0.2944	2019-09-06	septin 6
2904702	5.35	7.99	-6.26	0.0013	0.0531
2514516	4.2	6.89	-6.45	0.0484	0.5324	KLHL23; CYB5AP2	kelch-like family member 23; cytochrome b5 type A (microsomal) pseudogene 2
2536307	5.62	8.35	-6.62	0.0002	0.0126
4001369	4.33	7.06	-6.63	0.0172	0.3063	SCML2	sex comb on midleg-like 2 (Drosophila)
2969886	5.96	8.71	-6.74	0.0163	0.2966	FYN	FYN proto-oncogene, Src family tyrosine kinase
3249886	4.51	7.26	-6.75	0.0219	0.3514	TET1	tet methylcytosine dioxygenase 1
2536332	5.32	8.14	-7.04	0.0005	0.0248
2496727	6.35	9.19	-7.14	1.16e-06	0.0001	MAP4K4	mitogen-activated protein kinase kinase kinase kinase 4
3427098	5.67	8.54	-7.32	0.0002	0.0092	ELK3	ELK3, ETS-domain protein (SRF accessory protein 2)
2677356	5.35	8.24	-7.39	0.0473	0.5288	WNT5A	wingless-type MMTV integration site family, member 5A
4010768	5.13	8.04	-7.48	0.0442	0.5143	ZC4H2	zinc finger, C4H2 domain containing
3458337	5.99	8.92	-7.6	0.0134	0.267	STAT6	signal transducer and activator of transcription 6, interleukin-4 induced
3334224	7.94	10.88	-7.72	3.16e-10	7.09e-08	STIP1	stress-induced phosphoprotein 1
3449700	5.48	8.45	-7.84	0.0097	0.2182	FAM60A	family with sequence similarity 60, member A
3397877	4.9	7.89	-7.96	8.77e-06	0.0007	ARHGAP32	Rho GTPase activating protein 32
3981959	5.64	8.66	-8.08	0.0051	0.1395	SLC16A2	solute carrier family 16, member 2 (thyroid hormone transporter)
3847112	6.4	9.45	-8.27	1.47e-05	0.0011	PTPRS	protein tyrosine phosphatase, receptor type, S
2708922	5.29	8.34	-8.28	0.0016	0.0612	IGF2BP2	insulin-like growth factor 2 mRNA binding protein 2
3188697	5.77	8.85	-8.48	0.0001	0.0064	NEK6	NIMA-related kinase 6
3115504	6.63	9.77	-8.83	0.0013	0.0506	MYC	v-myc avian myelocytomatosis viral oncogene homolog
2364677	5.58	8.76	-9.07	0.0402	0.4896	PBX1	pre-B-cell leukemia homeobox 1
3136178	4.73	7.97	-9.43	0.0298	0.421	PLAG1	pleiomorphic adenoma gene 1
3376560	5.95	9.19	-9.46	9.34e-05	0.0059	ATL3	atlastin GTPase 3
3204721	6.13	9.39	-9.57	0.0164	0.2974	TPM2	tropomyosin 2 (beta)
3401099	6.85	10.12	-9.66	1.82e-06	0.0002	FKBP4	FK506 binding protein 4
2474651	4.47	7.8	-10.05	4.27e-06	0.0004	ZNF512	zinc finger protein 512
3625440	4.95	8.32	-10.29	5.11e-05	0.0035	PYGO1	pygopus family PHD finger 1
2946324	4.78	8.26	-11.12	0.0041	0.1194	HIST1H3D; HIST1H2AD	histone cluster 1, H3d; histone cluster 1, H2ad
3075531	4.92	8.83	-14.99	0.003	0.0941	ZC3HAV1L	zinc finger CCCH-type, antiviral 1-like
3013952	5.35	9.47	-17.41	1.98e-05	0.0015	SDHAF3	succinate dehydrogenase complex assembly factor 3
3429857	5.49	9.65	-17.92	0.0006	0.0292	C12orf75	chromosome 12 open reading frame 75
2514563	4.02	8.19	-18.08	0.0262	0.3886	KLHL23	kelch-like family member 23
2734629	4.7	8.91	-18.55	0.0332	0.4451	PTPN13	protein tyrosine phosphatase, non-receptor type 13 (APO-1/CD95 (Fas)-associated phosphatase)
3376556	5.65	10.04	-20.96	3.58e-06	0.0003	ATL3	atlastin GTPase 3
2319340	2.87	7.35	-22.3	0.001	0.0426	SLC25A33; RPL9P11	solute carrier family 25 (pyrimidine nucleotide carrier), member 33; ribosomal protein L9 pseudogene 11
3337168	6.84	11.46	-24.5	1.36e-10	3.36e-08	GSTP1	glutathione S-transferase pi 1
3223646	4.72	9.49	-27.36	1.01e-14	4.38e-12	PSMD5	proteasome 26S subunit, non-ATPase 5
2899216	4.55	9.57	-32.28	0.0004	0.0178	HIST1H4E	histone cluster 1, H4e
3690154	4.35	9.86	-45.57	0.0206	0.3419	NETO2	neuropilin (NRP) and tolloid (TLL)-like 2
3431483	4.49	10.93	-86.75	2.98e-32	4.38e-29	ATP2A2	ATPase, Ca++ transporting, cardiac muscle, slow twitch 2
