# Supplementary material for: Alveolar soft-part sarcoma (ASPS) resembles a mesenchymal stromal progenitor: evidence from meta-analysis of transcriptomic data
Source: PeerJ. 2020 Jun 19;8:e9394. doi: 10.7717/peerj.9394 (PMC7307565; doi:10.7717/peerj.9394)
Supplement: Supplemental Information 4 [file peerj-08-9394-s004.xlsx]

## Sheet: ALL DATA CONCAT
ID	FC Vs. Control	Gene Symbol	Description	Experiment
220951_s_at	2.27	A1CF	APOBEC1 complementation factor	GSE13433 Patient 4,7 vs. Normal lung
217757_at	3.06	A2M	alpha-2-macroglobulin	GSE13433 Patients 1,3,5,6 vs. Skeletal muscle
1558450_at	-2.15	A2M	alpha-2-macroglobulin	GSE13433 Patient 4,7 vs. Normal lung
ENSG00000175899	6.87605	A2M	alpha-2-macroglobulin A2M	GSE54729 RNA-Seq ASPS Patients vs. Skeletal muscle
1564139_at	-2.02	A2M-AS1	A2M antisense RNA 1 (head to head)	GSE13433 Patients 1,3,5,6 vs. Skeletal muscle
1564139_at	-8.2	A2M-AS1	A2M antisense RNA 1 (head to head)	GSE13433 Patient 4,7 vs. Normal lung
236394_at	-9.97	A2MP1	alpha-2-macroglobulin pseudogene 1	GSE13433 Patient 4,7 vs. Normal lung
241552_at	2.48	AA06	uncharacterized LOC100506677	GSE13433 Patient 4,7 vs. Normal lung
218075_at	3.26	AAAS	achalasia, adrenocortical insufficiency, alacrimia	GSE13433 Patients 1,3,5,6 vs. Skeletal muscle
218075_at	2.62	AAAS	achalasia, adrenocortical insufficiency, alacrimia	GSE13433 Patient 4,7 vs. Normal lung
218434_s_at	2.45	AACS	acetoacetyl-CoA synthetase	GSE13433 Patients 1,3,5,6 vs. Skeletal muscle
218434_s_at	6.21	AACS	acetoacetyl-CoA synthetase	GSE13433 Patient 4,7 vs. Normal lung
218434_s_at	2.69	AACS	acetoacetyl-CoA synthetase	GSE32569 Pre-treatment ASPS vs. Skeletal muscle
205969_at	4.27	AADAC	arylacetamide deacetylase	GSE13433 Patient 4,7 vs. Normal lung
1569582_at	2.22	AADACP1	arylacetamide deacetylase pseudogene 1	GSE13433 Patients 1,3,5,6 vs. Skeletal muscle
1569582_at	4.07	AADACP1	arylacetamide deacetylase pseudogene 1	GSE13433 Patient 4,7 vs. Normal lung
1569582_at	2.68	AADACP1	arylacetamide deacetylase pseudogene 1	GSE32569 Pre-treatment ASPS vs. Skeletal muscle
227534_at	2.46	AAED1	AhpC/TSA antioxidant enzyme domain containing 1	GSE13433 Patients 1,3,5,6 vs. Skeletal muscle
227534_at	2.09	AAED1	AhpC/TSA antioxidant enzyme domain containing 1	GSE13433 Patient 4,7 vs. Normal lung
227534_at	4.05	AAED1	AhpC/TSA antioxidant enzyme domain containing 1	GSE32569 Pre-treatment ASPS vs. Skeletal muscle
202852_s_at	4.78	AAGAB	alpha- and gamma-adaptin binding protein	GSE13433 Patient 4,7 vs. Normal lung
202852_s_at	4	AAGAB	alpha- and gamma-adaptin binding protein	GSE32569 Pre-treatment ASPS vs. Skeletal muscle
225522_at	2.6	AAK1	AP2 associated kinase 1	GSE13433 Patients 1,3,5,6 vs. Skeletal muscle
214956_at	-8.05	AAK1	AP2 associated kinase 1	GSE13433 Patient 4,7 vs. Normal lung
211186_s_at	-14.11	AAK1	AP2 associated kinase 1	GSE13433 Patient 4,7 vs. Normal lung
225522_at	2.34	AAK1	AP2 associated kinase 1	GSE32569 Pre-treatment ASPS vs. Skeletal muscle
221600_s_at	-10.63	AAMDC	adipogenesis associated, Mth938 domain containing	GSE13433 Patients 1,3,5,6 vs. Skeletal muscle
221599_at	-12.05	AAMDC	adipogenesis associated, Mth938 domain containing	GSE13433 Patients 1,3,5,6 vs. Skeletal muscle
221599_at	-2.33	AAMDC	adipogenesis associated, Mth938 domain containing	GSE13433 Patient 4,7 vs. Normal lung
221600_s_at	-7.77	AAMDC	adipogenesis associated, Mth938 domain containing	GSE32569 Pre-treatment ASPS vs. Skeletal muscle
221599_at	-8.65	AAMDC	adipogenesis associated, Mth938 domain containing	GSE32569 Pre-treatment ASPS vs. Skeletal muscle
201511_at	3.48	AAMP	angio-associated migratory cell protein	GSE13433 Patient 4,7 vs. Normal lung
218089_at	4.11	AAR2	AAR2 splicing factor homolog	GSE13433 Patient 4,7 vs. Normal lung
201000_at	3.1	AARS	alanyl-tRNA synthetase	GSE13433 Patient 4,7 vs. Normal lung
230024_at	-2.33	AARS2	alanyl-tRNA synthetase 2, mitochondrial	GSE13433 Patient 4,7 vs. Normal lung
222064_s_at	-4.07	AARSD1; PTGES3L-AARSD1	alanyl-tRNA synthetase domain containing 1; PTGES3L-AARSD1 readthrough	GSE13433 Patients 1,3,5,6 vs. Skeletal muscle
222064_s_at	-3.09	AARSD1; PTGES3L-AARSD1	alanyl-tRNA synthetase domain containing 1; PTGES3L-AARSD1 readthrough	GSE32569 Pre-treatment ASPS vs. Skeletal muscle
202169_s_at	-3.79	AASDHPPT	aminoadipate-semialdehyde dehydrogenase-phosphopantetheinyl transferase	GSE13433 Patients 1,3,5,6 vs. Skeletal muscle
202169_s_at	4.51	AASDHPPT	aminoadipate-semialdehyde dehydrogenase-phosphopantetheinyl transferase	GSE13433 Patient 4,7 vs. Normal lung
224313_at	-2.05	AASDHPPT	aminoadipate-semialdehyde dehydrogenase-phosphopantetheinyl transferase	GSE13433 Patient 4,7 vs. Normal lung
210852_s_at	-5.19	AASS	aminoadipate-semialdehyde synthase	GSE13433 Patient 4,7 vs. Normal lung
214829_at	-8.86	AASS	aminoadipate-semialdehyde synthase	GSE13433 Patient 4,7 vs. Normal lung
210852_s_at	3.56	AASS	aminoadipate-semialdehyde synthase	GSE32569 Pre-treatment ASPS vs. Skeletal muscle
3934263	3.74	AATBC	apoptosis associated transcript in bladder cancer	GSE68591 ASPS-1 vs. NCI Sarcoma Panel
1563088_a_at	9.99	AATBC	apoptosis associated transcript in bladder cancer	GSE13433 Patients 1,3,5,6 vs. Skeletal muscle
1563088_a_at	6.01	AATBC	apoptosis associated transcript in bladder cancer	GSE13433 Patient 4,7 vs. Normal lung
1563088_a_at	17.99	AATBC	apoptosis associated transcript in bladder cancer	GSE32569 Pre-treatment ASPS vs. Skeletal muscle
209165_at	4.15	AATF	apoptosis antagonizing transcription factor	GSE13433 Patients 1,3,5,6 vs. Skeletal muscle
209165_at	3.42	AATF	apoptosis antagonizing transcription factor	GSE13433 Patient 4,7 vs. Normal lung
209165_at	3.3	AATF	apoptosis antagonizing transcription factor	GSE32569 Pre-treatment ASPS vs. Skeletal muscle
205986_at	2.69	AATK	apoptosis-associated tyrosine kinase	GSE13433 Patient 4,7 vs. Normal lung
209459_s_at	4.55	ABAT	4-aminobutyrate aminotransferase	GSE13433 Patients 1,3,5,6 vs. Skeletal muscle
209460_at	2.75	ABAT	4-aminobutyrate aminotransferase	GSE13433 Patients 1,3,5,6 vs. Skeletal muscle
209459_s_at	-2.77	ABAT	4-aminobutyrate aminotransferase	GSE13433 Patient 4,7 vs. Normal lung
209459_s_at	8.06	ABAT	4-aminobutyrate aminotransferase	GSE32569 Pre-treatment ASPS vs. Skeletal muscle
209460_at	2.28	ABAT	4-aminobutyrate aminotransferase	GSE32569 Pre-treatment ASPS vs. Skeletal muscle
203504_s_at	4.68	ABCA1	ATP binding cassette subfamily A member 1	GSE13433 Patients 1,3,5,6 vs. Skeletal muscle
203504_s_at	4.46	ABCA1	ATP binding cassette subfamily A member 1	GSE32569 Pre-treatment ASPS vs. Skeletal muscle
203505_at	3.02	ABCA1	ATP binding cassette subfamily A member 1	GSE32569 Pre-treatment ASPS vs. Skeletal muscle
ENSG00000165029	6.374	ABCA1	ATP binding cassette subfamily A member 1 ABCA1	GSE54729 RNA-Seq ASPS Patients vs. Skeletal muscle
220159_at	-2.79	ABCA11P	ATP binding cassette subfamily A member 11, pseudogene	GSE13433 Patients 1,3,5,6 vs. Skeletal muscle
220159_at	-2.07	ABCA11P	ATP binding cassette subfamily A member 11, pseudogene	GSE32569 Pre-treatment ASPS vs. Skeletal muscle
231164_at	-2.38	ABCA17P	ATP binding cassette subfamily A member 17, pseudogene	GSE13433 Patients 1,3,5,6 vs. Skeletal muscle
3768969	7.47	ABCA5	ATP binding cassette subfamily A member 5	GSE68591 ASPS-1 vs. NCI Sarcoma Panel
217504_at	-11.3	ABCA6	ATP binding cassette subfamily A member 6	GSE13433 Patient 4,7 vs. Normal lung
204719_at	-2.17	ABCA8	ATP binding cassette subfamily A member 8	GSE13433 Patients 1,3,5,6 vs. Skeletal muscle
239185_at	-3.37	ABCA9	ATP binding cassette subfamily A member 9	GSE13433 Patients 1,3,5,6 vs. Skeletal muscle
235335_at	-3.19	ABCA9	ATP binding cassette subfamily A member 9	GSE13433 Patient 4,7 vs. Normal lung
242541_at	-4.67	ABCA9	ATP binding cassette subfamily A member 9	GSE13433 Patient 4,7 vs. Normal lung
239185_at	-7.2	ABCA9	ATP binding cassette subfamily A member 9	GSE13433 Patient 4,7 vs. Normal lung
239185_at	-4.75	ABCA9	ATP binding cassette subfamily A member 9	GSE32569 Pre-treatment ASPS vs. Skeletal muscle
3060182	59.68	ABCB1	ATP binding cassette subfamily B member 1	GSE68591 ASPS-1 vs. NCI Sarcoma Panel
209993_at	2.82	ABCB1	ATP binding cassette subfamily B member 1	GSE13433 Patients 1,3,5,6 vs. Skeletal muscle
209993_at	2.04	ABCB1	ATP binding cassette subfamily B member 1	GSE32569 Pre-treatment ASPS vs. Skeletal muscle
223320_s_at	-2.77	ABCB10	ATP binding cassette subfamily B member 10	GSE13433 Patients 1,3,5,6 vs. Skeletal muscle
3060117	8	ABCB4	ATP binding cassette subfamily B member 4	GSE68591 ASPS-1 vs. NCI Sarcoma Panel
207819_s_at	-2.59	ABCB4	ATP binding cassette subfamily B member 4	GSE13433 Patients 1,3,5,6 vs. Skeletal muscle
1570505_at	-4.16	ABCB4	ATP binding cassette subfamily B member 4	GSE13433 Patients 1,3,5,6 vs. Skeletal muscle
207819_s_at	-2.13	ABCB4	ATP binding cassette subfamily B member 4	GSE32569 Pre-treatment ASPS vs. Skeletal muscle
1570505_at	-4.01	ABCB4	ATP binding cassette subfamily B member 4	GSE32569 Pre-treatment ASPS vs. Skeletal muscle
240717_at	419.04	ABCB5	ATP binding cassette subfamily B member 5	GSE13433 Patients 1,3,5,6 vs. Skeletal muscle
1569072_s_at	81.5	ABCB5	ATP binding cassette subfamily B member 5	GSE13433 Patients 1,3,5,6 vs. Skeletal muscle
243167_at	34.31	ABCB5	ATP binding cassette subfamily B member 5	GSE13433 Patients 1,3,5,6 vs. Skeletal muscle
1555371_at	10.45	ABCB5	ATP binding cassette subfamily B member 5	GSE13433 Patients 1,3,5,6 vs. Skeletal muscle
240717_at	346.35	ABCB5	ATP binding cassette subfamily B member 5	GSE13433 Patient 4,7 vs. Normal lung
1569072_s_at	102.9	ABCB5	ATP binding cassette subfamily B member 5	GSE13433 Patient 4,7 vs. Normal lung
243167_at	76.95	ABCB5	ATP binding cassette subfamily B member 5	GSE13433 Patient 4,7 vs. Normal lung
1555371_at	10.07	ABCB5	ATP binding cassette subfamily B member 5	GSE13433 Patient 4,7 vs. Normal lung
240717_at	78.33	ABCB5	ATP binding cassette subfamily B member 5	GSE32569 Pre-treatment ASPS vs. Skeletal muscle
243167_at	14.39	ABCB5	ATP binding cassette subfamily B member 5	GSE32569 Pre-treatment ASPS vs. Skeletal muscle
1569072_s_at	13.62	ABCB5	ATP binding cassette subfamily B member 5	GSE32569 Pre-treatment ASPS vs. Skeletal muscle
ENSG00000004846	600.809	ABCB5	ATP binding cassette subfamily B member 5 ABCB5	GSE54729 RNA-Seq ASPS Patients vs. Skeletal muscle
203192_at	-2.21	ABCB6	ATP binding cassette subfamily B member 6 (Langereis blood group)	GSE32569 Pre-treatment ASPS vs. Skeletal muscle
206317_s_at	2.18	ABCB8	ATP binding cassette subfamily B member 8	GSE13433 Patient 4,7 vs. Normal lung
214209_s_at	26.15	ABCB9	ATP binding cassette subfamily B member 9	GSE13433 Patients 1,3,5,6 vs. Skeletal muscle
207321_s_at	5.69	ABCB9	ATP binding cassette subfamily B member 9	GSE13433 Patients 1,3,5,6 vs. Skeletal muscle
207321_s_at	12.96	ABCB9	ATP binding cassette subfamily B member 9	GSE13433 Patient 4,7 vs. Normal lung
214209_s_at	3.84	ABCB9	ATP binding cassette subfamily B member 9	GSE13433 Patient 4,7 vs. Normal lung
214209_s_at	6.95	ABCB9	ATP binding cassette subfamily B member 9	GSE32569 Pre-treatment ASPS vs. Skeletal muscle
207321_s_at	2.3	ABCB9	ATP binding cassette subfamily B member 9	GSE32569 Pre-treatment ASPS vs. Skeletal muscle
202805_s_at	-2.44	ABCC1	ATP binding cassette subfamily C member 1	GSE13433 Patient 4,7 vs. Normal lung
213485_s_at	-2.44	ABCC10	ATP binding cassette subfamily C member 10	GSE13433 Patient 4,7 vs. Normal lung
213485_s_at	2.26	ABCC10	ATP binding cassette subfamily C member 10	GSE32569 Pre-treatment ASPS vs. Skeletal muscle
1553410_a_at	-2.41	ABCC12	ATP binding cassette subfamily C member 12	GSE32569 Pre-treatment ASPS vs. Skeletal muscle
242553_at	-2.22	ABCC3	ATP binding cassette subfamily C member 3	GSE13433 Patients 1,3,5,6 vs. Skeletal muscle
208161_s_at	-8.61	ABCC3	ATP binding cassette subfamily C member 3	GSE13433 Patient 4,7 vs. Normal lung
203196_at	8.24	ABCC4	ATP binding cassette subfamily C member 4	GSE13433 Patients 1,3,5,6 vs. Skeletal muscle
1554918_a_at	4.84	ABCC4	ATP binding cassette subfamily C member 4	GSE13433 Patients 1,3,5,6 vs. Skeletal muscle
1555039_a_at	4.47	ABCC4	ATP binding cassette subfamily C member 4	GSE13433 Patients 1,3,5,6 vs. Skeletal muscle
203196_at	2.29	ABCC4	ATP binding cassette subfamily C member 4	GSE13433 Patient 4,7 vs. Normal lung
203196_at	10.38	ABCC4	ATP binding cassette subfamily C member 4	GSE32569 Pre-treatment ASPS vs. Skeletal muscle
1554918_a_at	6.12	ABCC4	ATP binding cassette subfamily C member 4	GSE32569 Pre-treatment ASPS vs. Skeletal muscle
1555039_a_at	2.44	ABCC4	ATP binding cassette subfamily C member 4	GSE32569 Pre-treatment ASPS vs. Skeletal muscle
226363_at	-3.43	ABCC5	ATP binding cassette subfamily C member 5	GSE13433 Patients 1,3,5,6 vs. Skeletal muscle
1558460_at	2.41	ABCC5	ATP binding cassette subfamily C member 5	GSE13433 Patient 4,7 vs. Normal lung
210246_s_at	2.86	ABCC8	ATP binding cassette subfamily C member 8	GSE13433 Patients 1,3,5,6 vs. Skeletal muscle
210246_s_at	9.34	ABCC8	ATP binding cassette subfamily C member 8	GSE13433 Patient 4,7 vs. Normal lung
210245_at	-2.21	ABCC8	ATP binding cassette subfamily C member 8	GSE13433 Patient 4,7 vs. Normal lung
210246_s_at	2.95	ABCC8	ATP binding cassette subfamily C member 8	GSE32569 Pre-treatment ASPS vs. Skeletal muscle
208462_s_at	-2.18	ABCC9	ATP binding cassette subfamily C member 9	GSE13433 Patients 1,3,5,6 vs. Skeletal muscle
1557374_at	-5.28	ABCC9	ATP binding cassette subfamily C member 9	GSE13433 Patients 1,3,5,6 vs. Skeletal muscle
208462_s_at	-4.46	ABCC9	ATP binding cassette subfamily C member 9	GSE13433 Patient 4,7 vs. Normal lung
208462_s_at	-2.89	ABCC9	ATP binding cassette subfamily C member 9	GSE32569 Pre-treatment ASPS vs. Skeletal muscle
1557374_at	-3.64	ABCC9	ATP binding cassette subfamily C member 9	GSE32569 Pre-treatment ASPS vs. Skeletal muscle
205142_x_at	2.83	ABCD1	ATP binding cassette subfamily D member 1	GSE13433 Patient 4,7 vs. Normal lung
1554878_a_at	4.14	ABCD3	ATP binding cassette subfamily D member 3	GSE13433 Patients 1,3,5,6 vs. Skeletal muscle
202850_at	-2.78	ABCD3	ATP binding cassette subfamily D member 3	GSE13433 Patients 1,3,5,6 vs. Skeletal muscle
1554878_a_at	-3.2	ABCD3	ATP binding cassette subfamily D member 3	GSE13433 Patient 4,7 vs. Normal lung
1554878_a_at	5.95	ABCD3	ATP binding cassette subfamily D member 3	GSE32569 Pre-treatment ASPS vs. Skeletal muscle
203981_s_at	4.96	ABCD4	ATP binding cassette subfamily D member 4	GSE13433 Patient 4,7 vs. Normal lung
203981_s_at	2.3	ABCD4	ATP binding cassette subfamily D member 4	GSE32569 Pre-treatment ASPS vs. Skeletal muscle
209246_at	-3.14	ABCF2	ATP binding cassette subfamily F member 2	GSE13433 Patients 1,3,5,6 vs. Skeletal muscle
209247_s_at	2.44	ABCF2	ATP binding cassette subfamily F member 2	GSE13433 Patient 4,7 vs. Normal lung
207623_at	-8.62	ABCF2	ATP binding cassette subfamily F member 2	GSE13433 Patient 4,7 vs. Normal lung
207623_at	-2.46	ABCF2	ATP binding cassette subfamily F member 2	GSE32569 Pre-treatment ASPS vs. Skeletal muscle
202394_s_at	3.8	ABCF3	ATP binding cassette subfamily F member 3	GSE13433 Patient 4,7 vs. Normal lung
3922444	3.31	ABCG1	ATP binding cassette subfamily G member 1	GSE68591 ASPS-1 vs. NCI Sarcoma Panel
211113_s_at	3.39	ABCG1	ATP binding cassette subfamily G member 1	GSE13433 Patients 1,3,5,6 vs. Skeletal muscle
204567_s_at	2.38	ABCG1	ATP binding cassette subfamily G member 1	GSE13433 Patients 1,3,5,6 vs. Skeletal muscle
211113_s_at	2.14	ABCG1	ATP binding cassette subfamily G member 1	GSE13433 Patient 4,7 vs. Normal lung
232081_at	-7.52	ABCG1	ATP binding cassette subfamily G member 1	GSE13433 Patient 4,7 vs. Normal lung
211113_s_at	3.89	ABCG1	ATP binding cassette subfamily G member 1	GSE32569 Pre-treatment ASPS vs. Skeletal muscle
204567_s_at	3.55	ABCG1	ATP binding cassette subfamily G member 1	GSE32569 Pre-treatment ASPS vs. Skeletal muscle
2777276	5.3	ABCG2	ATP binding cassette subfamily G member 2 (Junior blood group)	GSE68591 ASPS-1 vs. NCI Sarcoma Panel
209735_at	2.63	ABCG2	ATP binding cassette subfamily G member 2 (Junior blood group)	GSE13433 Patients 1,3,5,6 vs. Skeletal muscle
209735_at	7.77	ABCG2	ATP binding cassette subfamily G member 2 (Junior blood group)	GSE32569 Pre-treatment ASPS vs. Skeletal muscle
207593_at	2.03	ABCG4	ATP binding cassette subfamily G member 4	GSE13433 Patient 4,7 vs. Normal lung
1560117_at	2.1	ABHD1	abhydrolase domain containing 1	GSE13433 Patient 4,7 vs. Normal lung
236461_at	-2.78	ABHD1	abhydrolase domain containing 1	GSE32569 Pre-treatment ASPS vs. Skeletal muscle
222697_s_at	2.01	ABHD10	abhydrolase domain containing 10	GSE32569 Pre-treatment ASPS vs. Skeletal muscle
3056264	2.98	ABHD11	abhydrolase domain containing 11	GSE68591 ASPS-1 vs. NCI Sarcoma Panel
1552800_at	4.55	ABHD11	abhydrolase domain containing 11	GSE13433 Patient 4,7 vs. Normal lung
228123_s_at	24.94	ABHD12	abhydrolase domain containing 12	GSE13433 Patients 1,3,5,6 vs. Skeletal muscle
228124_at	3.91	ABHD12	abhydrolase domain containing 12	GSE13433 Patients 1,3,5,6 vs. Skeletal muscle
224742_at	3.8	ABHD12	abhydrolase domain containing 12	GSE13433 Patients 1,3,5,6 vs. Skeletal muscle
228123_s_at	19.65	ABHD12	abhydrolase domain containing 12	GSE13433 Patient 4,7 vs. Normal lung
224742_at	3.94	ABHD12	abhydrolase domain containing 12	GSE13433 Patient 4,7 vs. Normal lung
228123_s_at	14.96	ABHD12	abhydrolase domain containing 12	GSE32569 Pre-treatment ASPS vs. Skeletal muscle
228124_at	7.18	ABHD12	abhydrolase domain containing 12	GSE32569 Pre-treatment ASPS vs. Skeletal muscle
224742_at	2.29	ABHD12	abhydrolase domain containing 12	GSE32569 Pre-treatment ASPS vs. Skeletal muscle
3500772	-2.26	ABHD13	abhydrolase domain containing 13	GSE68591 ASPS-1 vs. NCI Sarcoma Panel
234993_at	2.24	ABHD13	abhydrolase domain containing 13	GSE32569 Pre-treatment ASPS vs. Skeletal muscle
202740_at	2.92	ABHD14A-ACY1; ACY1	ABHD14A-ACY1 readthrough; aminoacylase 1	GSE13433 Patient 4,7 vs. Normal lung
224821_at	12.71	ABHD14B	abhydrolase domain containing 14B	GSE13433 Patients 1,3,5,6 vs. Skeletal muscle
224821_at	9	ABHD14B	abhydrolase domain containing 14B	GSE13433 Patient 4,7 vs. Normal lung
224821_at	2.85	ABHD14B	abhydrolase domain containing 14B	GSE32569 Pre-treatment ASPS vs. Skeletal muscle
226796_at	2.9	ABHD15	abhydrolase domain containing 15	GSE13433 Patients 1,3,5,6 vs. Skeletal muscle
226796_at	2.69	ABHD15	abhydrolase domain containing 15	GSE13433 Patient 4,7 vs. Normal lung
226796_at	4.52	ABHD15	abhydrolase domain containing 15	GSE32569 Pre-treatment ASPS vs. Skeletal muscle
224756_s_at	2.32	ABHD16A	abhydrolase domain containing 16A	GSE13433 Patient 4,7 vs. Normal lung
221267_s_at	12.32	ABHD17A	abhydrolase domain containing 17A	GSE13433 Patient 4,7 vs. Normal lung
227551_at	-2.4	ABHD17B	abhydrolase domain containing 17B	GSE13433 Patients 1,3,5,6 vs. Skeletal muscle
225436_at	3.24	ABHD17C	abhydrolase domain containing 17C	GSE13433 Patients 1,3,5,6 vs. Skeletal muscle
225436_at	6.67	ABHD17C	abhydrolase domain containing 17C	GSE32569 Pre-treatment ASPS vs. Skeletal muscle
219980_at	-2.13	ABHD18	abhydrolase domain containing 18	GSE13433 Patients 1,3,5,6 vs. Skeletal muscle
241968_at	-2.17	ABHD18	abhydrolase domain containing 18	GSE13433 Patients 1,3,5,6 vs. Skeletal muscle
3607447	3.1	ABHD2	abhydrolase domain containing 2	GSE68591 ASPS-1 vs. NCI Sarcoma Panel
87100_at	51.71	ABHD2	abhydrolase domain containing 2	GSE13433 Patients 1,3,5,6 vs. Skeletal muscle
228490_at	35.93	ABHD2	abhydrolase domain containing 2	GSE13433 Patients 1,3,5,6 vs. Skeletal muscle
221815_at	34.89	ABHD2	abhydrolase domain containing 2	GSE13433 Patients 1,3,5,6 vs. Skeletal muscle
205566_at	22.27	ABHD2	abhydrolase domain containing 2	GSE13433 Patients 1,3,5,6 vs. Skeletal muscle
225337_at	20.57	ABHD2	abhydrolase domain containing 2	GSE13433 Patients 1,3,5,6 vs. Skeletal muscle
63825_at	15.06	ABHD2	abhydrolase domain containing 2	GSE13433 Patients 1,3,5,6 vs. Skeletal muscle
221815_at	9.42	ABHD2	abhydrolase domain containing 2	GSE13433 Patient 4,7 vs. Normal lung
63825_at	7.77	ABHD2	abhydrolase domain containing 2	GSE13433 Patient 4,7 vs. Normal lung
205566_at	6.36	ABHD2	abhydrolase domain containing 2	GSE13433 Patient 4,7 vs. Normal lung
225337_at	4.34	ABHD2	abhydrolase domain containing 2	GSE13433 Patient 4,7 vs. Normal lung
228490_at	2.17	ABHD2	abhydrolase domain containing 2	GSE13433 Patient 4,7 vs. Normal lung
205566_at	46.91	ABHD2	abhydrolase domain containing 2	GSE32569 Pre-treatment ASPS vs. Skeletal muscle
228490_at	41.44	ABHD2	abhydrolase domain containing 2	GSE32569 Pre-treatment ASPS vs. Skeletal muscle
221815_at	26.14	ABHD2	abhydrolase domain containing 2	GSE32569 Pre-treatment ASPS vs. Skeletal muscle
225337_at	23.79	ABHD2	abhydrolase domain containing 2	GSE32569 Pre-treatment ASPS vs. Skeletal muscle
87100_at	12.22	ABHD2	abhydrolase domain containing 2	GSE32569 Pre-treatment ASPS vs. Skeletal muscle
63825_at	12	ABHD2	abhydrolase domain containing 2	GSE32569 Pre-treatment ASPS vs. Skeletal muscle
ENSG00000140526	47.338	ABHD2	abhydrolase domain containing 2 ABHD2	GSE54729 RNA-Seq ASPS Patients vs. Skeletal muscle
213017_at	2.17	ABHD3	abhydrolase domain containing 3	GSE32569 Pre-treatment ASPS vs. Skeletal muscle
218581_at	3.64	ABHD4	abhydrolase domain containing 4	GSE13433 Patient 4,7 vs. Normal lung
218739_at	2.99	ABHD5	abhydrolase domain containing 5	GSE13433 Patients 1,3,5,6 vs. Skeletal muscle
213805_at	-2.34	ABHD5	abhydrolase domain containing 5	GSE13433 Patients 1,3,5,6 vs. Skeletal muscle
213935_at	-3.1	ABHD5	abhydrolase domain containing 5	GSE13433 Patient 4,7 vs. Normal lung
232862_at	-3.2	ABHD5	abhydrolase domain containing 5	GSE13433 Patient 4,7 vs. Normal lung
218739_at	2.07	ABHD5	abhydrolase domain containing 5	GSE32569 Pre-treatment ASPS vs. Skeletal muscle
221679_s_at	23.54	ABHD6	abhydrolase domain containing 6	GSE13433 Patients 1,3,5,6 vs. Skeletal muscle
221552_at	10.57	ABHD6	abhydrolase domain containing 6	GSE13433 Patients 1,3,5,6 vs. Skeletal muscle
45288_at	7.22	ABHD6	abhydrolase domain containing 6	GSE13433 Patients 1,3,5,6 vs. Skeletal muscle
45288_at	5.83	ABHD6	abhydrolase domain containing 6	GSE13433 Patient 4,7 vs. Normal lung
221552_at	5.43	ABHD6	abhydrolase domain containing 6	GSE13433 Patient 4,7 vs. Normal lung
221679_s_at	4.06	ABHD6	abhydrolase domain containing 6	GSE13433 Patient 4,7 vs. Normal lung
221679_s_at	20.14	ABHD6	abhydrolase domain containing 6	GSE32569 Pre-treatment ASPS vs. Skeletal muscle
45288_at	12.99	ABHD6	abhydrolase domain containing 6	GSE32569 Pre-treatment ASPS vs. Skeletal muscle
221552_at	9.92	ABHD6	abhydrolase domain containing 6	GSE32569 Pre-treatment ASPS vs. Skeletal muscle
209027_s_at	2.53	ABI1	abl-interactor 1	GSE13433 Patients 1,3,5,6 vs. Skeletal muscle
209027_s_at	2.69	ABI1	abl-interactor 1	GSE13433 Patient 4,7 vs. Normal lung
1559890_a_at	-20.91	ABI1	abl-interactor 1	GSE13433 Patient 4,7 vs. Normal lung
209027_s_at	5.49	ABI1	abl-interactor 1	GSE32569 Pre-treatment ASPS vs. Skeletal muscle
209028_s_at	2.1	ABI1	abl-interactor 1	GSE32569 Pre-treatment ASPS vs. Skeletal muscle
225112_at	-2.08	ABI2	abl-interactor 2	GSE13433 Patient 4,7 vs. Normal lung
231075_x_at	-2.54	ABI2	abl-interactor 2	GSE13433 Patient 4,7 vs. Normal lung
225098_at	-3.2	ABI2	abl-interactor 2	GSE13433 Patient 4,7 vs. Normal lung
227631_at	-29.5	ABI2	abl-interactor 2	GSE13433 Patient 4,7 vs. Normal lung
223395_at	-4.19	ABI3BP	ABI family, member 3 (NESH) binding protein	GSE13433 Patient 4,7 vs. Normal lung
1559077_at	-5.32	ABI3BP	ABI family, member 3 (NESH) binding protein	GSE13433 Patient 4,7 vs. Normal lung
220518_at	-5.8	ABI3BP	ABI family, member 3 (NESH) binding protein	GSE13433 Patient 4,7 vs. Normal lung
202123_s_at	2.6	ABL1	ABL proto-oncogene 1, non-receptor tyrosine kinase	GSE13433 Patients 1,3,5,6 vs. Skeletal muscle
202123_s_at	4.1	ABL1	ABL proto-oncogene 1, non-receptor tyrosine kinase	GSE13433 Patient 4,7 vs. Normal lung
231907_at	3.33	ABL2	ABL proto-oncogene 2, non-receptor tyrosine kinase	GSE13433 Patient 4,7 vs. Normal lung
206411_s_at	-3.54	ABL2	ABL proto-oncogene 2, non-receptor tyrosine kinase	GSE13433 Patient 4,7 vs. Normal lung
210461_s_at	3.68	ABLIM1	actin binding LIM protein 1	GSE13433 Patients 1,3,5,6 vs. Skeletal muscle
200965_s_at	4.34	ABLIM1	actin binding LIM protein 1	GSE13433 Patient 4,7 vs. Normal lung
210461_s_at	2.63	ABLIM1	actin binding LIM protein 1	GSE32569 Pre-treatment ASPS vs. Skeletal muscle
228132_at	-4.44	ABLIM2	actin binding LIM protein family, member 2	GSE13433 Patients 1,3,5,6 vs. Skeletal muscle
228132_at	4.32	ABLIM2	actin binding LIM protein family, member 2	GSE13433 Patient 4,7 vs. Normal lung
1567623_at	2.57	ABLIM2	actin binding LIM protein family, member 2	GSE13433 Patient 4,7 vs. Normal lung
1567622_at	2.35	ABLIM2	actin binding LIM protein family, member 2	GSE13433 Patient 4,7 vs. Normal lung
228132_at	-7.24	ABLIM2	actin binding LIM protein family, member 2	GSE32569 Pre-treatment ASPS vs. Skeletal muscle
205730_s_at	-4.14	ABLIM3	actin binding LIM protein family, member 3	GSE13433 Patients 1,3,5,6 vs. Skeletal muscle
205730_s_at	-2.75	ABLIM3	actin binding LIM protein family, member 3	GSE13433 Patient 4,7 vs. Normal lung
205730_s_at	-4.71	ABLIM3	actin binding LIM protein family, member 3	GSE32569 Pre-treatment ASPS vs. Skeletal muscle
216716_at	-14.93	ABO	ABO blood group (transferase A, alpha 1-3-N-acetylgalactosaminyltransferase; transferase B, alpha 1-3-galactosyltransferase)	GSE13433 Patient 4,7 vs. Normal lung
216929_x_at	-23.72	ABO	ABO blood group (transferase A, alpha 1-3-N-acetylgalactosaminyltransferase; transferase B, alpha 1-3-galactosyltransferase)	GSE13433 Patient 4,7 vs. Normal lung
3739962	3.7	ABR	active BCR-related	GSE68591 ASPS-1 vs. NCI Sarcoma Panel
214671_s_at	9.57	ABR	active BCR-related	GSE13433 Patients 1,3,5,6 vs. Skeletal muscle
212895_s_at	8.78	ABR	active BCR-related	GSE13433 Patients 1,3,5,6 vs. Skeletal muscle
212895_s_at	4.46	ABR	active BCR-related	GSE13433 Patient 4,7 vs. Normal lung
214671_s_at	3.52	ABR	active BCR-related	GSE13433 Patient 4,7 vs. Normal lung
212895_s_at	11.6	ABR	active BCR-related	GSE32569 Pre-treatment ASPS vs. Skeletal muscle
214671_s_at	5.11	ABR	active BCR-related	GSE32569 Pre-treatment ASPS vs. Skeletal muscle
ENSG00000159842	36.9579	ABR	active BCR-related ABR	GSE54729 RNA-Seq ASPS Patients vs. Skeletal muscle
1552731_at	-34.81	ABRA	actin binding Rho activating protein	GSE13433 Patients 1,3,5,6 vs. Skeletal muscle
1552732_at	-312.42	ABRA	actin binding Rho activating protein	GSE13433 Patients 1,3,5,6 vs. Skeletal muscle
1552731_at	-48.51	ABRA	actin binding Rho activating protein	GSE32569 Pre-treatment ASPS vs. Skeletal muscle
1552732_at	-361.29	ABRA	actin binding Rho activating protein	GSE32569 Pre-treatment ASPS vs. Skeletal muscle
223361_at	14.81	ABRACL	ABRA C-terminal like	GSE13433 Patients 1,3,5,6 vs. Skeletal muscle
223361_at	48.08	ABRACL	ABRA C-terminal like	GSE32569 Pre-treatment ASPS vs. Skeletal muscle
218405_at	3.53	ABT1	activator of basal transcription 1	GSE13433 Patient 4,7 vs. Normal lung
229164_s_at	2.02	ABTB1	ankyrin repeat and BTB (POZ) domain containing 1	GSE13433 Patient 4,7 vs. Normal lung
213497_at	-2.44	ABTB2	ankyrin repeat and BTB (POZ) domain containing 2	GSE13433 Patients 1,3,5,6 vs. Skeletal muscle
213497_at	-2.25	ABTB2	ankyrin repeat and BTB (POZ) domain containing 2	GSE32569 Pre-treatment ASPS vs. Skeletal muscle
214274_s_at	-2.02	ACAA1	acetyl-CoA acyltransferase 1	GSE13433 Patients 1,3,5,6 vs. Skeletal muscle
202003_s_at	4.78	ACAA2	acetyl-CoA acyltransferase 2	GSE13433 Patient 4,7 vs. Normal lung
202002_at	2.34	ACAA2	acetyl-CoA acyltransferase 2	GSE13433 Patient 4,7 vs. Normal lung
241114_s_at	-2.67	ACAA2	acetyl-CoA acyltransferase 2	GSE32569 Pre-treatment ASPS vs. Skeletal muscle
ENSG00000167315	4.35822	ACAA2	acetyl-CoA acyltransferase 2 ACAA2	GSE54729 RNA-Seq ASPS Patients vs. Skeletal muscle
221928_at	-2.13	ACACB	acetyl-CoA carboxylase beta	GSE13433 Patients 1,3,5,6 vs. Skeletal muscle
43427_at	-4.21	ACACB	acetyl-CoA carboxylase beta	GSE13433 Patients 1,3,5,6 vs. Skeletal muscle
49452_at	-4.48	ACACB	acetyl-CoA carboxylase beta	GSE13433 Patients 1,3,5,6 vs. Skeletal muscle
1552615_at	-2.69	ACACB	acetyl-CoA carboxylase beta	GSE13433 Patient 4,7 vs. Normal lung
43427_at	-7.17	ACACB	acetyl-CoA carboxylase beta	GSE13433 Patient 4,7 vs. Normal lung
49452_at	-9.07	ACACB	acetyl-CoA carboxylase beta	GSE13433 Patient 4,7 vs. Normal lung
1552615_at	-2.03	ACACB	acetyl-CoA carboxylase beta	GSE32569 Pre-treatment ASPS vs. Skeletal muscle
221928_at	-2.98	ACACB	acetyl-CoA carboxylase beta	GSE32569 Pre-treatment ASPS vs. Skeletal muscle
43427_at	-4.21	ACACB	acetyl-CoA carboxylase beta	GSE32569 Pre-treatment ASPS vs. Skeletal muscle
49452_at	-4.71	ACACB	acetyl-CoA carboxylase beta	GSE32569 Pre-treatment ASPS vs. Skeletal muscle
237482_s_at	2.14	ACAD10	acyl-CoA dehydrogenase family, member 10	GSE13433 Patients 1,3,5,6 vs. Skeletal muscle
237482_s_at	6.55	ACAD10	acyl-CoA dehydrogenase family, member 10	GSE13433 Patient 4,7 vs. Normal lung
221669_s_at	-2.3	ACAD8	acyl-CoA dehydrogenase family, member 8	GSE13433 Patients 1,3,5,6 vs. Skeletal muscle
221669_s_at	2.04	ACAD8	acyl-CoA dehydrogenase family, member 8	GSE13433 Patient 4,7 vs. Normal lung
224160_s_at	2.11	ACAD9	acyl-CoA dehydrogenase family, member 9	GSE13433 Patient 4,7 vs. Normal lung
2597347	2.53	ACADL	acyl-CoA dehydrogenase, long chain	GSE68591 ASPS-1 vs. NCI Sarcoma Panel
206069_s_at	-5.46	ACADL	acyl-CoA dehydrogenase, long chain	GSE13433 Patient 4,7 vs. Normal lung
206068_s_at	3.09	ACADL	acyl-CoA dehydrogenase, long chain	GSE32569 Pre-treatment ASPS vs. Skeletal muscle
202502_at	-6.45	ACADM	acyl-CoA dehydrogenase, C-4 to C-12 straight chain	GSE13433 Patients 1,3,5,6 vs. Skeletal muscle
202502_at	5.89	ACADM	acyl-CoA dehydrogenase, C-4 to C-12 straight chain	GSE13433 Patient 4,7 vs. Normal lung
202502_at	-3.12	ACADM	acyl-CoA dehydrogenase, C-4 to C-12 straight chain	GSE32569 Pre-treatment ASPS vs. Skeletal muscle
202366_at	-2.26	ACADS	acyl-CoA dehydrogenase, C-2 to C-3 short chain	GSE13433 Patients 1,3,5,6 vs. Skeletal muscle
202366_at	-2.17	ACADS	acyl-CoA dehydrogenase, C-2 to C-3 short chain	GSE32569 Pre-treatment ASPS vs. Skeletal muscle
226030_at	-3.43	ACADSB	acyl-CoA dehydrogenase, short/branched chain	GSE13433 Patients 1,3,5,6 vs. Skeletal muscle
226030_at	4.31	ACADSB	acyl-CoA dehydrogenase, short/branched chain	GSE13433 Patient 4,7 vs. Normal lung
226030_at	-2.21	ACADSB	acyl-CoA dehydrogenase, short/branched chain	GSE32569 Pre-treatment ASPS vs. Skeletal muscle
200710_at	2.63	ACADVL	acyl-CoA dehydrogenase, very long chain	GSE13433 Patient 4,7 vs. Normal lung
200710_at	-2.83	ACADVL	acyl-CoA dehydrogenase, very long chain	GSE32569 Pre-treatment ASPS vs. Skeletal muscle
ENSG00000072778	1.44169	ACADVL	acyl-CoA dehydrogenase, very long chain ACADVL	GSE54729 RNA-Seq ASPS Patients vs. Skeletal muscle
1554950_at	2.01	ACAN	aggrecan	GSE13433 Patient 4,7 vs. Normal lung
1552472_a_at	-7.08	ACAP2	ArfGAP with coiled-coil, ankyrin repeat and PH domains 2	GSE13433 Patient 4,7 vs. Normal lung
212477_at	-23.1	ACAP2	ArfGAP with coiled-coil, ankyrin repeat and PH domains 2	GSE13433 Patient 4,7 vs. Normal lung
1552472_a_at	2.62	ACAP2	ArfGAP with coiled-coil, ankyrin repeat and PH domains 2	GSE32569 Pre-treatment ASPS vs. Skeletal muscle
212476_at	2.56	ACAP2	ArfGAP with coiled-coil, ankyrin repeat and PH domains 2	GSE32569 Pre-treatment ASPS vs. Skeletal muscle
225529_at	2.33	ACAP3	ArfGAP with coiled-coil, ankyrin repeat and PH domains 3	GSE13433 Patient 4,7 vs. Normal lung
3347615	3.27	ACAT1	acetyl-CoA acetyltransferase 1	GSE68591 ASPS-1 vs. NCI Sarcoma Panel
205412_at	-2.01	ACAT1	acetyl-CoA acetyltransferase 1	GSE13433 Patients 1,3,5,6 vs. Skeletal muscle
205412_at	10.97	ACAT1	acetyl-CoA acetyltransferase 1	GSE13433 Patient 4,7 vs. Normal lung
1559239_s_at	-5.68	ACAT1	acetyl-CoA acetyltransferase 1	GSE13433 Patient 4,7 vs. Normal lung
1554947_at	-6.52	ACAT1	acetyl-CoA acetyltransferase 1	GSE13433 Patient 4,7 vs. Normal lung
209608_s_at	2.52	ACAT2	acetyl-CoA acetyltransferase 2	GSE32569 Pre-treatment ASPS vs. Skeletal muscle
2458701	2.21	ACBD3	acyl-CoA binding domain containing 3	GSE68591 ASPS-1 vs. NCI Sarcoma Panel
202323_s_at	8.25	ACBD3	acyl-CoA binding domain containing 3	GSE13433 Patients 1,3,5,6 vs. Skeletal muscle
202324_s_at	5.5	ACBD3	acyl-CoA binding domain containing 3	GSE13433 Patient 4,7 vs. Normal lung
202323_s_at	2.03	ACBD3	acyl-CoA binding domain containing 3	GSE13433 Patient 4,7 vs. Normal lung
202323_s_at	12.19	ACBD3	acyl-CoA binding domain containing 3	GSE32569 Pre-treatment ASPS vs. Skeletal muscle
202324_s_at	3.2	ACBD3	acyl-CoA binding domain containing 3	GSE32569 Pre-treatment ASPS vs. Skeletal muscle
ENSG00000182827	8.91238	ACBD3	acyl-CoA binding domain containing 3 ACBD3	GSE54729 RNA-Seq ASPS Patients vs. Skeletal muscle
1568877_a_at	2.09	ACBD5	acyl-CoA binding domain containing 5	GSE13433 Patients 1,3,5,6 vs. Skeletal muscle
225663_at	3.55	ACBD5	acyl-CoA binding domain containing 5	GSE13433 Patient 4,7 vs. Normal lung
1568877_a_at	2.19	ACBD5	acyl-CoA binding domain containing 5	GSE13433 Patient 4,7 vs. Normal lung
1568877_a_at	4.3	ACBD5	acyl-CoA binding domain containing 5	GSE32569 Pre-treatment ASPS vs. Skeletal muscle
222257_s_at	2.29	ACE2	angiotensin I converting enzyme 2	GSE13433 Patient 4,7 vs. Normal lung
222687_s_at	5.8	ACER3	alkaline ceramidase 3	GSE13433 Patients 1,3,5,6 vs. Skeletal muscle
227776_at	4.65	ACER3	alkaline ceramidase 3	GSE13433 Patients 1,3,5,6 vs. Skeletal muscle
222688_at	3.07	ACER3	alkaline ceramidase 3	GSE13433 Patients 1,3,5,6 vs. Skeletal muscle
222689_at	2.32	ACER3	alkaline ceramidase 3	GSE13433 Patients 1,3,5,6 vs. Skeletal muscle
227776_at	2.07	ACER3	alkaline ceramidase 3	GSE13433 Patient 4,7 vs. Normal lung
238945_at	-3.54	ACER3	alkaline ceramidase 3	GSE13433 Patient 4,7 vs. Normal lung
222689_at	7.95	ACER3	alkaline ceramidase 3	GSE32569 Pre-treatment ASPS vs. Skeletal muscle
222688_at	6.53	ACER3	alkaline ceramidase 3	GSE32569 Pre-treatment ASPS vs. Skeletal muscle
227776_at	6.3	ACER3	alkaline ceramidase 3	GSE32569 Pre-treatment ASPS vs. Skeletal muscle
222687_s_at	5.36	ACER3	alkaline ceramidase 3	GSE32569 Pre-treatment ASPS vs. Skeletal muscle
205377_s_at	-3.85	ACHE	acetylcholinesterase (Yt blood group)	GSE13433 Patients 1,3,5,6 vs. Skeletal muscle
205378_s_at	-7.82	ACHE	acetylcholinesterase (Yt blood group)	GSE13433 Patients 1,3,5,6 vs. Skeletal muscle
205377_s_at	-4.06	ACHE	acetylcholinesterase (Yt blood group)	GSE32569 Pre-treatment ASPS vs. Skeletal muscle
205378_s_at	-12.8	ACHE	acetylcholinesterase (Yt blood group)	GSE32569 Pre-treatment ASPS vs. Skeletal muscle
208335_s_at	-3.01	ACKR1	atypical chemokine receptor 1 (Duffy blood group)	GSE32569 Pre-treatment ASPS vs. Skeletal muscle
232746_at	-2.38	ACKR3	atypical chemokine receptor 3	GSE13433 Patients 1,3,5,6 vs. Skeletal muscle
220351_at	-10.46	ACKR4	atypical chemokine receptor 4	GSE13433 Patient 4,7 vs. Normal lung
210337_s_at	7.26	ACLY	ATP citrate lyase	GSE13433 Patients 1,3,5,6 vs. Skeletal muscle
201128_s_at	2.85	ACLY	ATP citrate lyase	GSE13433 Patients 1,3,5,6 vs. Skeletal muscle
201127_s_at	2.52	ACLY	ATP citrate lyase	GSE13433 Patients 1,3,5,6 vs. Skeletal muscle
201127_s_at	-3.03	ACLY	ATP citrate lyase	GSE13433 Patient 4,7 vs. Normal lung
210337_s_at	6.41	ACLY	ATP citrate lyase	GSE32569 Pre-treatment ASPS vs. Skeletal muscle
201128_s_at	3.18	ACLY	ATP citrate lyase	GSE32569 Pre-treatment ASPS vs. Skeletal muscle
201127_s_at	2.41	ACLY	ATP citrate lyase	GSE32569 Pre-treatment ASPS vs. Skeletal muscle
207071_s_at	3.83	ACO1	aconitase 1, soluble	GSE13433 Patient 4,7 vs. Normal lung
207071_s_at	2.13	ACO1	aconitase 1, soluble	GSE32569 Pre-treatment ASPS vs. Skeletal muscle
200793_s_at	29.94	ACO2	aconitase 2, mitochondrial	GSE13433 Patient 4,7 vs. Normal lung
217307_at	4.42	ACO2	aconitase 2, mitochondrial	GSE13433 Patient 4,7 vs. Normal lung
202982_s_at	-2.24	ACOT1; ACOT2	acyl-CoA thioesterase 1; acyl-CoA thioesterase 2	GSE13433 Patients 1,3,5,6 vs. Skeletal muscle
202982_s_at	10.51	ACOT1; ACOT2	acyl-CoA thioesterase 1; acyl-CoA thioesterase 2	GSE13433 Patient 4,7 vs. Normal lung
2337147	5.45	ACOT11	acyl-CoA thioesterase 11	GSE68591 ASPS-1 vs. NCI Sarcoma Panel
1554938_a_at	2.16	ACOT11	acyl-CoA thioesterase 11	GSE13433 Patients 1,3,5,6 vs. Skeletal muscle
216103_at	-2.6	ACOT11	acyl-CoA thioesterase 11	GSE13433 Patients 1,3,5,6 vs. Skeletal muscle
214763_at	3.61	ACOT11	acyl-CoA thioesterase 11	GSE13433 Patient 4,7 vs. Normal lung
1554938_a_at	2.34	ACOT11	acyl-CoA thioesterase 11	GSE13433 Patient 4,7 vs. Normal lung
214763_at	2.18	ACOT11	acyl-CoA thioesterase 11	GSE32569 Pre-treatment ASPS vs. Skeletal muscle
204565_at	2.93	ACOT13	acyl-CoA thioesterase 13	GSE13433 Patient 4,7 vs. Normal lung
3543714	4.07	ACOT4	acyl-CoA thioesterase 4	GSE68591 ASPS-1 vs. NCI Sarcoma Panel
229534_at	2.05	ACOT4	acyl-CoA thioesterase 4	GSE13433 Patient 4,7 vs. Normal lung
229534_at	4.27	ACOT4	acyl-CoA thioesterase 4	GSE32569 Pre-treatment ASPS vs. Skeletal muscle
208002_s_at	6.08	ACOT7	acyl-CoA thioesterase 7	GSE13433 Patients 1,3,5,6 vs. Skeletal muscle
208002_s_at	2.31	ACOT7	acyl-CoA thioesterase 7	GSE13433 Patient 4,7 vs. Normal lung
208002_s_at	5.54	ACOT7	acyl-CoA thioesterase 7	GSE32569 Pre-treatment ASPS vs. Skeletal muscle
204212_at	2.85	ACOT8	acyl-CoA thioesterase 8	GSE13433 Patient 4,7 vs. Normal lung
236514_at	2.56	ACOT8	acyl-CoA thioesterase 8	GSE13433 Patient 4,7 vs. Normal lung
221641_s_at	5.08	ACOT9	acyl-CoA thioesterase 9	GSE13433 Patient 4,7 vs. Normal lung
209600_s_at	-2.53	ACOX1	acyl-CoA oxidase 1, palmitoyl	GSE13433 Patients 1,3,5,6 vs. Skeletal muscle
209600_s_at	-5.95	ACOX1	acyl-CoA oxidase 1, palmitoyl	GSE13433 Patient 4,7 vs. Normal lung
204241_at	-2.61	ACOX3	acyl-CoA oxidase 3, pristanoyl	GSE13433 Patient 4,7 vs. Normal lung
220845_at	-2.09	ACOXL	acyl-CoA oxidase-like	GSE13433 Patient 4,7 vs. Normal lung
240189_at	-2.67	ACOXL	acyl-CoA oxidase-like	GSE13433 Patient 4,7 vs. Normal lung
201629_s_at	2.08	ACP1	acid phosphatase 1, soluble	GSE13433 Patients 1,3,5,6 vs. Skeletal muscle
201630_s_at	2.43	ACP1	acid phosphatase 1, soluble	GSE13433 Patient 4,7 vs. Normal lung
201629_s_at	2.02	ACP1	acid phosphatase 1, soluble	GSE13433 Patient 4,7 vs. Normal lung
201629_s_at	2.8	ACP1	acid phosphatase 1, soluble	GSE32569 Pre-treatment ASPS vs. Skeletal muscle
215227_x_at	2.07	ACP1	acid phosphatase 1, soluble	GSE32569 Pre-treatment ASPS vs. Skeletal muscle
202767_at	2.41	ACP2	acid phosphatase 2, lysosomal	GSE13433 Patients 1,3,5,6 vs. Skeletal muscle
202767_at	7.07	ACP2	acid phosphatase 2, lysosomal	GSE13433 Patient 4,7 vs. Normal lung
202767_at	3.13	ACP2	acid phosphatase 2, lysosomal	GSE32569 Pre-treatment ASPS vs. Skeletal muscle
3851072	79.84	ACP5	acid phosphatase 5, tartrate resistant	GSE68591 ASPS-1 vs. NCI Sarcoma Panel
204638_at	198.21	ACP5	acid phosphatase 5, tartrate resistant	GSE13433 Patients 1,3,5,6 vs. Skeletal muscle
204638_at	67.08	ACP5	acid phosphatase 5, tartrate resistant	GSE32569 Pre-treatment ASPS vs. Skeletal muscle
ENSG00000102575	268.033	ACP5	acid phosphatase 5, tartrate resistant ACP5	GSE54729 RNA-Seq ASPS Patients vs. Skeletal muscle
237030_at	-3.51	ACPP	acid phosphatase, prostate	GSE13433 Patient 4,7 vs. Normal lung
241715_x_at	-2.63	ACPT	acid phosphatase, testicular	GSE13433 Patient 4,7 vs. Normal lung
238825_at	-2.16	ACRC	acidic repeat containing	GSE13433 Patients 1,3,5,6 vs. Skeletal muscle
206465_at	-2.36	ACSBG1	acyl-CoA synthetase bubblegum family member 1	GSE13433 Patient 4,7 vs. Normal lung
218844_at	-2.21	ACSF2	acyl-CoA synthetase family member 2	GSE13433 Patients 1,3,5,6 vs. Skeletal muscle
235823_at	-11.7	ACSF3	acyl-CoA synthetase family member 3	GSE13433 Patient 4,7 vs. Normal lung
207275_s_at	-3.18	ACSL1	acyl-CoA synthetase long-chain family member 1	GSE13433 Patients 1,3,5,6 vs. Skeletal muscle
201963_at	-7.1	ACSL1	acyl-CoA synthetase long-chain family member 1	GSE13433 Patients 1,3,5,6 vs. Skeletal muscle
201963_at	6.99	ACSL1	acyl-CoA synthetase long-chain family member 1	GSE13433 Patient 4,7 vs. Normal lung
207275_s_at	2.15	ACSL1	acyl-CoA synthetase long-chain family member 1	GSE13433 Patient 4,7 vs. Normal lung
207275_s_at	-2.29	ACSL1	acyl-CoA synthetase long-chain family member 1	GSE32569 Pre-treatment ASPS vs. Skeletal muscle
201963_at	-2.77	ACSL1	acyl-CoA synthetase long-chain family member 1	GSE32569 Pre-treatment ASPS vs. Skeletal muscle
2796553	6.67	ACSL1; MIR3945HG	acyl-CoA synthetase long-chain family member 1; MIR3945 host gene	GSE68591 ASPS-1 vs. NCI Sarcoma Panel
201662_s_at	2.01	ACSL3	acyl-CoA synthetase long-chain family member 3	GSE13433 Patients 1,3,5,6 vs. Skeletal muscle
201660_at	6.93	ACSL3	acyl-CoA synthetase long-chain family member 3	GSE13433 Patient 4,7 vs. Normal lung
201662_s_at	2.76	ACSL3	acyl-CoA synthetase long-chain family member 3	GSE32569 Pre-treatment ASPS vs. Skeletal muscle
202422_s_at	3.47	ACSL4	acyl-CoA synthetase long-chain family member 4	GSE13433 Patients 1,3,5,6 vs. Skeletal muscle
202422_s_at	2.48	ACSL4	acyl-CoA synthetase long-chain family member 4	GSE13433 Patient 4,7 vs. Normal lung
1557419_a_at	-2.23	ACSL4	acyl-CoA synthetase long-chain family member 4	GSE13433 Patient 4,7 vs. Normal lung
1557418_at	-14.44	ACSL4	acyl-CoA synthetase long-chain family member 4	GSE13433 Patient 4,7 vs. Normal lung
202422_s_at	8.55	ACSL4	acyl-CoA synthetase long-chain family member 4	GSE32569 Pre-treatment ASPS vs. Skeletal muscle
1557418_at	2.31	ACSL4	acyl-CoA synthetase long-chain family member 4	GSE32569 Pre-treatment ASPS vs. Skeletal muscle
ENSG00000068366	15.1509	ACSL4	acyl-CoA synthetase long-chain family member 4 ACSL4	GSE54729 RNA-Seq ASPS Patients vs. Skeletal muscle
222592_s_at	2.62	ACSL5	acyl-CoA synthetase long-chain family member 5	GSE13433 Patients 1,3,5,6 vs. Skeletal muscle
218322_s_at	2.08	ACSL5	acyl-CoA synthetase long-chain family member 5	GSE13433 Patients 1,3,5,6 vs. Skeletal muscle
218322_s_at	-6.09	ACSL5	acyl-CoA synthetase long-chain family member 5	GSE13433 Patient 4,7 vs. Normal lung
222592_s_at	2.47	ACSL5	acyl-CoA synthetase long-chain family member 5	GSE32569 Pre-treatment ASPS vs. Skeletal muscle
210377_at	2.62	ACSM3	acyl-CoA synthetase medium-chain family member 3	GSE13433 Patients 1,3,5,6 vs. Skeletal muscle
220061_at	8.62	ACSM5	acyl-CoA synthetase medium-chain family member 5	GSE13433 Patient 4,7 vs. Normal lung
89977_at	6.25	ACSM5	acyl-CoA synthetase medium-chain family member 5	GSE13433 Patient 4,7 vs. Normal lung
1554514_at	4.72	ACSM5	acyl-CoA synthetase medium-chain family member 5	GSE13433 Patient 4,7 vs. Normal lung
1554514_at	3.28	ACSM5	acyl-CoA synthetase medium-chain family member 5	GSE32569 Pre-treatment ASPS vs. Skeletal muscle
224882_at	-3.48	ACSS1	acyl-CoA synthetase short-chain family member 1	GSE13433 Patients 1,3,5,6 vs. Skeletal muscle
224882_at	-2.34	ACSS1	acyl-CoA synthetase short-chain family member 1	GSE32569 Pre-treatment ASPS vs. Skeletal muscle
3883064	3.85	ACSS2	acyl-CoA synthetase short-chain family member 2	GSE68591 ASPS-1 vs. NCI Sarcoma Panel
234312_s_at	-2.22	ACSS2	acyl-CoA synthetase short-chain family member 2	GSE13433 Patients 1,3,5,6 vs. Skeletal muscle
234312_s_at	-2.47	ACSS2	acyl-CoA synthetase short-chain family member 2	GSE32569 Pre-treatment ASPS vs. Skeletal muscle
219616_at	9.84	ACSS3	acyl-CoA synthetase short-chain family member 3	GSE13433 Patients 1,3,5,6 vs. Skeletal muscle
229222_at	4.79	ACSS3	acyl-CoA synthetase short-chain family member 3	GSE13433 Patients 1,3,5,6 vs. Skeletal muscle
229222_at	8.84	ACSS3	acyl-CoA synthetase short-chain family member 3	GSE13433 Patient 4,7 vs. Normal lung
219616_at	3.04	ACSS3	acyl-CoA synthetase short-chain family member 3	GSE13433 Patient 4,7 vs. Normal lung
229222_at	10.31	ACSS3	acyl-CoA synthetase short-chain family member 3	GSE32569 Pre-treatment ASPS vs. Skeletal muscle
219616_at	9.91	ACSS3	acyl-CoA synthetase short-chain family member 3	GSE32569 Pre-treatment ASPS vs. Skeletal muscle
203872_at	-258.8	ACTA1	actin, alpha 1, skeletal muscle	GSE13433 Patients 1,3,5,6 vs. Skeletal muscle
203872_at	-2007.53	ACTA1	actin, alpha 1, skeletal muscle	GSE32569 Pre-treatment ASPS vs. Skeletal muscle
200974_at	7.04	ACTA2	actin, alpha 2, smooth muscle, aorta	GSE13433 Patients 1,3,5,6 vs. Skeletal muscle
243140_at	-4.82	ACTA2	actin, alpha 2, smooth muscle, aorta	GSE13433 Patient 4,7 vs. Normal lung
215787_at	-7.82	ACTA2	actin, alpha 2, smooth muscle, aorta	GSE13433 Patient 4,7 vs. Normal lung
200974_at	2.26	ACTA2	actin, alpha 2, smooth muscle, aorta	GSE32569 Pre-treatment ASPS vs. Skeletal muscle
ENSG00000107796	5.0469	ACTA2	actin, alpha 2, smooth muscle, aorta ACTA2	GSE54729 RNA-Seq ASPS Patients vs. Skeletal muscle
1564257_at	-3.62	ACTA2-AS1	ACTA2 antisense RNA 1	GSE13433 Patient 4,7 vs. Normal lung
224594_x_at	4.43	ACTB	actin, beta	GSE13433 Patients 1,3,5,6 vs. Skeletal muscle
200801_x_at	4.21	ACTB	actin, beta	GSE13433 Patients 1,3,5,6 vs. Skeletal muscle
213867_x_at	4.14	ACTB	actin, beta	GSE13433 Patients 1,3,5,6 vs. Skeletal muscle
200801_x_at	2.84	ACTB	actin, beta	GSE32569 Pre-treatment ASPS vs. Skeletal muscle
213867_x_at	2.79	ACTB	actin, beta	GSE32569 Pre-treatment ASPS vs. Skeletal muscle
224594_x_at	2.67	ACTB	actin, beta	GSE32569 Pre-treatment ASPS vs. Skeletal muscle
ENSG00000075624	8.45133	ACTB	actin beta ACTB	GSE54729 RNA-Seq ASPS Patients vs. Skeletal muscle
205132_at	-5.6	ACTC1	actin, alpha, cardiac muscle 1	GSE13433 Patients 1,3,5,6 vs. Skeletal muscle
205132_at	2.85	ACTC1	actin, alpha, cardiac muscle 1	GSE13433 Patient 4,7 vs. Normal lung
205132_at	-7.56	ACTC1	actin, alpha, cardiac muscle 1	GSE32569 Pre-treatment ASPS vs. Skeletal muscle
213214_x_at	3.56	ACTG1	actin gamma 1	GSE13433 Patients 1,3,5,6 vs. Skeletal muscle
201550_x_at	2.98	ACTG1	actin gamma 1	GSE13433 Patients 1,3,5,6 vs. Skeletal muscle
211970_x_at	2.88	ACTG1	actin gamma 1	GSE13433 Patients 1,3,5,6 vs. Skeletal muscle
211983_x_at	2.8	ACTG1	actin gamma 1	GSE13433 Patients 1,3,5,6 vs. Skeletal muscle
212363_x_at	2.76	ACTG1	actin gamma 1	GSE13433 Patients 1,3,5,6 vs. Skeletal muscle
212988_x_at	2.75	ACTG1	actin gamma 1	GSE13433 Patients 1,3,5,6 vs. Skeletal muscle
221607_x_at	2.75	ACTG1	actin gamma 1	GSE13433 Patients 1,3,5,6 vs. Skeletal muscle
224585_x_at	2.72	ACTG1	actin gamma 1	GSE13433 Patients 1,3,5,6 vs. Skeletal muscle
211995_x_at	2.61	ACTG1	actin gamma 1	GSE13433 Patients 1,3,5,6 vs. Skeletal muscle
201550_x_at	4.11	ACTG1	actin gamma 1	GSE13433 Patient 4,7 vs. Normal lung
212988_x_at	3.89	ACTG1	actin gamma 1	GSE13433 Patient 4,7 vs. Normal lung
211995_x_at	3.69	ACTG1	actin gamma 1	GSE13433 Patient 4,7 vs. Normal lung
212363_x_at	3.56	ACTG1	actin gamma 1	GSE13433 Patient 4,7 vs. Normal lung
224585_x_at	2.41	ACTG1	actin gamma 1	GSE13433 Patient 4,7 vs. Normal lung
213214_x_at	2.39	ACTG1	actin gamma 1	GSE13433 Patient 4,7 vs. Normal lung
211970_x_at	2.33	ACTG1	actin gamma 1	GSE13433 Patient 4,7 vs. Normal lung
201550_x_at	3.73	ACTG1	actin gamma 1	GSE32569 Pre-treatment ASPS vs. Skeletal muscle
212988_x_at	3.6	ACTG1	actin gamma 1	GSE32569 Pre-treatment ASPS vs. Skeletal muscle
212363_x_at	3.5	ACTG1	actin gamma 1	GSE32569 Pre-treatment ASPS vs. Skeletal muscle
221607_x_at	3.49	ACTG1	actin gamma 1	GSE32569 Pre-treatment ASPS vs. Skeletal muscle
211970_x_at	3.48	ACTG1	actin gamma 1	GSE32569 Pre-treatment ASPS vs. Skeletal muscle
224585_x_at	3.45	ACTG1	actin gamma 1	GSE32569 Pre-treatment ASPS vs. Skeletal muscle
211983_x_at	3.32	ACTG1	actin gamma 1	GSE32569 Pre-treatment ASPS vs. Skeletal muscle
213214_x_at	3.17	ACTG1	actin gamma 1	GSE32569 Pre-treatment ASPS vs. Skeletal muscle
211995_x_at	3.15	ACTG1	actin gamma 1	GSE32569 Pre-treatment ASPS vs. Skeletal muscle
ENSG00000184009	9.46414	ACTG1	actin gamma 1 ACTG1	GSE54729 RNA-Seq ASPS Patients vs. Skeletal muscle
1565911_at	2.02	ACTG1P17	actin gamma 1 pseudogene 17	GSE13433 Patient 4,7 vs. Normal lung
202274_at	22.39	ACTG2	actin, gamma 2, smooth muscle, enteric	GSE13433 Patients 1,3,5,6 vs. Skeletal muscle
202666_s_at	2.85	ACTL6A	actin-like 6A	GSE13433 Patient 4,7 vs. Normal lung
206014_at	-2.87	ACTL6B	actin-like 6B	GSE13433 Patients 1,3,5,6 vs. Skeletal muscle
206014_at	-2.78	ACTL6B	actin-like 6B	GSE32569 Pre-treatment ASPS vs. Skeletal muscle
214957_at	3.37	ACTL8	actin-like 8	GSE13433 Patient 4,7 vs. Normal lung
243208_x_at	-2.15	ACTL9	actin-like 9	GSE32569 Pre-treatment ASPS vs. Skeletal muscle
208637_x_at	6.88	ACTN1	actinin, alpha 1	GSE13433 Patients 1,3,5,6 vs. Skeletal muscle
211160_x_at	4.69	ACTN1	actinin, alpha 1	GSE13433 Patients 1,3,5,6 vs. Skeletal muscle
208636_at	3.75	ACTN1	actinin, alpha 1	GSE13433 Patients 1,3,5,6 vs. Skeletal muscle
211160_x_at	2.86	ACTN1	actinin, alpha 1	GSE13433 Patient 4,7 vs. Normal lung
208637_x_at	2.48	ACTN1	actinin, alpha 1	GSE13433 Patient 4,7 vs. Normal lung
208636_at	5.34	ACTN1	actinin, alpha 1	GSE32569 Pre-treatment ASPS vs. Skeletal muscle
208637_x_at	3.78	ACTN1	actinin, alpha 1	GSE32569 Pre-treatment ASPS vs. Skeletal muscle
211160_x_at	2.24	ACTN1	actinin, alpha 1	GSE32569 Pre-treatment ASPS vs. Skeletal muscle
203864_s_at	-73.65	ACTN2	actinin, alpha 2	GSE13433 Patients 1,3,5,6 vs. Skeletal muscle
203861_s_at	-193.63	ACTN2	actinin, alpha 2	GSE13433 Patients 1,3,5,6 vs. Skeletal muscle
203863_at	-336.57	ACTN2	actinin, alpha 2	GSE13433 Patients 1,3,5,6 vs. Skeletal muscle
203862_s_at	-404.24	ACTN2	actinin, alpha 2	GSE13433 Patients 1,3,5,6 vs. Skeletal muscle
203862_s_at	-2.15	ACTN2	actinin, alpha 2	GSE13433 Patient 4,7 vs. Normal lung
203864_s_at	-142.87	ACTN2	actinin, alpha 2	GSE32569 Pre-treatment ASPS vs. Skeletal muscle
203861_s_at	-211.95	ACTN2	actinin, alpha 2	GSE32569 Pre-treatment ASPS vs. Skeletal muscle
203862_s_at	-232.63	ACTN2	actinin, alpha 2	GSE32569 Pre-treatment ASPS vs. Skeletal muscle
203863_at	-351.99	ACTN2	actinin, alpha 2	GSE32569 Pre-treatment ASPS vs. Skeletal muscle
206891_at	-170.56	ACTN3	actinin, alpha 3 (gene/pseudogene)	GSE13433 Patients 1,3,5,6 vs. Skeletal muscle
206891_at	-191.55	ACTN3	actinin, alpha 3 (gene/pseudogene)	GSE32569 Pre-treatment ASPS vs. Skeletal muscle
200601_at	4.28	ACTN4	actinin, alpha 4	GSE13433 Patients 1,3,5,6 vs. Skeletal muscle
200601_at	2.13	ACTN4	actinin, alpha 4	GSE32569 Pre-treatment ASPS vs. Skeletal muscle
222230_s_at	3.66	ACTR10	actin-related protein 10 homolog (S. cerevisiae)	GSE13433 Patient 4,7 vs. Normal lung
200720_s_at	2.96	ACTR1A	ARP1 actin-related protein 1 homolog A, centractin alpha (yeast)	GSE13433 Patient 4,7 vs. Normal lung
200721_s_at	2.02	ACTR1A	ARP1 actin-related protein 1 homolog A, centractin alpha (yeast)	GSE13433 Patient 4,7 vs. Normal lung
202135_s_at	2.94	ACTR1B	ARP1 actin-related protein 1 homolog B, centractin beta (yeast)	GSE13433 Patient 4,7 vs. Normal lung
200727_s_at	6.64	ACTR2	ARP2 actin-related protein 2 homolog (yeast)	GSE13433 Patients 1,3,5,6 vs. Skeletal muscle
1558015_s_at	5.86	ACTR2	ARP2 actin-related protein 2 homolog (yeast)	GSE13433 Patients 1,3,5,6 vs. Skeletal muscle
1554390_s_at	4.94	ACTR2	ARP2 actin-related protein 2 homolog (yeast)	GSE13433 Patients 1,3,5,6 vs. Skeletal muscle
200729_s_at	2.32	ACTR2	ARP2 actin-related protein 2 homolog (yeast)	GSE13433 Patients 1,3,5,6 vs. Skeletal muscle
200728_at	2.11	ACTR2	ARP2 actin-related protein 2 homolog (yeast)	GSE13433 Patients 1,3,5,6 vs. Skeletal muscle
200729_s_at	5.58	ACTR2	ARP2 actin-related protein 2 homolog (yeast)	GSE13433 Patient 4,7 vs. Normal lung
200727_s_at	-3.25	ACTR2	ARP2 actin-related protein 2 homolog (yeast)	GSE13433 Patient 4,7 vs. Normal lung
1554390_s_at	-4.99	ACTR2	ARP2 actin-related protein 2 homolog (yeast)	GSE13433 Patient 4,7 vs. Normal lung
1558015_s_at	-8.01	ACTR2	ARP2 actin-related protein 2 homolog (yeast)	GSE13433 Patient 4,7 vs. Normal lung
234212_at	-39.77	ACTR2	ARP2 actin-related protein 2 homolog (yeast)	GSE13433 Patient 4,7 vs. Normal lung
200729_s_at	7.57	ACTR2	ARP2 actin-related protein 2 homolog (yeast)	GSE32569 Pre-treatment ASPS vs. Skeletal muscle
1554390_s_at	7.18	ACTR2	ARP2 actin-related protein 2 homolog (yeast)	GSE32569 Pre-treatment ASPS vs. Skeletal muscle
200727_s_at	6.94	ACTR2	ARP2 actin-related protein 2 homolog (yeast)	GSE32569 Pre-treatment ASPS vs. Skeletal muscle
1558015_s_at	6.74	ACTR2	ARP2 actin-related protein 2 homolog (yeast)	GSE32569 Pre-treatment ASPS vs. Skeletal muscle
200728_at	3.91	ACTR2	ARP2 actin-related protein 2 homolog (yeast)	GSE32569 Pre-treatment ASPS vs. Skeletal muscle
213101_s_at	3.96	ACTR3	ARP3 actin-related protein 3 homolog (yeast)	GSE13433 Patients 1,3,5,6 vs. Skeletal muscle
200996_at	3.05	ACTR3	ARP3 actin-related protein 3 homolog (yeast)	GSE13433 Patients 1,3,5,6 vs. Skeletal muscle
200996_at	4.38	ACTR3	ARP3 actin-related protein 3 homolog (yeast)	GSE13433 Patient 4,7 vs. Normal lung
239170_at	-2.39	ACTR3	ARP3 actin-related protein 3 homolog (yeast)	GSE13433 Patient 4,7 vs. Normal lung
200996_at	7.49	ACTR3	ARP3 actin-related protein 3 homolog (yeast)	GSE32569 Pre-treatment ASPS vs. Skeletal muscle
213101_s_at	6.11	ACTR3	ARP3 actin-related protein 3 homolog (yeast)	GSE32569 Pre-treatment ASPS vs. Skeletal muscle
213102_at	3.9	ACTR3	ARP3 actin-related protein 3 homolog (yeast)	GSE32569 Pre-treatment ASPS vs. Skeletal muscle
218868_at	-2.55	ACTR3B	ARP3 actin-related protein 3 homolog B (yeast)	GSE13433 Patients 1,3,5,6 vs. Skeletal muscle
1555487_a_at	2.18	ACTR3B	ARP3 actin-related protein 3 homolog B (yeast)	GSE13433 Patient 4,7 vs. Normal lung
223874_at	2.69	ACTR3C	ARP3 actin-related protein 3 homolog C (yeast)	GSE32569 Pre-treatment ASPS vs. Skeletal muscle
219623_at	-2.08	ACTR5	ARP5 actin-related protein 5 homolog (yeast)	GSE13433 Patients 1,3,5,6 vs. Skeletal muscle
222707_s_at	4.01	ACTR8	ARP8 actin-related protein 8 homolog (yeast)	GSE13433 Patient 4,7 vs. Normal lung
218658_s_at	3.19	ACTR8	ARP8 actin-related protein 8 homolog (yeast)	GSE32569 Pre-treatment ASPS vs. Skeletal muscle
223665_at	3.89	ACTRT3	actin-related protein T3	GSE13433 Patient 4,7 vs. Normal lung
223665_at	2.25	ACTRT3	actin-related protein T3	GSE32569 Pre-treatment ASPS vs. Skeletal muscle
203935_at	2.94	ACVR1	activin A receptor type I	GSE13433 Patient 4,7 vs. Normal lung
3415148	-3.29	ACVR1B	activin A receptor type IB	GSE68591 ASPS-1 vs. NCI Sarcoma Panel
208222_at	4.27	ACVR1B	activin A receptor type IB	GSE13433 Patient 4,7 vs. Normal lung
208223_s_at	2.65	ACVR1B	activin A receptor type IB	GSE13433 Patient 4,7 vs. Normal lung
205209_at	2.26	ACVR1B	activin A receptor type IB	GSE32569 Pre-treatment ASPS vs. Skeletal muscle
1552519_at	2.9	ACVR1C	activin A receptor type IC	GSE13433 Patients 1,3,5,6 vs. Skeletal muscle
1552519_at	8.29	ACVR1C	activin A receptor type IC	GSE13433 Patient 4,7 vs. Normal lung
1552519_at	2.15	ACVR1C	activin A receptor type IC	GSE32569 Pre-treatment ASPS vs. Skeletal muscle
228416_at	-2.07	ACVR2A	activin A receptor type IIA	GSE13433 Patients 1,3,5,6 vs. Skeletal muscle
205327_s_at	-2.41	ACVR2A	activin A receptor type IIA	GSE13433 Patient 4,7 vs. Normal lung
236126_at	-2.06	ACVR2B	activin A receptor type IIB	GSE13433 Patients 1,3,5,6 vs. Skeletal muscle
220028_at	-2.35	ACVR2B	activin A receptor type IIB	GSE32569 Pre-treatment ASPS vs. Skeletal muscle
236126_at	-3.33	ACVR2B	activin A receptor type IIB	GSE32569 Pre-treatment ASPS vs. Skeletal muscle
215590_x_at	-2.35	ACVR2B-AS1	ACVR2B antisense RNA 1	GSE13433 Patients 1,3,5,6 vs. Skeletal muscle
215590_x_at	-2.96	ACVR2B-AS1	ACVR2B antisense RNA 1	GSE13433 Patient 4,7 vs. Normal lung
215590_x_at	-2.78	ACVR2B-AS1	ACVR2B antisense RNA 1	GSE32569 Pre-treatment ASPS vs. Skeletal muscle
226950_at	-5.35	ACVRL1	activin A receptor type IL	GSE13433 Patient 4,7 vs. Normal lung
1554974_at	2.12	ACY3	aminoacylase 3	GSE13433 Patient 4,7 vs. Normal lung
230481_at	2.05	ACY3	aminoacylase 3	GSE13433 Patient 4,7 vs. Normal lung
205260_s_at	-2.14	ACYP1	acylphosphatase 1, erythrocyte (common) type	GSE13433 Patients 1,3,5,6 vs. Skeletal muscle
2482316	2.18	ACYP2	acylphosphatase 2, muscle type	GSE68591 ASPS-1 vs. NCI Sarcoma Panel
206833_s_at	-3.92	ACYP2	acylphosphatase 2, muscle type	GSE13433 Patients 1,3,5,6 vs. Skeletal muscle
206833_s_at	2.51	ACYP2	acylphosphatase 2, muscle type	GSE13433 Patient 4,7 vs. Normal lung
206833_s_at	-3.68	ACYP2	acylphosphatase 2, muscle type	GSE32569 Pre-treatment ASPS vs. Skeletal muscle
236463_at	2.01	ADAD2	adenosine deaminase domain containing 2	GSE13433 Patient 4,7 vs. Normal lung
3591365	2.55	ADAL	adenosine deaminase-like	GSE68591 ASPS-1 vs. NCI Sarcoma Panel
238424_at	-2.52	ADAL	adenosine deaminase-like	GSE13433 Patients 1,3,5,6 vs. Skeletal muscle
239711_at	5.22	ADAL	adenosine deaminase-like	GSE13433 Patient 4,7 vs. Normal lung
214895_s_at	5.77	ADAM10	ADAM metallopeptidase domain 10	GSE13433 Patients 1,3,5,6 vs. Skeletal muscle
202604_x_at	4.33	ADAM10	ADAM metallopeptidase domain 10	GSE13433 Patients 1,3,5,6 vs. Skeletal muscle
202603_at	2.37	ADAM10	ADAM metallopeptidase domain 10	GSE13433 Patients 1,3,5,6 vs. Skeletal muscle
202604_x_at	-5.35	ADAM10	ADAM metallopeptidase domain 10	GSE13433 Patient 4,7 vs. Normal lung
214895_s_at	10	ADAM10	ADAM metallopeptidase domain 10	GSE32569 Pre-treatment ASPS vs. Skeletal muscle
202604_x_at	7.59	ADAM10	ADAM metallopeptidase domain 10	GSE32569 Pre-treatment ASPS vs. Skeletal muscle
202603_at	3.76	ADAM10	ADAM metallopeptidase domain 10	GSE32569 Pre-treatment ASPS vs. Skeletal muscle
207880_at	2.7	ADAM11	ADAM metallopeptidase domain 11	GSE13433 Patient 4,7 vs. Normal lung
226777_at	7.12	ADAM12	ADAM metallopeptidase domain 12	GSE13433 Patients 1,3,5,6 vs. Skeletal muscle
213790_at	3.4	ADAM12	ADAM metallopeptidase domain 12	GSE13433 Patients 1,3,5,6 vs. Skeletal muscle
202952_s_at	3.35	ADAM12	ADAM metallopeptidase domain 12	GSE13433 Patients 1,3,5,6 vs. Skeletal muscle
202952_s_at	2.81	ADAM12	ADAM metallopeptidase domain 12	GSE13433 Patient 4,7 vs. Normal lung
226777_at	2.65	ADAM12	ADAM metallopeptidase domain 12	GSE13433 Patient 4,7 vs. Normal lung
213790_at	2.63	ADAM12	ADAM metallopeptidase domain 12	GSE13433 Patient 4,7 vs. Normal lung
226777_at	18.8	ADAM12	ADAM metallopeptidase domain 12	GSE32569 Pre-treatment ASPS vs. Skeletal muscle
213790_at	7.32	ADAM12	ADAM metallopeptidase domain 12	GSE32569 Pre-treatment ASPS vs. Skeletal muscle
202952_s_at	6.05	ADAM12	ADAM metallopeptidase domain 12	GSE32569 Pre-treatment ASPS vs. Skeletal muscle
1555896_a_at	4.42	ADAM15	ADAM metallopeptidase domain 15	GSE13433 Patient 4,7 vs. Normal lung
213532_at	2.57	ADAM17	ADAM metallopeptidase domain 17	GSE13433 Patients 1,3,5,6 vs. Skeletal muscle
205746_s_at	2.04	ADAM17	ADAM metallopeptidase domain 17	GSE13433 Patients 1,3,5,6 vs. Skeletal muscle
205745_x_at	-2.18	ADAM17	ADAM metallopeptidase domain 17	GSE13433 Patient 4,7 vs. Normal lung
237897_at	-5.09	ADAM17	ADAM metallopeptidase domain 17	GSE13433 Patient 4,7 vs. Normal lung
205746_s_at	5.98	ADAM17	ADAM metallopeptidase domain 17	GSE32569 Pre-treatment ASPS vs. Skeletal muscle
213532_at	3.77	ADAM17	ADAM metallopeptidase domain 17	GSE32569 Pre-treatment ASPS vs. Skeletal muscle
205745_x_at	2.53	ADAM17	ADAM metallopeptidase domain 17	GSE32569 Pre-treatment ASPS vs. Skeletal muscle
209765_at	-2.29	ADAM19	ADAM metallopeptidase domain 19	GSE13433 Patient 4,7 vs. Normal lung
1552579_a_at	-2.08	ADAM21	ADAM metallopeptidase domain 21	GSE13433 Patient 4,7 vs. Normal lung
244194_at	2.17	ADAM22	ADAM metallopeptidase domain 22	GSE13433 Patients 1,3,5,6 vs. Skeletal muscle
208227_x_at	2.03	ADAM22	ADAM metallopeptidase domain 22	GSE13433 Patient 4,7 vs. Normal lung
244194_at	-2.46	ADAM22	ADAM metallopeptidase domain 22	GSE13433 Patient 4,7 vs. Normal lung
206046_at	2.31	ADAM23	ADAM metallopeptidase domain 23	GSE13433 Patients 1,3,5,6 vs. Skeletal muscle
206046_at	2.15	ADAM23	ADAM metallopeptidase domain 23	GSE13433 Patient 4,7 vs. Normal lung
244463_at	-2.16	ADAM23	ADAM metallopeptidase domain 23	GSE32569 Pre-treatment ASPS vs. Skeletal muscle
213808_at	-2.54	ADAM23	ADAM metallopeptidase domain 23	GSE32569 Pre-treatment ASPS vs. Skeletal muscle
205997_at	5.8	ADAM28	ADAM metallopeptidase domain 28	GSE13433 Patients 1,3,5,6 vs. Skeletal muscle
208269_s_at	2.53	ADAM28	ADAM metallopeptidase domain 28	GSE13433 Patient 4,7 vs. Normal lung
205997_at	6.32	ADAM28	ADAM metallopeptidase domain 28	GSE32569 Pre-treatment ASPS vs. Skeletal muscle
233868_x_at	-2.54	ADAM33	ADAM metallopeptidase domain 33	GSE13433 Patient 4,7 vs. Normal lung
232570_s_at	-3.57	ADAM33	ADAM metallopeptidase domain 33	GSE13433 Patient 4,7 vs. Normal lung
233868_x_at	-2.08	ADAM33	ADAM metallopeptidase domain 33	GSE32569 Pre-treatment ASPS vs. Skeletal muscle
205180_s_at	-2.2	ADAM8	ADAM metallopeptidase domain 8	GSE13433 Patient 4,7 vs. Normal lung
1555326_a_at	11.59	ADAM9	ADAM metallopeptidase domain 9	GSE13433 Patients 1,3,5,6 vs. Skeletal muscle
202381_at	2.25	ADAM9	ADAM metallopeptidase domain 9	GSE13433 Patients 1,3,5,6 vs. Skeletal muscle
1555326_a_at	-2.87	ADAM9	ADAM metallopeptidase domain 9	GSE13433 Patient 4,7 vs. Normal lung
1570042_a_at	-5.05	ADAM9	ADAM metallopeptidase domain 9	GSE13433 Patient 4,7 vs. Normal lung
1555326_a_at	9.8	ADAM9	ADAM metallopeptidase domain 9	GSE32569 Pre-treatment ASPS vs. Skeletal muscle
202381_at	4.66	ADAM9	ADAM metallopeptidase domain 9	GSE32569 Pre-treatment ASPS vs. Skeletal muscle
206134_at	4.31	ADAMDEC1	ADAM-like, decysin 1	GSE13433 Patients 1,3,5,6 vs. Skeletal muscle
206134_at	2.34	ADAMDEC1	ADAM-like, decysin 1	GSE32569 Pre-treatment ASPS vs. Skeletal muscle
222486_s_at	4.36	ADAMTS1	ADAM metallopeptidase with thrombospondin type 1 motif 1	GSE13433 Patients 1,3,5,6 vs. Skeletal muscle
222162_s_at	2.18	ADAMTS1	ADAM metallopeptidase with thrombospondin type 1 motif 1	GSE13433 Patients 1,3,5,6 vs. Skeletal muscle
222162_s_at	2.76	ADAMTS1	ADAM metallopeptidase with thrombospondin type 1 motif 1	GSE13433 Patient 4,7 vs. Normal lung
222486_s_at	-2.82	ADAMTS1	ADAM metallopeptidase with thrombospondin type 1 motif 1	GSE13433 Patient 4,7 vs. Normal lung
222486_s_at	3.8	ADAMTS1	ADAM metallopeptidase with thrombospondin type 1 motif 1	GSE32569 Pre-treatment ASPS vs. Skeletal muscle
222162_s_at	2	ADAMTS1	ADAM metallopeptidase with thrombospondin type 1 motif 1	GSE32569 Pre-treatment ASPS vs. Skeletal muscle
226997_at	3.04	ADAMTS12	ADAM metallopeptidase with thrombospondin type 1 motif 12	GSE13433 Patients 1,3,5,6 vs. Skeletal muscle
226997_at	2.92	ADAMTS12	ADAM metallopeptidase with thrombospondin type 1 motif 12	GSE32569 Pre-treatment ASPS vs. Skeletal muscle
220208_at	2.01	ADAMTS13	ADAM metallopeptidase with thrombospondin type 1 motif 13	GSE13433 Patient 4,7 vs. Normal lung
230167_at	3.42	ADAMTS14	ADAM metallopeptidase with thrombospondin type 1 motif 14	GSE13433 Patient 4,7 vs. Normal lung
229004_at	2.54	ADAMTS15	ADAM metallopeptidase with thrombospondin type 1 motif 15	GSE13433 Patient 4,7 vs. Normal lung
1552725_s_at	-3.5	ADAMTS17	ADAM metallopeptidase with thrombospondin type 1 motif 17	GSE13433 Patient 4,7 vs. Normal lung
1552726_at	-4.31	ADAMTS17	ADAM metallopeptidase with thrombospondin type 1 motif 17	GSE13433 Patient 4,7 vs. Normal lung
230040_at	2.79	ADAMTS18	ADAM metallopeptidase with thrombospondin type 1 motif 18	GSE13433 Patient 4,7 vs. Normal lung
226311_at	11.26	ADAMTS2	ADAM metallopeptidase with thrombospondin type 1 motif 2	GSE13433 Patients 1,3,5,6 vs. Skeletal muscle
214454_at	3.98	ADAMTS2	ADAM metallopeptidase with thrombospondin type 1 motif 2	GSE13433 Patients 1,3,5,6 vs. Skeletal muscle
226311_at	2.26	ADAMTS2	ADAM metallopeptidase with thrombospondin type 1 motif 2	GSE13433 Patient 4,7 vs. Normal lung
226311_at	10.03	ADAMTS2	ADAM metallopeptidase with thrombospondin type 1 motif 2	GSE32569 Pre-treatment ASPS vs. Skeletal muscle
214454_at	2.88	ADAMTS2	ADAM metallopeptidase with thrombospondin type 1 motif 2	GSE32569 Pre-treatment ASPS vs. Skeletal muscle
229357_at	3.54	ADAMTS5	ADAM metallopeptidase with thrombospondin type 1 motif 5	GSE13433 Patients 1,3,5,6 vs. Skeletal muscle
219935_at	5.71	ADAMTS5	ADAM metallopeptidase with thrombospondin type 1 motif 5	GSE13433 Patient 4,7 vs. Normal lung
235368_at	4.31	ADAMTS5	ADAM metallopeptidase with thrombospondin type 1 motif 5	GSE13433 Patient 4,7 vs. Normal lung
229357_at	2.34	ADAMTS5	ADAM metallopeptidase with thrombospondin type 1 motif 5	GSE13433 Patient 4,7 vs. Normal lung
229357_at	4.56	ADAMTS5	ADAM metallopeptidase with thrombospondin type 1 motif 5	GSE32569 Pre-treatment ASPS vs. Skeletal muscle
237411_at	-2.86	ADAMTS6	ADAM metallopeptidase with thrombospondin type 1 motif 6	GSE13433 Patient 4,7 vs. Normal lung
235649_at	-8.04	ADAMTS8	ADAM metallopeptidase with thrombospondin type 1 motif 8	GSE13433 Patient 4,7 vs. Normal lung
220287_at	-2.19	ADAMTS9	ADAM metallopeptidase with thrombospondin type 1 motif 9	GSE13433 Patients 1,3,5,6 vs. Skeletal muscle
220287_at	-2.21	ADAMTS9	ADAM metallopeptidase with thrombospondin type 1 motif 9	GSE32569 Pre-treatment ASPS vs. Skeletal muscle
241369_at	-2.84	ADAMTS9-AS1	ADAMTS9 antisense RNA 1	GSE13433 Patient 4,7 vs. Normal lung
233928_at	-9.34	ADAMTS9-AS1	ADAMTS9 antisense RNA 1	GSE13433 Patient 4,7 vs. Normal lung
233113_at	-2.02	ADAMTS9-AS2	ADAMTS9 antisense RNA 2	GSE13433 Patients 1,3,5,6 vs. Skeletal muscle
1556364_at	-2.74	ADAMTS9-AS2	ADAMTS9 antisense RNA 2	GSE13433 Patients 1,3,5,6 vs. Skeletal muscle
1556364_at	-2.29	ADAMTS9-AS2	ADAMTS9 antisense RNA 2	GSE13433 Patient 4,7 vs. Normal lung
234078_at	-2.67	ADAMTS9-AS2	ADAMTS9 antisense RNA 2	GSE13433 Patient 4,7 vs. Normal lung
233113_at	-2.76	ADAMTS9-AS2	ADAMTS9 antisense RNA 2	GSE13433 Patient 4,7 vs. Normal lung
1559296_at	-4.39	ADAMTS9-AS2	ADAMTS9 antisense RNA 2	GSE13433 Patient 4,7 vs. Normal lung
1556364_at	-3.98	ADAMTS9-AS2	ADAMTS9 antisense RNA 2	GSE32569 Pre-treatment ASPS vs. Skeletal muscle
206629_at	-2.1	ADAMTSL2	ADAMTS like 2	GSE32569 Pre-treatment ASPS vs. Skeletal muscle
1559748_at	-2.41	ADAMTSL3	ADAMTS like 3	GSE13433 Patient 4,7 vs. Normal lung
226071_at	6.45	ADAMTSL4	ADAMTS like 4	GSE13433 Patients 1,3,5,6 vs. Skeletal muscle
226071_at	-2.1	ADAMTSL4	ADAMTS like 4	GSE13433 Patient 4,7 vs. Normal lung
3845263	4.59	ADAMTSL5	ADAMTS like 5	GSE68591 ASPS-1 vs. NCI Sarcoma Panel
219150_s_at	3.68	ADAP1	ArfGAP with dual PH domains 1	GSE13433 Patient 4,7 vs. Normal lung
222876_s_at	3.94	ADAP2	ArfGAP with dual PH domains 2	GSE13433 Patients 1,3,5,6 vs. Skeletal muscle
219358_s_at	3.3	ADAP2	ArfGAP with dual PH domains 2	GSE13433 Patients 1,3,5,6 vs. Skeletal muscle
222876_s_at	2.48	ADAP2	ArfGAP with dual PH domains 2	GSE13433 Patient 4,7 vs. Normal lung
219358_s_at	2.44	ADAP2	ArfGAP with dual PH domains 2	GSE13433 Patient 4,7 vs. Normal lung
219358_s_at	5.47	ADAP2	ArfGAP with dual PH domains 2	GSE32569 Pre-treatment ASPS vs. Skeletal muscle
222876_s_at	3.26	ADAP2	ArfGAP with dual PH domains 2	GSE32569 Pre-treatment ASPS vs. Skeletal muscle
201786_s_at	2.73	ADAR	adenosine deaminase, RNA-specific	GSE13433 Patients 1,3,5,6 vs. Skeletal muscle
201786_s_at	-2.27	ADAR	adenosine deaminase, RNA-specific	GSE13433 Patient 4,7 vs. Normal lung
201786_s_at	2.32	ADAR	adenosine deaminase, RNA-specific	GSE32569 Pre-treatment ASPS vs. Skeletal muscle
203865_s_at	-5.9	ADARB1	adenosine deaminase, RNA-specific, B1	GSE13433 Patient 4,7 vs. Normal lung
1561127_at	2.91	ADARB2-AS1	ADARB2 antisense RNA 1	GSE13433 Patient 4,7 vs. Normal lung
219384_s_at	2.22	ADAT1	adenosine deaminase, tRNA-specific 1	GSE13433 Patient 4,7 vs. Normal lung
219384_s_at	3.42	ADAT1	adenosine deaminase, tRNA-specific 1	GSE32569 Pre-treatment ASPS vs. Skeletal muscle
227213_at	2.96	ADAT2	adenosine deaminase, tRNA-specific 2	GSE32569 Pre-treatment ASPS vs. Skeletal muscle
1553968_a_at	4.12	ADAT3	adenosine deaminase, tRNA-specific 3	GSE13433 Patient 4,7 vs. Normal lung
230634_x_at	2.2	ADAT3; SCAMP4	adenosine deaminase, tRNA-specific 3; secretory carrier membrane protein 4	GSE13433 Patient 4,7 vs. Normal lung
3545564	2.29	ADCK1	aarF domain containing kinase 1	GSE68591 ASPS-1 vs. NCI Sarcoma Panel
227482_at	2.59	ADCK1	aarF domain containing kinase 1	GSE13433 Patient 4,7 vs. Normal lung
221893_s_at	5.57	ADCK2	aarF domain containing kinase 2	GSE13433 Patient 4,7 vs. Normal lung
221893_s_at	2.12	ADCK2	aarF domain containing kinase 2	GSE32569 Pre-treatment ASPS vs. Skeletal muscle
222542_x_at	-3.72	ADCK3	aarF domain containing kinase 3	GSE13433 Patients 1,3,5,6 vs. Skeletal muscle
218168_s_at	-20.33	ADCK3	aarF domain containing kinase 3	GSE13433 Patients 1,3,5,6 vs. Skeletal muscle
222542_x_at	-4.25	ADCK3	aarF domain containing kinase 3	GSE32569 Pre-treatment ASPS vs. Skeletal muscle
218168_s_at	-24.84	ADCK3	aarF domain containing kinase 3	GSE32569 Pre-treatment ASPS vs. Skeletal muscle
213245_at	-2.84	ADCY1	adenylate cyclase 1 (brain)	GSE13433 Patients 1,3,5,6 vs. Skeletal muscle
235049_at	-3.45	ADCY1	adenylate cyclase 1 (brain)	GSE13433 Patients 1,3,5,6 vs. Skeletal muscle
213245_at	4.59	ADCY1	adenylate cyclase 1 (brain)	GSE13433 Patient 4,7 vs. Normal lung
235049_at	3.86	ADCY1	adenylate cyclase 1 (brain)	GSE13433 Patient 4,7 vs. Normal lung
232062_at	2.59	ADCY1	adenylate cyclase 1 (brain)	GSE13433 Patient 4,7 vs. Normal lung
215348_at	2.1	ADCY1	adenylate cyclase 1 (brain)	GSE13433 Patient 4,7 vs. Normal lung
213217_at	-5.84	ADCY2	adenylate cyclase 2 (brain)	GSE13433 Patients 1,3,5,6 vs. Skeletal muscle
213217_at	6.06	ADCY2	adenylate cyclase 2 (brain)	GSE13433 Patient 4,7 vs. Normal lung
217687_at	-2.03	ADCY2	adenylate cyclase 2 (brain)	GSE32569 Pre-treatment ASPS vs. Skeletal muscle
213217_at	-14.46	ADCY2	adenylate cyclase 2 (brain)	GSE32569 Pre-treatment ASPS vs. Skeletal muscle
2544484	-2.37	ADCY3	adenylate cyclase 3	GSE68591 ASPS-1 vs. NCI Sarcoma Panel
209321_s_at	3.23	ADCY3	adenylate cyclase 3	GSE13433 Patients 1,3,5,6 vs. Skeletal muscle
209320_at	3.51	ADCY3	adenylate cyclase 3	GSE13433 Patient 4,7 vs. Normal lung
209321_s_at	2.94	ADCY3	adenylate cyclase 3	GSE13433 Patient 4,7 vs. Normal lung
230800_at	-2.34	ADCY4	adenylate cyclase 4	GSE13433 Patient 4,7 vs. Normal lung
228182_at	-2.71	ADCY5	adenylate cyclase 5	GSE13433 Patient 4,7 vs. Normal lung
209195_s_at	6.51	ADCY6	adenylate cyclase 6	GSE13433 Patients 1,3,5,6 vs. Skeletal muscle
209195_s_at	9.85	ADCY6	adenylate cyclase 6	GSE13433 Patient 4,7 vs. Normal lung
209195_s_at	3.45	ADCY6	adenylate cyclase 6	GSE32569 Pre-treatment ASPS vs. Skeletal muscle
203741_s_at	8.08	ADCY7	adenylate cyclase 7	GSE32569 Pre-treatment ASPS vs. Skeletal muscle
3153716	7.78	ADCY8	adenylate cyclase 8 (brain)	GSE68591 ASPS-1 vs. NCI Sarcoma Panel
206811_at	10.99	ADCY8	adenylate cyclase 8 (brain)	GSE13433 Patients 1,3,5,6 vs. Skeletal muscle
206811_at	5.16	ADCY8	adenylate cyclase 8 (brain)	GSE13433 Patient 4,7 vs. Normal lung
206811_at	11.11	ADCY8	adenylate cyclase 8 (brain)	GSE32569 Pre-treatment ASPS vs. Skeletal muscle
204498_s_at	-2.62	ADCY9	adenylate cyclase 9	GSE13433 Patients 1,3,5,6 vs. Skeletal muscle
204497_at	-3.97	ADCY9	adenylate cyclase 9	GSE13433 Patients 1,3,5,6 vs. Skeletal muscle
204498_s_at	-4.69	ADCY9	adenylate cyclase 9	GSE13433 Patient 4,7 vs. Normal lung
204497_at	-3.76	ADCY9	adenylate cyclase 9	GSE32569 Pre-treatment ASPS vs. Skeletal muscle
204498_s_at	-4.79	ADCY9	adenylate cyclase 9	GSE32569 Pre-treatment ASPS vs. Skeletal muscle
226690_at	4.76	ADCYAP1R1	adenylate cyclase activating polypeptide 1 (pituitary) receptor type I	GSE13433 Patient 4,7 vs. Normal lung
214726_x_at	2.55	ADD1	adducin 1 (alpha)	GSE13433 Patients 1,3,5,6 vs. Skeletal muscle
214736_s_at	4.09	ADD1	adducin 1 (alpha)	GSE13433 Patient 4,7 vs. Normal lung
238939_at	-5.43	ADD1	adducin 1 (alpha)	GSE13433 Patient 4,7 vs. Normal lung
206807_s_at	2.34	ADD2	adducin 2 (beta)	GSE13433 Patient 4,7 vs. Normal lung
201034_at	2.21	ADD3	adducin 3 (gamma)	GSE13433 Patients 1,3,5,6 vs. Skeletal muscle
205882_x_at	2.14	ADD3	adducin 3 (gamma)	GSE13433 Patients 1,3,5,6 vs. Skeletal muscle
201752_s_at	2.06	ADD3	adducin 3 (gamma)	GSE13433 Patients 1,3,5,6 vs. Skeletal muscle
201753_s_at	17.08	ADD3	adducin 3 (gamma)	GSE13433 Patient 4,7 vs. Normal lung
205882_x_at	3.1	ADD3	adducin 3 (gamma)	GSE32569 Pre-treatment ASPS vs. Skeletal muscle
201752_s_at	2.95	ADD3	adducin 3 (gamma)	GSE32569 Pre-treatment ASPS vs. Skeletal muscle
201034_at	2.91	ADD3	adducin 3 (gamma)	GSE32569 Pre-treatment ASPS vs. Skeletal muscle
228215_at	-14.45	ADD3-AS1	ADD3 antisense RNA 1	GSE13433 Patient 4,7 vs. Normal lung
228215_at	-2.21	ADD3-AS1	ADD3 antisense RNA 1	GSE32569 Pre-treatment ASPS vs. Skeletal muscle
221814_at	4.77	ADGRA2	adhesion G protein-coupled receptor A2	GSE13433 Patients 1,3,5,6 vs. Skeletal muscle
221814_at	2.3	ADGRA2	adhesion G protein-coupled receptor A2	GSE32569 Pre-treatment ASPS vs. Skeletal muscle
210473_s_at	8.19	ADGRA3	adhesion G protein-coupled receptor A3	GSE13433 Patient 4,7 vs. Normal lung
1569542_at	-3.02	ADGRA3	adhesion G protein-coupled receptor A3	GSE32569 Pre-treatment ASPS vs. Skeletal muscle
205638_at	6.89	ADGRB3	adhesion G protein-coupled receptor B3	GSE13433 Patients 1,3,5,6 vs. Skeletal muscle
205638_at	3.3	ADGRB3	adhesion G protein-coupled receptor B3	GSE13433 Patient 4,7 vs. Normal lung
232267_at	3.34	ADGRD1	adhesion G protein-coupled receptor D1	GSE32569 Pre-treatment ASPS vs. Skeletal muscle
216289_at	2.56	ADGRD2	adhesion G protein-coupled receptor D2	GSE13433 Patient 4,7 vs. Normal lung
207610_s_at	2.72	ADGRE2	adhesion G protein-coupled receptor E2	GSE13433 Patients 1,3,5,6 vs. Skeletal muscle
207610_s_at	-2.75	ADGRE2	adhesion G protein-coupled receptor E2	GSE13433 Patient 4,7 vs. Normal lung
207610_s_at	4.31	ADGRE2	adhesion G protein-coupled receptor E2	GSE32569 Pre-treatment ASPS vs. Skeletal muscle
210724_at	-2.38	ADGRE3	adhesion G protein-coupled receptor E3	GSE13433 Patient 4,7 vs. Normal lung
202910_s_at	2.18	ADGRE5	adhesion G protein-coupled receptor E5	GSE13433 Patient 4,7 vs. Normal lung
238689_at	-4.22	ADGRF1	adhesion G protein-coupled receptor F1	GSE13433 Patient 4,7 vs. Normal lung
1553016_at	2.51	ADGRF3	adhesion G protein-coupled receptor F3	GSE13433 Patient 4,7 vs. Normal lung
2955863	6.48	ADGRF5	adhesion G protein-coupled receptor F5	GSE68591 ASPS-1 vs. NCI Sarcoma Panel
212951_at	2.85	ADGRF5	adhesion G protein-coupled receptor F5	GSE13433 Patients 1,3,5,6 vs. Skeletal muscle
212950_at	2.22	ADGRF5	adhesion G protein-coupled receptor F5	GSE32569 Pre-treatment ASPS vs. Skeletal muscle
3662808	24.63	ADGRG1	adhesion G protein-coupled receptor G1	GSE68591 ASPS-1 vs. NCI Sarcoma Panel
212070_at	68.15	ADGRG1	adhesion G protein-coupled receptor G1	GSE13433 Patients 1,3,5,6 vs. Skeletal muscle
206582_s_at	53.06	ADGRG1	adhesion G protein-coupled receptor G1	GSE13433 Patients 1,3,5,6 vs. Skeletal muscle
212070_at	52.91	ADGRG1	adhesion G protein-coupled receptor G1	GSE13433 Patient 4,7 vs. Normal lung
206582_s_at	24.65	ADGRG1	adhesion G protein-coupled receptor G1	GSE13433 Patient 4,7 vs. Normal lung
212070_at	85.98	ADGRG1	adhesion G protein-coupled receptor G1	GSE32569 Pre-treatment ASPS vs. Skeletal muscle
206582_s_at	3.65	ADGRG1	adhesion G protein-coupled receptor G1	GSE32569 Pre-treatment ASPS vs. Skeletal muscle
ENSG00000205336	263.011	ADGRG1	adhesion G protein-coupled receptor G1 ADGRG1	GSE54729 RNA-Seq ASPS Patients vs. Skeletal muscle
1555447_at	2.01	ADGRG5	adhesion G protein-coupled receptor G5	GSE13433 Patient 4,7 vs. Normal lung
229971_at	-2.18	ADGRG5	adhesion G protein-coupled receptor G5	GSE13433 Patient 4,7 vs. Normal lung
213094_at	2.2	ADGRG6	adhesion G protein-coupled receptor G6	GSE13433 Patients 1,3,5,6 vs. Skeletal muscle
1553025_at	-4.14	ADGRG6	adhesion G protein-coupled receptor G6	GSE13433 Patient 4,7 vs. Normal lung
213094_at	-5	ADGRG6	adhesion G protein-coupled receptor G6	GSE13433 Patient 4,7 vs. Normal lung
213094_at	5.53	ADGRG6	adhesion G protein-coupled receptor G6	GSE32569 Pre-treatment ASPS vs. Skeletal muscle
3852581	-2.29	ADGRL1	adhesion G protein-coupled receptor L1	GSE68591 ASPS-1 vs. NCI Sarcoma Panel
47560_at	-4.21	ADGRL1	adhesion G protein-coupled receptor L1	GSE13433 Patient 4,7 vs. Normal lung
206953_s_at	6.47	ADGRL2	adhesion G protein-coupled receptor L2	GSE13433 Patients 1,3,5,6 vs. Skeletal muscle
1569850_at	-4.28	ADGRL2	adhesion G protein-coupled receptor L2	GSE13433 Patient 4,7 vs. Normal lung
206953_s_at	7.63	ADGRL2	adhesion G protein-coupled receptor L2	GSE32569 Pre-treatment ASPS vs. Skeletal muscle
2419432	129.91	ADGRL4	adhesion G protein-coupled receptor L4	GSE68591 ASPS-1 vs. NCI Sarcoma Panel
219134_at	2.26	ADGRL4	adhesion G protein-coupled receptor L4	GSE13433 Patient 4,7 vs. Normal lung
234871_at	-2.55	ADGRV1	adhesion G protein-coupled receptor V1	GSE13433 Patient 4,7 vs. Normal lung
209612_s_at	-34.18	ADH1B	alcohol dehydrogenase 1B (class I), beta polypeptide	GSE13433 Patients 1,3,5,6 vs. Skeletal muscle
209613_s_at	-41.06	ADH1B	alcohol dehydrogenase 1B (class I), beta polypeptide	GSE13433 Patients 1,3,5,6 vs. Skeletal muscle
209612_s_at	-2.4	ADH1B	alcohol dehydrogenase 1B (class I), beta polypeptide	GSE13433 Patient 4,7 vs. Normal lung
209614_at	-5.75	ADH1B	alcohol dehydrogenase 1B (class I), beta polypeptide	GSE13433 Patient 4,7 vs. Normal lung
209613_s_at	-12.31	ADH1B	alcohol dehydrogenase 1B (class I), beta polypeptide	GSE13433 Patient 4,7 vs. Normal lung
243544_at	-18.04	ADH1B	alcohol dehydrogenase 1B (class I), beta polypeptide	GSE13433 Patient 4,7 vs. Normal lung
209612_s_at	-37.32	ADH1B	alcohol dehydrogenase 1B (class I), beta polypeptide	GSE32569 Pre-treatment ASPS vs. Skeletal muscle
209613_s_at	-39.1	ADH1B	alcohol dehydrogenase 1B (class I), beta polypeptide	GSE32569 Pre-treatment ASPS vs. Skeletal muscle
206262_at	-5.23	ADH1C	alcohol dehydrogenase 1C (class I), gamma polypeptide	GSE13433 Patients 1,3,5,6 vs. Skeletal muscle
206262_at	-5.6	ADH1C	alcohol dehydrogenase 1C (class I), gamma polypeptide	GSE32569 Pre-treatment ASPS vs. Skeletal muscle
227113_at	-4.99	ADHFE1	alcohol dehydrogenase, iron containing 1	GSE13433 Patients 1,3,5,6 vs. Skeletal muscle
227113_at	-6.31	ADHFE1	alcohol dehydrogenase, iron containing 1	GSE32569 Pre-treatment ASPS vs. Skeletal muscle
217761_at	3.31	ADI1	acireductone dioxygenase 1	GSE13433 Patient 4,7 vs. Normal lung
222400_s_at	3.01	ADI1	acireductone dioxygenase 1	GSE13433 Patient 4,7 vs. Normal lung
207175_at	-3.08	ADIPOQ	adiponectin, C1Q and collagen domain containing	GSE32569 Pre-treatment ASPS vs. Skeletal muscle
201346_at	2.02	ADIPOR2	adiponectin receptor 2	GSE13433 Patient 4,7 vs. Normal lung
203571_s_at	2.12	ADIRF	adipogenesis regulatory factor	GSE13433 Patients 1,3,5,6 vs. Skeletal muscle
232300_at	-2.98	ADIRF-AS1	ADIRF antisense RNA 1	GSE13433 Patient 4,7 vs. Normal lung
204120_s_at	-2.1	ADK	adenosine kinase	GSE13433 Patients 1,3,5,6 vs. Skeletal muscle
204119_s_at	2.04	ADK	adenosine kinase	GSE13433 Patient 4,7 vs. Normal lung
202912_at	6.33	ADM	adrenomedullin	GSE13433 Patients 1,3,5,6 vs. Skeletal muscle
202912_at	2.49	ADM	adrenomedullin	GSE13433 Patient 4,7 vs. Normal lung
202912_at	5.12	ADM	adrenomedullin	GSE32569 Pre-treatment ASPS vs. Skeletal muscle
220538_at	2.27	ADM2	adrenomedullin 2	GSE13433 Patient 4,7 vs. Normal lung
3838809	-2.13	ADM5; PRMT1	adrenomedullin 5 (putative); protein arginine methyltransferase 1	GSE68591 ASPS-1 vs. NCI Sarcoma Panel
203321_s_at	2.78	ADNP2	ADNP homeobox 2	GSE13433 Patient 4,7 vs. Normal lung
203322_at	2.54	ADNP2	ADNP homeobox 2	GSE32569 Pre-treatment ASPS vs. Skeletal muscle
203321_s_at	2.02	ADNP2	ADNP homeobox 2	GSE32569 Pre-treatment ASPS vs. Skeletal muscle
212500_at	2.77	ADO	2-aminoethanethiol (cysteamine) dioxygenase	GSE13433 Patient 4,7 vs. Normal lung
205891_at	3.69	ADORA2B	adenosine A2b receptor	GSE13433 Patients 1,3,5,6 vs. Skeletal muscle
205891_at	3.84	ADORA2B	adenosine A2b receptor	GSE32569 Pre-treatment ASPS vs. Skeletal muscle
206171_at	2.79	ADORA3	adenosine A3 receptor	GSE13433 Patients 1,3,5,6 vs. Skeletal muscle
206171_at	3.12	ADORA3	adenosine A3 receptor	GSE32569 Pre-treatment ASPS vs. Skeletal muscle
223660_at	2.87	ADORA3; TMIGD3	adenosine A3 receptor; transmembrane and immunoglobulin domain containing 3	GSE13433 Patients 1,3,5,6 vs. Skeletal muscle
223660_at	2.32	ADORA3; TMIGD3	adenosine A3 receptor; transmembrane and immunoglobulin domain containing 3	GSE13433 Patient 4,7 vs. Normal lung
223660_at	3.28	ADORA3; TMIGD3	adenosine A3 receptor; transmembrane and immunoglobulin domain containing 3	GSE32569 Pre-treatment ASPS vs. Skeletal muscle
224455_s_at	5.88	ADPGK	ADP-dependent glucokinase	GSE13433 Patients 1,3,5,6 vs. Skeletal muscle
220980_s_at	3.64	ADPGK	ADP-dependent glucokinase	GSE13433 Patients 1,3,5,6 vs. Skeletal muscle
220980_s_at	3.58	ADPGK	ADP-dependent glucokinase	GSE13433 Patient 4,7 vs. Normal lung
220980_s_at	6.04	ADPGK	ADP-dependent glucokinase	GSE32569 Pre-treatment ASPS vs. Skeletal muscle
224455_s_at	4.93	ADPGK	ADP-dependent glucokinase	GSE32569 Pre-treatment ASPS vs. Skeletal muscle
2638059	3.46	ADPRH	ADP-ribosylarginine hydrolase	GSE68591 ASPS-1 vs. NCI Sarcoma Panel
238505_at	4.61	ADPRH	ADP-ribosylarginine hydrolase	GSE13433 Patients 1,3,5,6 vs. Skeletal muscle
207863_at	2.11	ADPRH	ADP-ribosylarginine hydrolase	GSE13433 Patients 1,3,5,6 vs. Skeletal muscle
207863_at	2.21	ADPRH	ADP-ribosylarginine hydrolase	GSE13433 Patient 4,7 vs. Normal lung
238505_at	2.9	ADPRH	ADP-ribosylarginine hydrolase	GSE32569 Pre-treatment ASPS vs. Skeletal muscle
228042_at	2.77	ADPRH	ADP-ribosylarginine hydrolase	GSE32569 Pre-treatment ASPS vs. Skeletal muscle
1553163_at	-3.67	ADPRHL1	ADP-ribosylhydrolase like 1	GSE13433 Patients 1,3,5,6 vs. Skeletal muscle
238054_at	-6.66	ADPRHL1	ADP-ribosylhydrolase like 1	GSE13433 Patients 1,3,5,6 vs. Skeletal muscle
238054_at	2.79	ADPRHL1	ADP-ribosylhydrolase like 1	GSE13433 Patient 4,7 vs. Normal lung
1553163_at	2.41	ADPRHL1	ADP-ribosylhydrolase like 1	GSE13433 Patient 4,7 vs. Normal lung
1553163_at	-5.67	ADPRHL1	ADP-ribosylhydrolase like 1	GSE32569 Pre-treatment ASPS vs. Skeletal muscle
238054_at	-11.69	ADPRHL1	ADP-ribosylhydrolase like 1	GSE32569 Pre-treatment ASPS vs. Skeletal muscle
235642_at	-3.49	ADRA1A	adrenoceptor alpha 1A	GSE13433 Patient 4,7 vs. Normal lung
243146_at	-3.69	ADRA1A	adrenoceptor alpha 1A	GSE13433 Patient 4,7 vs. Normal lung
206128_at	-2.06	ADRA2C	adrenoceptor alpha 2C	GSE32569 Pre-treatment ASPS vs. Skeletal muscle
229309_at	-33.31	ADRB1	adrenoceptor beta 1	GSE13433 Patient 4,7 vs. Normal lung
206170_at	-2.55	ADRB2	adrenoceptor beta 2, surface	GSE32569 Pre-treatment ASPS vs. Skeletal muscle
206812_at	2.52	ADRB3	adrenoceptor beta 3	GSE13433 Patient 4,7 vs. Normal lung
201401_s_at	2.28	ADRBK1	adrenergic, beta, receptor kinase 1	GSE13433 Patients 1,3,5,6 vs. Skeletal muscle
38447_at	2.76	ADRBK1	adrenergic, beta, receptor kinase 1	GSE13433 Patient 4,7 vs. Normal lung
228771_at	15.2	ADRBK2	adrenergic, beta, receptor kinase 2	GSE13433 Patients 1,3,5,6 vs. Skeletal muscle
204184_s_at	4.87	ADRBK2	adrenergic, beta, receptor kinase 2	GSE13433 Patients 1,3,5,6 vs. Skeletal muscle
204183_s_at	2.47	ADRBK2	adrenergic, beta, receptor kinase 2	GSE13433 Patients 1,3,5,6 vs. Skeletal muscle
228771_at	14.75	ADRBK2	adrenergic, beta, receptor kinase 2	GSE13433 Patient 4,7 vs. Normal lung
204183_s_at	2.16	ADRBK2	adrenergic, beta, receptor kinase 2	GSE13433 Patient 4,7 vs. Normal lung
228771_at	13.73	ADRBK2	adrenergic, beta, receptor kinase 2	GSE32569 Pre-treatment ASPS vs. Skeletal muscle
204184_s_at	5.9	ADRBK2	adrenergic, beta, receptor kinase 2	GSE32569 Pre-treatment ASPS vs. Skeletal muscle
204183_s_at	3.07	ADRBK2	adrenergic, beta, receptor kinase 2	GSE32569 Pre-treatment ASPS vs. Skeletal muscle
201281_at	3.13	ADRM1	adhesion regulating molecule 1	GSE13433 Patient 4,7 vs. Normal lung
210250_x_at	-4.66	ADSL	adenylosuccinate lyase	GSE13433 Patients 1,3,5,6 vs. Skeletal muscle
202144_s_at	-5.08	ADSL	adenylosuccinate lyase	GSE13433 Patients 1,3,5,6 vs. Skeletal muscle
210250_x_at	8.8	ADSL	adenylosuccinate lyase	GSE13433 Patient 4,7 vs. Normal lung
202144_s_at	5.44	ADSL	adenylosuccinate lyase	GSE13433 Patient 4,7 vs. Normal lung
202144_s_at	-4.65	ADSL	adenylosuccinate lyase	GSE32569 Pre-treatment ASPS vs. Skeletal muscle
210250_x_at	-5.06	ADSL	adenylosuccinate lyase	GSE32569 Pre-treatment ASPS vs. Skeletal muscle
221761_at	9.86	ADSS	adenylosuccinate synthase	GSE13433 Patients 1,3,5,6 vs. Skeletal muscle
221761_at	3.43	ADSS	adenylosuccinate synthase	GSE13433 Patient 4,7 vs. Normal lung
227310_at	-7.86	ADSS	adenylosuccinate synthase	GSE13433 Patient 4,7 vs. Normal lung
221761_at	18.27	ADSS	adenylosuccinate synthase	GSE32569 Pre-treatment ASPS vs. Skeletal muscle
3554360	2.29	ADSSL1	adenylosuccinate synthase like 1	GSE68591 ASPS-1 vs. NCI Sarcoma Panel
226325_at	-16.33	ADSSL1	adenylosuccinate synthase like 1	GSE13433 Patients 1,3,5,6 vs. Skeletal muscle
226325_at	13.35	ADSSL1	adenylosuccinate synthase like 1	GSE13433 Patient 4,7 vs. Normal lung
226325_at	-18.27	ADSSL1	adenylosuccinate synthase like 1	GSE32569 Pre-treatment ASPS vs. Skeletal muscle
229070_at	3.26	ADTRP	androgen-dependent TFPI-regulating protein	GSE32569 Pre-treatment ASPS vs. Skeletal muscle
201792_at	4.05	AEBP1	AE binding protein 1	GSE13433 Patients 1,3,5,6 vs. Skeletal muscle
201792_at	-12.63	AEBP1	AE binding protein 1	GSE13433 Patient 4,7 vs. Normal lung
201792_at	7.37	AEBP1	AE binding protein 1	GSE32569 Pre-treatment ASPS vs. Skeletal muscle
235184_at	-2.35	AEBP2	AE binding protein 2	GSE13433 Patient 4,7 vs. Normal lung
225889_at	4.42	AEBP2	AE binding protein 2	GSE32569 Pre-treatment ASPS vs. Skeletal muscle
3607232	-2.97	AEN; MIR7-2	apoptosis enhancing nuclease; microRNA 7-2	GSE68591 ASPS-1 vs. NCI Sarcoma Panel
217729_s_at	-2.05	AES	amino-terminal enhancer of split	GSE32569 Pre-treatment ASPS vs. Skeletal muscle
ENSG00000104964	1.10735	AES	amino-terminal enhancer of split AES	GSE54729 RNA-Seq ASPS Patients vs. Skeletal muscle
203563_at	2.56	AFAP1	actin filament associated protein 1	GSE32569 Pre-treatment ASPS vs. Skeletal muscle
223779_at	-2.06	AFAP1-AS1	AFAP1 antisense RNA 1	GSE13433 Patient 4,7 vs. Normal lung
211826_s_at	-17.69	AFF1	AF4/FMR2 family, member 1	GSE13433 Patient 4,7 vs. Normal lung
215451_s_at	-39.61	AFF1	AF4/FMR2 family, member 1	GSE13433 Patient 4,7 vs. Normal lung
3994231	3.17	AFF2	AF4/FMR2 family, member 2	GSE68591 ASPS-1 vs. NCI Sarcoma Panel
227198_at	2.32	AFF3	AF4/FMR2 family, member 3	GSE13433 Patients 1,3,5,6 vs. Skeletal muscle
205734_s_at	-2.41	AFF3	AF4/FMR2 family, member 3	GSE13433 Patient 4,7 vs. Normal lung
205735_s_at	-2.65	AFF3	AF4/FMR2 family, member 3	GSE13433 Patient 4,7 vs. Normal lung
1565034_s_at	-17.57	AFF3	AF4/FMR2 family, member 3	GSE13433 Patient 4,7 vs. Normal lung
227198_at	4.09	AFF3	AF4/FMR2 family, member 3	GSE32569 Pre-treatment ASPS vs. Skeletal muscle
239439_at	4.4	AFF4	AF4/FMR2 family, member 4	GSE13433 Patients 1,3,5,6 vs. Skeletal muscle
243487_at	2.68	AFF4	AF4/FMR2 family, member 4	GSE13433 Patients 1,3,5,6 vs. Skeletal muscle
219199_at	2.68	AFF4	AF4/FMR2 family, member 4	GSE13433 Patients 1,3,5,6 vs. Skeletal muscle
1555435_at	-3.95	AFF4	AF4/FMR2 family, member 4	GSE13433 Patient 4,7 vs. Normal lung
239439_at	-4.76	AFF4	AF4/FMR2 family, member 4	GSE13433 Patient 4,7 vs. Normal lung
243487_at	-5.01	AFF4	AF4/FMR2 family, member 4	GSE13433 Patient 4,7 vs. Normal lung
219199_at	-5.85	AFF4	AF4/FMR2 family, member 4	GSE13433 Patient 4,7 vs. Normal lung
232864_s_at	-8.89	AFF4	AF4/FMR2 family, member 4	GSE13433 Patient 4,7 vs. Normal lung
1555436_a_at	-21.67	AFF4	AF4/FMR2 family, member 4	GSE13433 Patient 4,7 vs. Normal lung
219199_at	2.46	AFF4	AF4/FMR2 family, member 4	GSE32569 Pre-treatment ASPS vs. Skeletal muscle
1555436_a_at	2.16	AFF4	AF4/FMR2 family, member 4	GSE32569 Pre-treatment ASPS vs. Skeletal muscle
1552287_s_at	-5.98	AFG3L1P	AFG3-like AAA ATPase 1, pseudogene	GSE13433 Patient 4,7 vs. Normal lung
3799415	3.95	AFG3L2	AFG3-like AAA ATPase 2	GSE68591 ASPS-1 vs. NCI Sarcoma Panel
232919_at	-2.04	AFG3L2	AFG3-like AAA ATPase 2	GSE13433 Patients 1,3,5,6 vs. Skeletal muscle
1557820_at	-2.83	AFG3L2	AFG3-like AAA ATPase 2	GSE13433 Patients 1,3,5,6 vs. Skeletal muscle
202486_at	4.02	AFG3L2	AFG3-like AAA ATPase 2	GSE13433 Patient 4,7 vs. Normal lung
1557820_at	2.9	AFG3L2	AFG3-like AAA ATPase 2	GSE13433 Patient 4,7 vs. Normal lung
204694_at	2.6	AFP	alpha-fetoprotein	GSE13433 Patient 4,7 vs. Normal lung
2794902	3.35	AGA	aspartylglucosaminidase	GSE68591 ASPS-1 vs. NCI Sarcoma Panel
216064_s_at	5.16	AGA	aspartylglucosaminidase	GSE13433 Patients 1,3,5,6 vs. Skeletal muscle
204332_s_at	2.84	AGA	aspartylglucosaminidase	GSE13433 Patients 1,3,5,6 vs. Skeletal muscle
204333_s_at	3.58	AGA	aspartylglucosaminidase	GSE13433 Patient 4,7 vs. Normal lung
204332_s_at	2.34	AGA	aspartylglucosaminidase	GSE13433 Patient 4,7 vs. Normal lung
216064_s_at	2.15	AGA	aspartylglucosaminidase	GSE13433 Patient 4,7 vs. Normal lung
216064_s_at	6.18	AGA	aspartylglucosaminidase	GSE32569 Pre-treatment ASPS vs. Skeletal muscle
204332_s_at	3.59	AGA	aspartylglucosaminidase	GSE32569 Pre-treatment ASPS vs. Skeletal muscle
204066_s_at	2.95	AGAP1	ArfGAP with GTPase domain, ankyrin repeat and PH domain 1	GSE13433 Patients 1,3,5,6 vs. Skeletal muscle
204066_s_at	2.95	AGAP1	ArfGAP with GTPase domain, ankyrin repeat and PH domain 1	GSE13433 Patient 4,7 vs. Normal lung
235968_at	-2.07	AGAP1	ArfGAP with GTPase domain, ankyrin repeat and PH domain 1	GSE13433 Patient 4,7 vs. Normal lung
204066_s_at	2.04	AGAP1	ArfGAP with GTPase domain, ankyrin repeat and PH domain 1	GSE32569 Pre-treatment ASPS vs. Skeletal muscle
1557380_at	2.39	AGAP11	ankyrin repeat and GTPase domain Arf GTPase activating protein 11	GSE13433 Patients 1,3,5,6 vs. Skeletal muscle
1557380_at	-2.02	AGAP11	ankyrin repeat and GTPase domain Arf GTPase activating protein 11	GSE13433 Patient 4,7 vs. Normal lung
1557382_x_at	-2.34	AGAP11	ankyrin repeat and GTPase domain Arf GTPase activating protein 11	GSE13433 Patient 4,7 vs. Normal lung
206152_at	2.01	AGAP2	ArfGAP with GTPase domain, ankyrin repeat and PH domain 2	GSE13433 Patient 4,7 vs. Normal lung
215080_s_at	-2.75	AGAP2	ArfGAP with GTPase domain, ankyrin repeat and PH domain 2	GSE13433 Patient 4,7 vs. Normal lung
1555907_at	7.2	AGAP2-AS1	AGAP2 antisense RNA 1	GSE13433 Patients 1,3,5,6 vs. Skeletal muscle
1555907_at	2.2	AGAP2-AS1	AGAP2 antisense RNA 1	GSE32569 Pre-treatment ASPS vs. Skeletal muscle
225789_at	2.77	AGAP3	ArfGAP with GTPase domain, ankyrin repeat and PH domain 3	GSE13433 Patients 1,3,5,6 vs. Skeletal muscle
231299_at	2.68	AGAP3	ArfGAP with GTPase domain, ankyrin repeat and PH domain 3	GSE13433 Patients 1,3,5,6 vs. Skeletal muscle
225789_at	3.32	AGAP3	ArfGAP with GTPase domain, ankyrin repeat and PH domain 3	GSE32569 Pre-treatment ASPS vs. Skeletal muscle
1565620_at	-2.51	AGAP4	ArfGAP with GTPase domain, ankyrin repeat and PH domain 4	GSE13433 Patients 1,3,5,6 vs. Skeletal muscle
243937_x_at	-4.29	AGAP4; AGAP6; AGAP9; BMS1P5; LOC101060581; LOC102724455	ArfGAP with GTPase domain, ankyrin repeat and PH domain 4; ArfGAP with GTPase domain, ankyrin repeat and PH domain 6; ArfGAP with GTPase domain, ankyrin repeat and PH domain 9; BMS1 ribosome biogenesis factor pseudogene 5; arf-GAP with GTPase, ANK repeat and PH domain-containing protein 5-like; uncharacterized LOC102724455	GSE13433 Patient 4,7 vs. Normal lung
238553_at	-3.81	AGAP6; AGAP9; BMS1P5; LOC102724455	ArfGAP with GTPase domain, ankyrin repeat and PH domain 6; ArfGAP with GTPase domain, ankyrin repeat and PH domain 9; BMS1 ribosome biogenesis factor pseudogene 5; uncharacterized LOC102724455	GSE13433 Patient 4,7 vs. Normal lung
240230_s_at	-3.57	AGAP9	ArfGAP with GTPase domain, ankyrin repeat and PH domain 9	GSE13433 Patient 4,7 vs. Normal lung
242393_x_at	-12.56	AGAP9; BMS1P5; LOC102724455	ArfGAP with GTPase domain, ankyrin repeat and PH domain 9; BMS1 ribosome biogenesis factor pseudogene 5; uncharacterized LOC102724455	GSE13433 Patient 4,7 vs. Normal lung
1553447_at	-7.51	AGBL1	ATP/GTP binding protein-like 1	GSE13433 Patients 1,3,5,6 vs. Skeletal muscle
1553447_at	-2.69	AGBL1	ATP/GTP binding protein-like 1	GSE13433 Patient 4,7 vs. Normal lung
1553447_at	-6.56	AGBL1	ATP/GTP binding protein-like 1	GSE32569 Pre-treatment ASPS vs. Skeletal muscle
232395_x_at	-3.69	AGBL3	ATP/GTP binding protein-like 3	GSE13433 Patient 4,7 vs. Normal lung
231857_s_at	2	AGBL5	ATP/GTP binding protein-like 5	GSE13433 Patients 1,3,5,6 vs. Skeletal muscle
238889_at	-2.66	AGBL5	ATP/GTP binding protein-like 5	GSE13433 Patient 4,7 vs. Normal lung
238889_at	2.37	AGBL5	ATP/GTP binding protein-like 5	GSE32569 Pre-treatment ASPS vs. Skeletal muscle
217046_s_at	-5.04	AGER	advanced glycosylation end product-specific receptor	GSE13433 Patient 4,7 vs. Normal lung
213926_s_at	5.98	AGFG1	ArfGAP with FG repeats 1	GSE13433 Patients 1,3,5,6 vs. Skeletal muscle
218092_s_at	3.17	AGFG1	ArfGAP with FG repeats 1	GSE13433 Patients 1,3,5,6 vs. Skeletal muscle
226561_at	3.62	AGFG1	ArfGAP with FG repeats 1	GSE13433 Patient 4,7 vs. Normal lung
213926_s_at	-4.12	AGFG1	ArfGAP with FG repeats 1	GSE13433 Patient 4,7 vs. Normal lung
213928_s_at	-7.67	AGFG1	ArfGAP with FG repeats 1	GSE13433 Patient 4,7 vs. Normal lung
213926_s_at	4.35	AGFG1	ArfGAP with FG repeats 1	GSE32569 Pre-treatment ASPS vs. Skeletal muscle
218092_s_at	3.93	AGFG1	ArfGAP with FG repeats 1	GSE32569 Pre-treatment ASPS vs. Skeletal muscle
3015603	3.34	AGFG2	ArfGAP with FG repeats 2	GSE68591 ASPS-1 vs. NCI Sarcoma Panel
1554618_at	-3.01	AGFG2	ArfGAP with FG repeats 2	GSE13433 Patient 4,7 vs. Normal lung
208042_at	3.73	AGGF1	angiogenic factor with G-patch and FHA domains 1	GSE13433 Patients 1,3,5,6 vs. Skeletal muscle
222661_at	2.45	AGGF1	angiogenic factor with G-patch and FHA domains 1	GSE13433 Patient 4,7 vs. Normal lung
218534_s_at	2.45	AGGF1	angiogenic factor with G-patch and FHA domains 1	GSE13433 Patient 4,7 vs. Normal lung
208042_at	7.35	AGGF1	angiogenic factor with G-patch and FHA domains 1	GSE32569 Pre-treatment ASPS vs. Skeletal muscle
218534_s_at	2.77	AGGF1	angiogenic factor with G-patch and FHA domains 1	GSE32569 Pre-treatment ASPS vs. Skeletal muscle
218568_at	4.16	AGK	acylglycerol kinase	GSE32569 Pre-treatment ASPS vs. Skeletal muscle
222132_s_at	3.05	AGK	acylglycerol kinase	GSE32569 Pre-treatment ASPS vs. Skeletal muscle
203566_s_at	-29.79	AGL	amylo-alpha-1, 6-glucosidase, 4-alpha-glucanotransferase	GSE13433 Patients 1,3,5,6 vs. Skeletal muscle
203566_s_at	3.44	AGL	amylo-alpha-1, 6-glucosidase, 4-alpha-glucanotransferase	GSE13433 Patient 4,7 vs. Normal lung
203566_s_at	-15.02	AGL	amylo-alpha-1, 6-glucosidase, 4-alpha-glucanotransferase	GSE32569 Pre-treatment ASPS vs. Skeletal muscle
222930_s_at	-18.86	AGMAT	agmatinase	GSE13433 Patients 1,3,5,6 vs. Skeletal muscle
221648_s_at	-25.53	AGMAT	agmatinase	GSE13433 Patients 1,3,5,6 vs. Skeletal muscle
221648_s_at	-18.38	AGMAT	agmatinase	GSE32569 Pre-treatment ASPS vs. Skeletal muscle
222930_s_at	-23.09	AGMAT	agmatinase	GSE32569 Pre-treatment ASPS vs. Skeletal muscle
239036_at	-3.94	AGO1; AGO3	argonaute RISC catalytic component 1; argonaute RISC catalytic component 3	GSE13433 Patient 4,7 vs. Normal lung
1561042_at	-2.4	AGO2	argonaute RISC catalytic component 2	GSE13433 Patients 1,3,5,6 vs. Skeletal muscle
225827_at	-2.11	AGO2	argonaute RISC catalytic component 2	GSE13433 Patient 4,7 vs. Normal lung
243304_at	-2.57	AGO2	argonaute RISC catalytic component 2	GSE13433 Patient 4,7 vs. Normal lung
225569_at	-2.82	AGO2	argonaute RISC catalytic component 2	GSE13433 Patient 4,7 vs. Normal lung
213310_at	-3.4	AGO2	argonaute RISC catalytic component 2	GSE13433 Patient 4,7 vs. Normal lung
1561042_at	-12.52	AGO2	argonaute RISC catalytic component 2	GSE13433 Patient 4,7 vs. Normal lung
1561042_at	-2.33	AGO2	argonaute RISC catalytic component 2	GSE32569 Pre-treatment ASPS vs. Skeletal muscle
219426_at	3.5	AGO3	argonaute RISC catalytic component 3	GSE13433 Patients 1,3,5,6 vs. Skeletal muscle
219426_at	2.16	AGO3	argonaute RISC catalytic component 3	GSE13433 Patient 4,7 vs. Normal lung
235782_at	-2.08	AGO3	argonaute RISC catalytic component 3	GSE13433 Patient 4,7 vs. Normal lung
241091_at	-4.43	AGO3	argonaute RISC catalytic component 3	GSE13433 Patient 4,7 vs. Normal lung
219426_at	2.38	AGO3	argonaute RISC catalytic component 3	GSE32569 Pre-treatment ASPS vs. Skeletal muscle
2330002	3.72	AGO4	argonaute RISC catalytic component 4	GSE68591 ASPS-1 vs. NCI Sarcoma Panel
227930_at	2.19	AGO4	argonaute RISC catalytic component 4	GSE13433 Patients 1,3,5,6 vs. Skeletal muscle
227930_at	4.49	AGO4	argonaute RISC catalytic component 4	GSE13433 Patient 4,7 vs. Normal lung
227930_at	3.56	AGO4	argonaute RISC catalytic component 4	GSE32569 Pre-treatment ASPS vs. Skeletal muscle
32836_at	6.52	AGPAT1	1-acylglycerol-3-phosphate O-acyltransferase 1	GSE13433 Patient 4,7 vs. Normal lung
215535_s_at	4.18	AGPAT1	1-acylglycerol-3-phosphate O-acyltransferase 1	GSE13433 Patient 4,7 vs. Normal lung
3923354	2.47	AGPAT3	1-acylglycerol-3-phosphate O-acyltransferase 3	GSE68591 ASPS-1 vs. NCI Sarcoma Panel
225440_at	4.1	AGPAT3	1-acylglycerol-3-phosphate O-acyltransferase 3	GSE13433 Patients 1,3,5,6 vs. Skeletal muscle
219723_x_at	2.22	AGPAT3	1-acylglycerol-3-phosphate O-acyltransferase 3	GSE13433 Patients 1,3,5,6 vs. Skeletal muscle
224282_s_at	2.11	AGPAT3	1-acylglycerol-3-phosphate O-acyltransferase 3	GSE13433 Patients 1,3,5,6 vs. Skeletal muscle
225440_at	3.33	AGPAT3	1-acylglycerol-3-phosphate O-acyltransferase 3	GSE13433 Patient 4,7 vs. Normal lung
225440_at	2.4	AGPAT3	1-acylglycerol-3-phosphate O-acyltransferase 3	GSE32569 Pre-treatment ASPS vs. Skeletal muscle
2983030	-2.38	AGPAT4	1-acylglycerol-3-phosphate O-acyltransferase 4	GSE68591 ASPS-1 vs. NCI Sarcoma Panel
228667_at	-20.63	AGPAT4	1-acylglycerol-3-phosphate O-acyltransferase 4	GSE13433 Patient 4,7 vs. Normal lung
218096_at	4.79	AGPAT5	1-acylglycerol-3-phosphate O-acyltransferase 5	GSE13433 Patient 4,7 vs. Normal lung
205401_at	3.19	AGPS	alkylglycerone phosphate synthase	GSE13433 Patients 1,3,5,6 vs. Skeletal muscle
225114_at	4.04	AGPS	alkylglycerone phosphate synthase	GSE13433 Patient 4,7 vs. Normal lung
225113_at	3	AGPS	alkylglycerone phosphate synthase	GSE13433 Patient 4,7 vs. Normal lung
225108_at	2.77	AGPS	alkylglycerone phosphate synthase	GSE13433 Patient 4,7 vs. Normal lung
205401_at	5.56	AGPS	alkylglycerone phosphate synthase	GSE32569 Pre-treatment ASPS vs. Skeletal muscle
225114_at	2.01	AGPS	alkylglycerone phosphate synthase	GSE32569 Pre-treatment ASPS vs. Skeletal muscle
209173_at	-4.15	AGR2	anterior gradient 2, protein disulphide isomerase family member	GSE13433 Patient 4,7 vs. Normal lung
228241_at	-7.49	AGR3	anterior gradient 3, protein disulphide isomerase family member	GSE13433 Patient 4,7 vs. Normal lung
217419_x_at	3.35	AGRN	agrin	GSE13433 Patients 1,3,5,6 vs. Skeletal muscle
212285_s_at	2.65	AGRN	agrin	GSE13433 Patients 1,3,5,6 vs. Skeletal muscle
212285_s_at	2.5	AGRN	agrin	GSE32569 Pre-treatment ASPS vs. Skeletal muscle
2460296	3.54	AGT	angiotensinogen (serpin peptidase inhibitor, clade A, member 8)	GSE68591 ASPS-1 vs. NCI Sarcoma Panel
202834_at	-6.05	AGT	angiotensinogen (serpin peptidase inhibitor, clade A, member 8)	GSE13433 Patients 1,3,5,6 vs. Skeletal muscle
202834_at	-3.4	AGT	angiotensinogen (serpin peptidase inhibitor, clade A, member 8)	GSE32569 Pre-treatment ASPS vs. Skeletal muscle
204500_s_at	-2.94	AGTPBP1	ATP/GTP binding protein 1	GSE13433 Patients 1,3,5,6 vs. Skeletal muscle
204499_at	-3.52	AGTPBP1	ATP/GTP binding protein 1	GSE13433 Patients 1,3,5,6 vs. Skeletal muscle
242008_at	-6.49	AGTPBP1	ATP/GTP binding protein 1	GSE13433 Patients 1,3,5,6 vs. Skeletal muscle
237141_x_at	-3.32	AGTPBP1	ATP/GTP binding protein 1	GSE13433 Patient 4,7 vs. Normal lung
242008_at	-6.7	AGTPBP1	ATP/GTP binding protein 1	GSE13433 Patient 4,7 vs. Normal lung
204499_at	-2.82	AGTPBP1	ATP/GTP binding protein 1	GSE32569 Pre-treatment ASPS vs. Skeletal muscle
2647015	6.04	AGTR1	angiotensin II receptor, type 1	GSE68591 ASPS-1 vs. NCI Sarcoma Panel
205357_s_at	-3.69	AGTR1	angiotensin II receptor, type 1	GSE13433 Patients 1,3,5,6 vs. Skeletal muscle
208016_s_at	-2.37	AGTR1	angiotensin II receptor, type 1	GSE13433 Patient 4,7 vs. Normal lung
1555736_a_at	6.75	AGTRAP	angiotensin II receptor-associated protein	GSE13433 Patients 1,3,5,6 vs. Skeletal muscle
225059_at	4.44	AGTRAP	angiotensin II receptor-associated protein	GSE13433 Patients 1,3,5,6 vs. Skeletal muscle
1555736_a_at	23.64	AGTRAP	angiotensin II receptor-associated protein	GSE13433 Patient 4,7 vs. Normal lung
225059_at	6.23	AGTRAP	angiotensin II receptor-associated protein	GSE13433 Patient 4,7 vs. Normal lung
1555736_a_at	6.83	AGTRAP	angiotensin II receptor-associated protein	GSE32569 Pre-treatment ASPS vs. Skeletal muscle
225059_at	3.47	AGTRAP	angiotensin II receptor-associated protein	GSE32569 Pre-treatment ASPS vs. Skeletal muscle
1560224_at	-3.5	AHCTF1; AHCTF1P1	AT hook containing transcription factor 1; AT hook containing transcription factor 1 pseudogene 1	GSE13433 Patient 4,7 vs. Normal lung
200903_s_at	5.25	AHCY	adenosylhomocysteinase	GSE13433 Patient 4,7 vs. Normal lung
200850_s_at	9.93	AHCYL1	adenosylhomocysteinase like 1	GSE13433 Patient 4,7 vs. Normal lung
200849_s_at	4.88	AHCYL1	adenosylhomocysteinase like 1	GSE13433 Patient 4,7 vs. Normal lung
200848_at	3.6	AHCYL1	adenosylhomocysteinase like 1	GSE13433 Patient 4,7 vs. Normal lung
200848_at	2.14	AHCYL1	adenosylhomocysteinase like 1	GSE32569 Pre-treatment ASPS vs. Skeletal muscle
212814_at	-2.43	AHCYL2	adenosylhomocysteinase-like 2	GSE13433 Patients 1,3,5,6 vs. Skeletal muscle
215672_s_at	-5.19	AHCYL2	adenosylhomocysteinase-like 2	GSE13433 Patient 4,7 vs. Normal lung
220841_s_at	2.43	AHI1	Abelson helper integration site 1	GSE13433 Patients 1,3,5,6 vs. Skeletal muscle
221569_at	2.69	AHI1	Abelson helper integration site 1	GSE13433 Patient 4,7 vs. Normal lung
244699_at	-2.15	AHI1	Abelson helper integration site 1	GSE13433 Patient 4,7 vs. Normal lung
220841_s_at	-2.26	AHI1	Abelson helper integration site 1	GSE13433 Patient 4,7 vs. Normal lung
220842_at	-3.41	AHI1	Abelson helper integration site 1	GSE13433 Patient 4,7 vs. Normal lung
220841_s_at	6.47	AHI1	Abelson helper integration site 1	GSE32569 Pre-treatment ASPS vs. Skeletal muscle
221569_at	3.74	AHI1	Abelson helper integration site 1	GSE32569 Pre-treatment ASPS vs. Skeletal muscle
235281_x_at	-57.11	AHNAK	AHNAK nucleoprotein	GSE13433 Patient 4,7 vs. Normal lung
211986_at	-2.07	AHNAK	AHNAK nucleoprotein	GSE32569 Pre-treatment ASPS vs. Skeletal muscle
ENSG00000124942	0.780047	AHNAK	AHNAK nucleoprotein AHNAK	GSE54729 RNA-Seq ASPS Patients vs. Skeletal muscle
3581221	23.92	AHNAK2	AHNAK nucleoprotein 2	GSE68591 ASPS-1 vs. NCI Sarcoma Panel
212992_at	531.8	AHNAK2	AHNAK nucleoprotein 2	GSE13433 Patients 1,3,5,6 vs. Skeletal muscle
1558378_a_at	14.46	AHNAK2	AHNAK nucleoprotein 2	GSE13433 Patients 1,3,5,6 vs. Skeletal muscle
212992_at	106.93	AHNAK2	AHNAK nucleoprotein 2	GSE13433 Patient 4,7 vs. Normal lung
212992_at	259.58	AHNAK2	AHNAK nucleoprotein 2	GSE32569 Pre-treatment ASPS vs. Skeletal muscle
1558378_a_at	108.35	AHNAK2	AHNAK nucleoprotein 2	GSE32569 Pre-treatment ASPS vs. Skeletal muscle
ENSG00000185567	232.246	AHNAK2	AHNAK nucleoprotein 2 AHNAK2	GSE54729 RNA-Seq ASPS Patients vs. Skeletal muscle
202820_at	6	AHR	aryl hydrocarbon receptor	GSE13433 Patients 1,3,5,6 vs. Skeletal muscle
202820_at	10.99	AHR	aryl hydrocarbon receptor	GSE32569 Pre-treatment ASPS vs. Skeletal muscle
229354_at	39.89	AHRR	aryl-hydrocarbon receptor repressor	GSE13433 Patients 1,3,5,6 vs. Skeletal muscle
229354_at	14.48	AHRR	aryl-hydrocarbon receptor repressor	GSE13433 Patient 4,7 vs. Normal lung
229354_at	12.12	AHRR	aryl-hydrocarbon receptor repressor	GSE32569 Pre-treatment ASPS vs. Skeletal muscle
201491_at	6.61	AHSA1	AHA1, activator of heat shock 90kDa protein ATPase homolog 1 (yeast)	GSE13433 Patient 4,7 vs. Normal lung
212980_at	-10.74	AHSA2	AHA1, activator of heat shock 90kDa protein ATPase homolog 2 (yeast)	GSE13433 Patient 4,7 vs. Normal lung
230148_at	-15.62	AHSA2	AHA1, activator of heat shock 90kDa protein ATPase homolog 2 (yeast)	GSE13433 Patient 4,7 vs. Normal lung
226334_s_at	4.38	AHSA2	AHA1, activator of heat shock 90kDa protein ATPase homolog 2 (yeast)	GSE32569 Pre-treatment ASPS vs. Skeletal muscle
226665_at	3.58	AHSA2	AHA1, activator of heat shock 90kDa protein ATPase homolog 2 (yeast)	GSE32569 Pre-treatment ASPS vs. Skeletal muscle
220199_s_at	3.34	AIDA	axin interactor, dorsalization associated	GSE32569 Pre-treatment ASPS vs. Skeletal muscle
209901_x_at	7.4	AIF1	allograft inflammatory factor 1	GSE13433 Patients 1,3,5,6 vs. Skeletal muscle
213095_x_at	6.48	AIF1	allograft inflammatory factor 1	GSE13433 Patients 1,3,5,6 vs. Skeletal muscle
215051_x_at	6.19	AIF1	allograft inflammatory factor 1	GSE13433 Patients 1,3,5,6 vs. Skeletal muscle
207823_s_at	3.4	AIF1	allograft inflammatory factor 1	GSE13433 Patient 4,7 vs. Normal lung
209901_x_at	11.21	AIF1	allograft inflammatory factor 1	GSE32569 Pre-treatment ASPS vs. Skeletal muscle
213095_x_at	9.67	AIF1	allograft inflammatory factor 1	GSE32569 Pre-treatment ASPS vs. Skeletal muscle
215051_x_at	8.57	AIF1	allograft inflammatory factor 1	GSE32569 Pre-treatment ASPS vs. Skeletal muscle
223075_s_at	-6.22	AIF1L	allograft inflammatory factor 1-like	GSE13433 Patients 1,3,5,6 vs. Skeletal muscle
223075_s_at	-7.69	AIF1L	allograft inflammatory factor 1-like	GSE32569 Pre-treatment ASPS vs. Skeletal muscle
4021469	2.43	AIFM1	apoptosis-inducing factor, mitochondrion-associated, 1	GSE68591 ASPS-1 vs. NCI Sarcoma Panel
205512_s_at	6.48	AIFM1	apoptosis-inducing factor, mitochondrion-associated, 1	GSE13433 Patient 4,7 vs. Normal lung
224461_s_at	2.48	AIFM2	apoptosis-inducing factor, mitochondrion-associated, 2	GSE13433 Patients 1,3,5,6 vs. Skeletal muscle
228445_at	2.67	AIFM2	apoptosis-inducing factor, mitochondrion-associated, 2	GSE13433 Patient 4,7 vs. Normal lung
224461_s_at	2.59	AIFM2	apoptosis-inducing factor, mitochondrion-associated, 2	GSE13433 Patient 4,7 vs. Normal lung
224461_s_at	3.45	AIFM2	apoptosis-inducing factor, mitochondrion-associated, 2	GSE32569 Pre-treatment ASPS vs. Skeletal muscle
232810_at	2.25	AIG1	androgen-induced 1	GSE13433 Patient 4,7 vs. Normal lung
212543_at	2.16	AIM1	absent in melanoma 1	GSE13433 Patients 1,3,5,6 vs. Skeletal muscle
212543_at	-2.53	AIM1	absent in melanoma 1	GSE13433 Patient 4,7 vs. Normal lung
212543_at	2.34	AIM1	absent in melanoma 1	GSE32569 Pre-treatment ASPS vs. Skeletal muscle
206513_at	-2.16	AIM2	absent in melanoma 2	GSE13433 Patient 4,7 vs. Normal lung
206513_at	2.86	AIM2	absent in melanoma 2	GSE32569 Pre-treatment ASPS vs. Skeletal muscle
227605_at	-3.09	AIMP1	aminoacyl tRNA synthetase complex-interacting multifunctional protein 1	GSE13433 Patients 1,3,5,6 vs. Skeletal muscle
202541_at	-4.11	AIMP1	aminoacyl tRNA synthetase complex-interacting multifunctional protein 1	GSE13433 Patients 1,3,5,6 vs. Skeletal muscle
202542_s_at	3.1	AIMP1	aminoacyl tRNA synthetase complex-interacting multifunctional protein 1	GSE13433 Patient 4,7 vs. Normal lung
227605_at	-7.32	AIMP1	aminoacyl tRNA synthetase complex-interacting multifunctional protein 1	GSE13433 Patient 4,7 vs. Normal lung
202541_at	-2.17	AIMP1	aminoacyl tRNA synthetase complex-interacting multifunctional protein 1	GSE32569 Pre-treatment ASPS vs. Skeletal muscle
209972_s_at	-2.32	AIMP2	aminoacyl tRNA synthetase complex-interacting multifunctional protein 2	GSE13433 Patients 1,3,5,6 vs. Skeletal muscle
202138_x_at	-3.93	AIMP2	aminoacyl tRNA synthetase complex-interacting multifunctional protein 2	GSE13433 Patients 1,3,5,6 vs. Skeletal muscle
209971_x_at	-3.93	AIMP2	aminoacyl tRNA synthetase complex-interacting multifunctional protein 2	GSE13433 Patients 1,3,5,6 vs. Skeletal muscle
209971_x_at	3.73	AIMP2	aminoacyl tRNA synthetase complex-interacting multifunctional protein 2	GSE13433 Patient 4,7 vs. Normal lung
202138_x_at	3.3	AIMP2	aminoacyl tRNA synthetase complex-interacting multifunctional protein 2	GSE13433 Patient 4,7 vs. Normal lung
209972_s_at	-25.1	AIMP2	aminoacyl tRNA synthetase complex-interacting multifunctional protein 2	GSE13433 Patient 4,7 vs. Normal lung
202138_x_at	-4.22	AIMP2	aminoacyl tRNA synthetase complex-interacting multifunctional protein 2	GSE32569 Pre-treatment ASPS vs. Skeletal muscle
209971_x_at	-4.52	AIMP2	aminoacyl tRNA synthetase complex-interacting multifunctional protein 2	GSE32569 Pre-treatment ASPS vs. Skeletal muscle
201781_s_at	2.06	AIP	aryl hydrocarbon receptor interacting protein	GSE13433 Patients 1,3,5,6 vs. Skeletal muscle
201781_s_at	4.72	AIP	aryl hydrocarbon receptor interacting protein	GSE13433 Patient 4,7 vs. Normal lung
201782_s_at	3.43	AIP	aryl hydrocarbon receptor interacting protein	GSE13433 Patient 4,7 vs. Normal lung
225806_at	-4.16	AJUBA	ajuba LIM protein	GSE13433 Patient 4,7 vs. Normal lung
1553764_a_at	-6.25	AJUBA	ajuba LIM protein	GSE13433 Patient 4,7 vs. Normal lung
202588_at	-5.03	AK1	adenylate kinase 1	GSE13433 Patients 1,3,5,6 vs. Skeletal muscle
202587_s_at	-6.73	AK1	adenylate kinase 1	GSE13433 Patients 1,3,5,6 vs. Skeletal muscle
202587_s_at	2.15	AK1	adenylate kinase 1	GSE13433 Patient 4,7 vs. Normal lung
202588_at	2.14	AK1	adenylate kinase 1	GSE13433 Patient 4,7 vs. Normal lung
202588_at	-7.78	AK1	adenylate kinase 1	GSE32569 Pre-treatment ASPS vs. Skeletal muscle
202587_s_at	-8.09	AK1	adenylate kinase 1	GSE32569 Pre-treatment ASPS vs. Skeletal muscle
208967_s_at	-2.77	AK2	adenylate kinase 2	GSE32569 Pre-treatment ASPS vs. Skeletal muscle
224655_at	15.05	AK3	adenylate kinase 3	GSE13433 Patient 4,7 vs. Normal lung
224151_s_at	5.38	AK3	adenylate kinase 3	GSE13433 Patient 4,7 vs. Normal lung
ENSG00000147853	2.35982	AK3	adenylate kinase 3 AK3	GSE54729 RNA-Seq ASPS Patients vs. Skeletal muscle
204348_s_at	3.33	AK4	adenylate kinase 4	GSE13433 Patients 1,3,5,6 vs. Skeletal muscle
225342_at	2.05	AK4	adenylate kinase 4	GSE13433 Patients 1,3,5,6 vs. Skeletal muscle
225342_at	38.61	AK4	adenylate kinase 4	GSE13433 Patient 4,7 vs. Normal lung
204348_s_at	12.78	AK4	adenylate kinase 4	GSE13433 Patient 4,7 vs. Normal lung
204347_at	7.85	AK4	adenylate kinase 4	GSE13433 Patient 4,7 vs. Normal lung
230630_at	6.2	AK4	adenylate kinase 4	GSE13433 Patient 4,7 vs. Normal lung
204348_s_at	3.39	AK4	adenylate kinase 4	GSE32569 Pre-treatment ASPS vs. Skeletal muscle
204347_at	2.97	AK4	adenylate kinase 4	GSE32569 Pre-treatment ASPS vs. Skeletal muscle
225342_at	2.95	AK4	adenylate kinase 4	GSE32569 Pre-treatment ASPS vs. Skeletal muscle
222862_s_at	-2.54	AK5	adenylate kinase 5	GSE13433 Patient 4,7 vs. Normal lung
219308_s_at	-6.12	AK5	adenylate kinase 5	GSE13433 Patient 4,7 vs. Normal lung
203893_at	5.34	AK6	adenylate kinase 6	GSE13433 Patient 4,7 vs. Normal lung
202168_at	2.31	AK6; TAF9	adenylate kinase 6; TAF9 RNA polymerase II, TATA box binding protein (TBP)-associated factor, 32kDa	GSE13433 Patient 4,7 vs. Normal lung
1557666_s_at	3.67	AK8	adenylate kinase 8	GSE13433 Patient 4,7 vs. Normal lung
230976_at	2.73	AK8	adenylate kinase 8	GSE13433 Patient 4,7 vs. Normal lung
1564002_a_at	-2.87	AK9	adenylate kinase 9	GSE13433 Patient 4,7 vs. Normal lung
1552299_at	-7.57	AK9	adenylate kinase 9	GSE13433 Patient 4,7 vs. Normal lung
1564002_a_at	2.03	AK9	adenylate kinase 9	GSE32569 Pre-treatment ASPS vs. Skeletal muscle
201674_s_at	-3.89	AKAP1	A kinase (PRKA) anchor protein 1	GSE13433 Patients 1,3,5,6 vs. Skeletal muscle
201675_at	-5.77	AKAP1	A kinase (PRKA) anchor protein 1	GSE13433 Patients 1,3,5,6 vs. Skeletal muscle
201674_s_at	4.74	AKAP1	A kinase (PRKA) anchor protein 1	GSE13433 Patient 4,7 vs. Normal lung
201675_at	2.87	AKAP1	A kinase (PRKA) anchor protein 1	GSE13433 Patient 4,7 vs. Normal lung
210625_s_at	2.41	AKAP1	A kinase (PRKA) anchor protein 1	GSE13433 Patient 4,7 vs. Normal lung
210625_s_at	-2.32	AKAP1	A kinase (PRKA) anchor protein 1	GSE32569 Pre-treatment ASPS vs. Skeletal muscle
201674_s_at	-3.62	AKAP1	A kinase (PRKA) anchor protein 1	GSE32569 Pre-treatment ASPS vs. Skeletal muscle
201675_at	-3.9	AKAP1	A kinase (PRKA) anchor protein 1	GSE32569 Pre-treatment ASPS vs. Skeletal muscle
213396_s_at	2.76	AKAP10	A kinase (PRKA) anchor protein 10	GSE13433 Patients 1,3,5,6 vs. Skeletal muscle
205045_at	-2.51	AKAP10	A kinase (PRKA) anchor protein 10	GSE13433 Patient 4,7 vs. Normal lung
236007_at	-7.66	AKAP10	A kinase (PRKA) anchor protein 10	GSE13433 Patient 4,7 vs. Normal lung
213396_s_at	3.17	AKAP10	A kinase (PRKA) anchor protein 10	GSE32569 Pre-treatment ASPS vs. Skeletal muscle
203156_at	3.47	AKAP11	A kinase (PRKA) anchor protein 11	GSE13433 Patient 4,7 vs. Normal lung
203156_at	2	AKAP11	A kinase (PRKA) anchor protein 11	GSE32569 Pre-treatment ASPS vs. Skeletal muscle
227529_s_at	6.92	AKAP12	A kinase (PRKA) anchor protein 12	GSE13433 Patients 1,3,5,6 vs. Skeletal muscle
231067_s_at	5.63	AKAP12	A kinase (PRKA) anchor protein 12	GSE13433 Patients 1,3,5,6 vs. Skeletal muscle
210517_s_at	3.39	AKAP12	A kinase (PRKA) anchor protein 12	GSE13433 Patients 1,3,5,6 vs. Skeletal muscle
227530_at	3.29	AKAP12	A kinase (PRKA) anchor protein 12	GSE13433 Patients 1,3,5,6 vs. Skeletal muscle
210517_s_at	4.79	AKAP12	A kinase (PRKA) anchor protein 12	GSE13433 Patient 4,7 vs. Normal lung
227529_s_at	5.56	AKAP12	A kinase (PRKA) anchor protein 12	GSE32569 Pre-treatment ASPS vs. Skeletal muscle
210517_s_at	3.41	AKAP12	A kinase (PRKA) anchor protein 12	GSE32569 Pre-treatment ASPS vs. Skeletal muscle
231067_s_at	2.47	AKAP12	A kinase (PRKA) anchor protein 12	GSE32569 Pre-treatment ASPS vs. Skeletal muscle
227530_at	2.44	AKAP12	A kinase (PRKA) anchor protein 12	GSE32569 Pre-treatment ASPS vs. Skeletal muscle
221718_s_at	5.53	AKAP13	A kinase (PRKA) anchor protein 13	GSE13433 Patients 1,3,5,6 vs. Skeletal muscle
208325_s_at	2.35	AKAP13	A kinase (PRKA) anchor protein 13	GSE13433 Patients 1,3,5,6 vs. Skeletal muscle
224884_at	3.13	AKAP13	A kinase (PRKA) anchor protein 13	GSE13433 Patient 4,7 vs. Normal lung
221718_s_at	-2.34	AKAP13	A kinase (PRKA) anchor protein 13	GSE13433 Patient 4,7 vs. Normal lung
232188_at	-3.16	AKAP13	A kinase (PRKA) anchor protein 13	GSE13433 Patient 4,7 vs. Normal lung
229783_at	-4.24	AKAP13	A kinase (PRKA) anchor protein 13	GSE13433 Patient 4,7 vs. Normal lung
222023_at	-5.67	AKAP13	A kinase (PRKA) anchor protein 13	GSE13433 Patient 4,7 vs. Normal lung
208325_s_at	-8.92	AKAP13	A kinase (PRKA) anchor protein 13	GSE13433 Patient 4,7 vs. Normal lung
208325_s_at	4.31	AKAP13	A kinase (PRKA) anchor protein 13	GSE32569 Pre-treatment ASPS vs. Skeletal muscle
221718_s_at	2.04	AKAP13	A kinase (PRKA) anchor protein 13	GSE32569 Pre-treatment ASPS vs. Skeletal muscle
237282_s_at	-2.13	AKAP14	A kinase (PRKA) anchor protein 14	GSE13433 Patient 4,7 vs. Normal lung
210269_s_at	3.02	AKAP17A	A kinase (PRKA) anchor protein 17A	GSE13433 Patients 1,3,5,6 vs. Skeletal muscle
210269_s_at	2.85	AKAP17A	A kinase (PRKA) anchor protein 17A	GSE32569 Pre-treatment ASPS vs. Skeletal muscle
203624_at	2.2	AKAP17A	A kinase (PRKA) anchor protein 17A	GSE32569 Pre-treatment ASPS vs. Skeletal muscle
202760_s_at	5.69	AKAP2; PALM2-AKAP2	A kinase (PRKA) anchor protein 2; PALM2-AKAP2 readthrough	GSE13433 Patients 1,3,5,6 vs. Skeletal muscle
202759_s_at	5.38	AKAP2; PALM2-AKAP2	A kinase (PRKA) anchor protein 2; PALM2-AKAP2 readthrough	GSE13433 Patients 1,3,5,6 vs. Skeletal muscle
202760_s_at	-2.13	AKAP2; PALM2-AKAP2	A kinase (PRKA) anchor protein 2; PALM2-AKAP2 readthrough	GSE13433 Patient 4,7 vs. Normal lung
202759_s_at	4.41	AKAP2; PALM2-AKAP2	A kinase (PRKA) anchor protein 2; PALM2-AKAP2 readthrough	GSE32569 Pre-treatment ASPS vs. Skeletal muscle
202760_s_at	2.65	AKAP2; PALM2-AKAP2	A kinase (PRKA) anchor protein 2; PALM2-AKAP2 readthrough	GSE32569 Pre-treatment ASPS vs. Skeletal muscle
226694_at	2.3	AKAP2; PALM2-AKAP2	A kinase (PRKA) anchor protein 2; PALM2-AKAP2 readthrough	GSE32569 Pre-treatment ASPS vs. Skeletal muscle
207800_at	-4.63	AKAP5	A kinase (PRKA) anchor protein 5	GSE13433 Patient 4,7 vs. Normal lung
230846_at	-6.43	AKAP5	A kinase (PRKA) anchor protein 5	GSE13433 Patient 4,7 vs. Normal lung
3531553	2.67	AKAP6	A kinase (PRKA) anchor protein 6	GSE68591 ASPS-1 vs. NCI Sarcoma Panel
205359_at	-2.19	AKAP6	A kinase (PRKA) anchor protein 6	GSE13433 Patients 1,3,5,6 vs. Skeletal muscle
205359_at	-3.47	AKAP6	A kinase (PRKA) anchor protein 6	GSE32569 Pre-treatment ASPS vs. Skeletal muscle
205771_s_at	-3.9	AKAP7	A kinase (PRKA) anchor protein 7	GSE13433 Patients 1,3,5,6 vs. Skeletal muscle
211172_x_at	-2.05	AKAP7	A kinase (PRKA) anchor protein 7	GSE13433 Patient 4,7 vs. Normal lung
205771_s_at	-2.41	AKAP7	A kinase (PRKA) anchor protein 7	GSE32569 Pre-treatment ASPS vs. Skeletal muscle
215483_at	-4.17	AKAP9	A kinase (PRKA) anchor protein 9	GSE13433 Patients 1,3,5,6 vs. Skeletal muscle
215483_at	-9.95	AKAP9	A kinase (PRKA) anchor protein 9	GSE13433 Patient 4,7 vs. Normal lung
210962_s_at	-2.41	AKAP9	A kinase (PRKA) anchor protein 9	GSE32569 Pre-treatment ASPS vs. Skeletal muscle
215483_at	-2.45	AKAP9	A kinase (PRKA) anchor protein 9	GSE32569 Pre-treatment ASPS vs. Skeletal muscle
219953_s_at	3.61	AKIP1	A kinase (PRKA) interacting protein 1	GSE13433 Patient 4,7 vs. Normal lung
220987_s_at	-4.41	AKIP1; NUAK2	A kinase (PRKA) interacting protein 1; NUAK family, SNF1-like kinase, 2	GSE13433 Patient 4,7 vs. Normal lung
222458_s_at	3.43	AKIRIN1	akirin 1	GSE32569 Pre-treatment ASPS vs. Skeletal muscle
222459_at	2.69	AKIRIN1	akirin 1	GSE32569 Pre-treatment ASPS vs. Skeletal muscle
215029_at	2.52	AKIRIN1	akirin 1	GSE32569 Pre-treatment ASPS vs. Skeletal muscle
223143_s_at	4.95	AKIRIN2	akirin 2	GSE13433 Patients 1,3,5,6 vs. Skeletal muscle
223144_s_at	-6.05	AKIRIN2	akirin 2	GSE13433 Patients 1,3,5,6 vs. Skeletal muscle
223144_s_at	-2.8	AKIRIN2	akirin 2	GSE13433 Patient 4,7 vs. Normal lung
223144_s_at	-2.51	AKIRIN2	akirin 2	GSE32569 Pre-treatment ASPS vs. Skeletal muscle
213810_s_at	-5.15	AKIRIN2-AS1		GSE13433 Patient 4,7 vs. Normal lung
225701_at	2.59	AKNA	AT-hook transcription factor	GSE13433 Patients 1,3,5,6 vs. Skeletal muscle
1558565_at	-3.25	AKNA	AT-hook transcription factor	GSE13433 Patient 4,7 vs. Normal lung
225701_at	2.76	AKNA	AT-hook transcription factor	GSE32569 Pre-treatment ASPS vs. Skeletal muscle
201900_s_at	3.44	AKR1A1	aldo-keto reductase family 1, member A1 (aldehyde reductase)	GSE13433 Patients 1,3,5,6 vs. Skeletal muscle
201900_s_at	3.22	AKR1A1	aldo-keto reductase family 1, member A1 (aldehyde reductase)	GSE13433 Patient 4,7 vs. Normal lung
201900_s_at	3.6	AKR1A1	aldo-keto reductase family 1, member A1 (aldehyde reductase)	GSE32569 Pre-treatment ASPS vs. Skeletal muscle
201272_at	4.23	AKR1B1	aldo-keto reductase family 1, member B1 (aldose reductase)	GSE13433 Patient 4,7 vs. Normal lung
206561_s_at	-2.6	AKR1B10	aldo-keto reductase family 1, member B10 (aldose reductase)	GSE13433 Patients 1,3,5,6 vs. Skeletal muscle
206561_s_at	-3.05	AKR1B10	aldo-keto reductase family 1, member B10 (aldose reductase)	GSE32569 Pre-treatment ASPS vs. Skeletal muscle
3025433	2.22	AKR1B15; AKR1B10	aldo-keto reductase family 1, member B15; aldo-keto reductase family 1, member B10 (aldose reductase)	GSE68591 ASPS-1 vs. NCI Sarcoma Panel
216594_x_at	6.14	AKR1C1	aldo-keto reductase family 1, member C1	GSE13433 Patient 4,7 vs. Normal lung
204151_x_at	3.72	AKR1C1	aldo-keto reductase family 1, member C1	GSE13433 Patient 4,7 vs. Normal lung
1555856_s_at	-2.4	AKR1C1	aldo-keto reductase family 1, member C1	GSE13433 Patient 4,7 vs. Normal lung
1555855_at	-3.75	AKR1C1	aldo-keto reductase family 1, member C1	GSE13433 Patient 4,7 vs. Normal lung
1555854_at	-2.98	AKR1C1; AKR1C2	aldo-keto reductase family 1, member C1; aldo-keto reductase family 1, member C2	GSE13433 Patient 4,7 vs. Normal lung
3274758	40.93	AKR1C2	aldo-keto reductase family 1, member C2	GSE68591 ASPS-1 vs. NCI Sarcoma Panel
209699_x_at	4.16	AKR1C2	aldo-keto reductase family 1, member C2	GSE13433 Patient 4,7 vs. Normal lung
211653_x_at	3.94	AKR1C2	aldo-keto reductase family 1, member C2	GSE13433 Patient 4,7 vs. Normal lung
3233049	12.53	AKR1C3; AKR1C1	aldo-keto reductase family 1, member C3; aldo-keto reductase family 1, member C1	GSE68591 ASPS-1 vs. NCI Sarcoma Panel
223856_at	3.67	AKR1E2	aldo-keto reductase family 1, member E2	GSE13433 Patient 4,7 vs. Normal lung
202139_at	48.17	AKR7A2	aldo-keto reductase family 7, member A2	GSE13433 Patient 4,7 vs. Normal lung
202139_at	2.22	AKR7A2	aldo-keto reductase family 7, member A2	GSE32569 Pre-treatment ASPS vs. Skeletal muscle
206469_x_at	16.41	AKR7A3	aldo-keto reductase family 7, member A3 (aflatoxin aldehyde reductase)	GSE13433 Patient 4,7 vs. Normal lung
216381_x_at	15.32	AKR7A3	aldo-keto reductase family 7, member A3 (aflatoxin aldehyde reductase)	GSE13433 Patient 4,7 vs. Normal lung
206469_x_at	3.95	AKR7A3	aldo-keto reductase family 7, member A3 (aflatoxin aldehyde reductase)	GSE32569 Pre-treatment ASPS vs. Skeletal muscle
216381_x_at	2.96	AKR7A3	aldo-keto reductase family 7, member A3 (aflatoxin aldehyde reductase)	GSE32569 Pre-treatment ASPS vs. Skeletal muscle
207163_s_at	3.4	AKT1	v-akt murine thymoma viral oncogene homolog 1	GSE13433 Patients 1,3,5,6 vs. Skeletal muscle
207163_s_at	3	AKT1	v-akt murine thymoma viral oncogene homolog 1	GSE13433 Patient 4,7 vs. Normal lung
224982_at	3.13	AKT1S1	AKT1 substrate 1 (proline rich)	GSE13433 Patient 4,7 vs. Normal lung
224982_at	-2.21	AKT1S1	AKT1 substrate 1 (proline rich)	GSE32569 Pre-treatment ASPS vs. Skeletal muscle
211453_s_at	-13.45	AKT2	v-akt murine thymoma viral oncogene homolog 2	GSE13433 Patient 4,7 vs. Normal lung
225471_s_at	-2.01	AKT2	v-akt murine thymoma viral oncogene homolog 2	GSE32569 Pre-treatment ASPS vs. Skeletal muscle
211453_s_at	-2.01	AKT2	v-akt murine thymoma viral oncogene homolog 2	GSE32569 Pre-treatment ASPS vs. Skeletal muscle
236664_at	-2.24	AKT2	v-akt murine thymoma viral oncogene homolog 2	GSE32569 Pre-treatment ASPS vs. Skeletal muscle
222880_at	3.69	AKT3	v-akt murine thymoma viral oncogene homolog 3	GSE13433 Patients 1,3,5,6 vs. Skeletal muscle
212607_at	3.69	AKT3	v-akt murine thymoma viral oncogene homolog 3	GSE13433 Patients 1,3,5,6 vs. Skeletal muscle
212607_at	2.36	AKT3	v-akt murine thymoma viral oncogene homolog 3	GSE13433 Patient 4,7 vs. Normal lung
212609_s_at	-4.86	AKT3	v-akt murine thymoma viral oncogene homolog 3	GSE13433 Patient 4,7 vs. Normal lung
224229_s_at	-8.43	AKT3	v-akt murine thymoma viral oncogene homolog 3	GSE13433 Patient 4,7 vs. Normal lung
219393_s_at	-9.84	AKT3	v-akt murine thymoma viral oncogene homolog 3	GSE13433 Patient 4,7 vs. Normal lung
212607_at	4.78	AKT3	v-akt murine thymoma viral oncogene homolog 3	GSE32569 Pre-treatment ASPS vs. Skeletal muscle
222880_at	3.71	AKT3	v-akt murine thymoma viral oncogene homolog 3	GSE32569 Pre-treatment ASPS vs. Skeletal muscle
224229_s_at	2.68	AKT3	v-akt murine thymoma viral oncogene homolog 3	GSE32569 Pre-treatment ASPS vs. Skeletal muscle
242876_at	-2.43	AKT3	v-akt murine thymoma viral oncogene homolog 3	GSE32569 Pre-treatment ASPS vs. Skeletal muscle
223894_s_at	-2.24	AKTIP	AKT interacting protein	GSE13433 Patients 1,3,5,6 vs. Skeletal muscle
218373_at	-3.06	AKTIP	AKT interacting protein	GSE13433 Patients 1,3,5,6 vs. Skeletal muscle
223894_s_at	2.17	AKTIP	AKT interacting protein	GSE13433 Patient 4,7 vs. Normal lung
223894_s_at	-2.05	AKTIP	AKT interacting protein	GSE32569 Pre-treatment ASPS vs. Skeletal muscle
218373_at	-2.89	AKTIP	AKT interacting protein	GSE32569 Pre-treatment ASPS vs. Skeletal muscle
205633_s_at	4.97	ALAS1	5'-aminolevulinate synthase 1	GSE13433 Patient 4,7 vs. Normal lung
2623515	3.37	ALAS1; ALDOAP1	5-aminolevulinate synthase 1; aldolase A, fructose-bisphosphate pseudogene 1	GSE68591 ASPS-1 vs. NCI Sarcoma Panel
1568589_at	-13.83	ALB	albumin	GSE13433 Patient 4,7 vs. Normal lung
201952_at	2.71	ALCAM	activated leukocyte cell adhesion molecule	GSE13433 Patients 1,3,5,6 vs. Skeletal muscle
1569362_at	-3.29	ALCAM	activated leukocyte cell adhesion molecule	GSE13433 Patient 4,7 vs. Normal lung
201952_at	-5.5	ALCAM	activated leukocyte cell adhesion molecule	GSE13433 Patient 4,7 vs. Normal lung
201951_at	-9.01	ALCAM	activated leukocyte cell adhesion molecule	GSE13433 Patient 4,7 vs. Normal lung
201951_at	4.51	ALCAM	activated leukocyte cell adhesion molecule	GSE32569 Pre-treatment ASPS vs. Skeletal muscle
201952_at	4.08	ALCAM	activated leukocyte cell adhesion molecule	GSE32569 Pre-treatment ASPS vs. Skeletal muscle
217791_s_at	4.08	ALDH18A1	aldehyde dehydrogenase 18 family, member A1	GSE13433 Patients 1,3,5,6 vs. Skeletal muscle
222416_at	3.53	ALDH18A1	aldehyde dehydrogenase 18 family, member A1	GSE13433 Patients 1,3,5,6 vs. Skeletal muscle
217791_s_at	5.47	ALDH18A1	aldehyde dehydrogenase 18 family, member A1	GSE13433 Patient 4,7 vs. Normal lung
222416_at	3.91	ALDH18A1	aldehyde dehydrogenase 18 family, member A1	GSE13433 Patient 4,7 vs. Normal lung
222416_at	4.7	ALDH18A1	aldehyde dehydrogenase 18 family, member A1	GSE32569 Pre-treatment ASPS vs. Skeletal muscle
217791_s_at	2.9	ALDH18A1	aldehyde dehydrogenase 18 family, member A1	GSE32569 Pre-treatment ASPS vs. Skeletal muscle
212224_at	3.21	ALDH1A1	aldehyde dehydrogenase 1 family, member A1	GSE13433 Patients 1,3,5,6 vs. Skeletal muscle
212224_at	4.4	ALDH1A1	aldehyde dehydrogenase 1 family, member A1	GSE32569 Pre-treatment ASPS vs. Skeletal muscle
ENSG00000165092	3.61939	ALDH1A1	aldehyde dehydrogenase 1 family member A1 ALDH1A1	GSE54729 RNA-Seq ASPS Patients vs. Skeletal muscle
207016_s_at	2.98	ALDH1A2	aldehyde dehydrogenase 1 family, member A2	GSE13433 Patient 4,7 vs. Normal lung
207015_s_at	2.19	ALDH1A2	aldehyde dehydrogenase 1 family, member A2	GSE13433 Patient 4,7 vs. Normal lung
207016_s_at	-2.37	ALDH1A2	aldehyde dehydrogenase 1 family, member A2	GSE32569 Pre-treatment ASPS vs. Skeletal muscle
203180_at	2.43	ALDH1A3	aldehyde dehydrogenase 1 family, member A3	GSE13433 Patients 1,3,5,6 vs. Skeletal muscle
203180_at	10.08	ALDH1A3	aldehyde dehydrogenase 1 family, member A3	GSE13433 Patient 4,7 vs. Normal lung
203180_at	2.54	ALDH1A3	aldehyde dehydrogenase 1 family, member A3	GSE32569 Pre-treatment ASPS vs. Skeletal muscle
209646_x_at	-2	ALDH1B1	aldehyde dehydrogenase 1 family, member B1	GSE13433 Patients 1,3,5,6 vs. Skeletal muscle
209646_x_at	-4.75	ALDH1B1	aldehyde dehydrogenase 1 family, member B1	GSE13433 Patient 4,7 vs. Normal lung
209646_x_at	-2.84	ALDH1B1	aldehyde dehydrogenase 1 family, member B1	GSE32569 Pre-treatment ASPS vs. Skeletal muscle
205208_at	-4	ALDH1L1	aldehyde dehydrogenase 1 family, member L1	GSE13433 Patients 1,3,5,6 vs. Skeletal muscle
215798_at	-2.18	ALDH1L1	aldehyde dehydrogenase 1 family, member L1	GSE32569 Pre-treatment ASPS vs. Skeletal muscle
205208_at	-4.63	ALDH1L1	aldehyde dehydrogenase 1 family, member L1	GSE32569 Pre-treatment ASPS vs. Skeletal muscle
1559766_at	-2.01	ALDH1L1-AS2	ALDH1L1 antisense RNA 2	GSE13433 Patients 1,3,5,6 vs. Skeletal muscle
1559766_at	-2.09	ALDH1L1-AS2	ALDH1L1 antisense RNA 2	GSE32569 Pre-treatment ASPS vs. Skeletal muscle
231202_at	2.09	ALDH1L2	aldehyde dehydrogenase 1 family, member L2	GSE13433 Patients 1,3,5,6 vs. Skeletal muscle
1559393_at	-3.34	ALDH1L2	aldehyde dehydrogenase 1 family, member L2	GSE13433 Patient 4,7 vs. Normal lung
231202_at	5.62	ALDH1L2	aldehyde dehydrogenase 1 family, member L2	GSE32569 Pre-treatment ASPS vs. Skeletal muscle
201425_at	-2.09	ALDH2	aldehyde dehydrogenase 2 family (mitochondrial)	GSE32569 Pre-treatment ASPS vs. Skeletal muscle
202054_s_at	-2.02	ALDH3A2	aldehyde dehydrogenase 3 family, member A2	GSE13433 Patients 1,3,5,6 vs. Skeletal muscle
202053_s_at	-2.15	ALDH3A2	aldehyde dehydrogenase 3 family, member A2	GSE13433 Patient 4,7 vs. Normal lung
202053_s_at	2.3	ALDH3A2	aldehyde dehydrogenase 3 family, member A2	GSE32569 Pre-treatment ASPS vs. Skeletal muscle
202054_s_at	-2.2	ALDH3A2	aldehyde dehydrogenase 3 family, member A2	GSE32569 Pre-treatment ASPS vs. Skeletal muscle
205640_at	3.13	ALDH3B1	aldehyde dehydrogenase 3 family, member B1	GSE13433 Patients 1,3,5,6 vs. Skeletal muscle
211004_s_at	2.43	ALDH3B1	aldehyde dehydrogenase 3 family, member B1	GSE13433 Patients 1,3,5,6 vs. Skeletal muscle
205640_at	2.61	ALDH3B1	aldehyde dehydrogenase 3 family, member B1	GSE32569 Pre-treatment ASPS vs. Skeletal muscle
203722_at	6.4	ALDH4A1	aldehyde dehydrogenase 4 family, member A1	GSE13433 Patients 1,3,5,6 vs. Skeletal muscle
211552_s_at	3.89	ALDH4A1	aldehyde dehydrogenase 4 family, member A1	GSE13433 Patients 1,3,5,6 vs. Skeletal muscle
203722_at	27.64	ALDH4A1	aldehyde dehydrogenase 4 family, member A1	GSE13433 Patient 4,7 vs. Normal lung
211552_s_at	19.72	ALDH4A1	aldehyde dehydrogenase 4 family, member A1	GSE13433 Patient 4,7 vs. Normal lung
ENSG00000159423	23.4315	ALDH4A1	aldehyde dehydrogenase 4 family member A1 ALDH4A1	GSE54729 RNA-Seq ASPS Patients vs. Skeletal muscle
203608_at	-5.42	ALDH5A1	aldehyde dehydrogenase 5 family, member A1	GSE13433 Patients 1,3,5,6 vs. Skeletal muscle
203608_at	2.89	ALDH5A1	aldehyde dehydrogenase 5 family, member A1	GSE13433 Patient 4,7 vs. Normal lung
203609_s_at	-2.41	ALDH5A1	aldehyde dehydrogenase 5 family, member A1	GSE13433 Patient 4,7 vs. Normal lung
203608_at	-3.98	ALDH5A1	aldehyde dehydrogenase 5 family, member A1	GSE32569 Pre-treatment ASPS vs. Skeletal muscle
204290_s_at	2.12	ALDH6A1	aldehyde dehydrogenase 6 family, member A1	GSE13433 Patients 1,3,5,6 vs. Skeletal muscle
221589_s_at	-2.48	ALDH6A1	aldehyde dehydrogenase 6 family, member A1	GSE13433 Patients 1,3,5,6 vs. Skeletal muscle
221588_x_at	3.03	ALDH6A1	aldehyde dehydrogenase 6 family, member A1	GSE13433 Patient 4,7 vs. Normal lung
204289_at	-6.31	ALDH6A1	aldehyde dehydrogenase 6 family, member A1	GSE13433 Patient 4,7 vs. Normal lung
208951_at	3.45	ALDH7A1	aldehyde dehydrogenase 7 family, member A1	GSE13433 Patients 1,3,5,6 vs. Skeletal muscle
208950_s_at	2.67	ALDH7A1	aldehyde dehydrogenase 7 family, member A1	GSE13433 Patients 1,3,5,6 vs. Skeletal muscle
213591_at	-2.25	ALDH7A1	aldehyde dehydrogenase 7 family, member A1	GSE13433 Patients 1,3,5,6 vs. Skeletal muscle
208950_s_at	2.47	ALDH7A1	aldehyde dehydrogenase 7 family, member A1	GSE13433 Patient 4,7 vs. Normal lung
208951_at	2.23	ALDH7A1	aldehyde dehydrogenase 7 family, member A1	GSE13433 Patient 4,7 vs. Normal lung
213591_at	-2.03	ALDH7A1	aldehyde dehydrogenase 7 family, member A1	GSE13433 Patient 4,7 vs. Normal lung
208950_s_at	3.67	ALDH7A1	aldehyde dehydrogenase 7 family, member A1	GSE32569 Pre-treatment ASPS vs. Skeletal muscle
208951_at	3.42	ALDH7A1	aldehyde dehydrogenase 7 family, member A1	GSE32569 Pre-treatment ASPS vs. Skeletal muscle
201612_at	4.03	ALDH9A1	aldehyde dehydrogenase 9 family, member A1	GSE13433 Patient 4,7 vs. Normal lung
200966_x_at	-2.18	ALDOA	aldolase A, fructose-bisphosphate	GSE13433 Patients 1,3,5,6 vs. Skeletal muscle
214687_x_at	-2.2	ALDOA	aldolase A, fructose-bisphosphate	GSE13433 Patients 1,3,5,6 vs. Skeletal muscle
238996_x_at	-7.52	ALDOA	aldolase A, fructose-bisphosphate	GSE13433 Patients 1,3,5,6 vs. Skeletal muscle
238996_x_at	12.16	ALDOA	aldolase A, fructose-bisphosphate	GSE13433 Patient 4,7 vs. Normal lung
200966_x_at	10.17	ALDOA	aldolase A, fructose-bisphosphate	GSE13433 Patient 4,7 vs. Normal lung
214687_x_at	8.92	ALDOA	aldolase A, fructose-bisphosphate	GSE13433 Patient 4,7 vs. Normal lung
200966_x_at	-2.05	ALDOA	aldolase A, fructose-bisphosphate	GSE32569 Pre-treatment ASPS vs. Skeletal muscle
238996_x_at	-5.69	ALDOA	aldolase A, fructose-bisphosphate	GSE32569 Pre-treatment ASPS vs. Skeletal muscle
ENSG00000149925	0.34094	ALDOA	aldolase, fructose-bisphosphate A ALDOA	GSE54729 RNA-Seq ASPS Patients vs. Skeletal muscle
204704_s_at	-4.51	ALDOB	aldolase B, fructose-bisphosphate	GSE13433 Patient 4,7 vs. Normal lung
223355_at	3.41	ALG1	ALG1, chitobiosyldiphosphodolichol beta-mannosyltransferase	GSE32569 Pre-treatment ASPS vs. Skeletal muscle
236626_at	2.36	ALG1	ALG1, chitobiosyldiphosphodolichol beta-mannosyltransferase	GSE32569 Pre-treatment ASPS vs. Skeletal muscle
1552306_at	-3.4	ALG10	ALG10, alpha-1,2-glucosyltransferase	GSE13433 Patient 4,7 vs. Normal lung
1552306_at	4.45	ALG10	ALG10, alpha-1,2-glucosyltransferase	GSE32569 Pre-treatment ASPS vs. Skeletal muscle
228941_at	-2.23	ALG10B	ALG10B, alpha-1,2-glucosyltransferase	GSE13433 Patients 1,3,5,6 vs. Skeletal muscle
3490504	-2.33	ALG11; UTP14C	ALG11, alpha-1,2-mannosyltransferase; UTP14, U3 small nucleolar ribonucleoprotein, homolog C (yeast)	GSE68591 ASPS-1 vs. NCI Sarcoma Panel
219015_s_at	5.34	ALG13	ALG13, UDP-N-acetylglucosaminyltransferase subunit	GSE13433 Patients 1,3,5,6 vs. Skeletal muscle
205583_s_at	-3.09	ALG13	ALG13, UDP-N-acetylglucosaminyltransferase subunit	GSE13433 Patients 1,3,5,6 vs. Skeletal muscle
205583_s_at	-7.1	ALG13	ALG13, UDP-N-acetylglucosaminyltransferase subunit	GSE13433 Patient 4,7 vs. Normal lung
232435_at	-8.73	ALG13	ALG13, UDP-N-acetylglucosaminyltransferase subunit	GSE13433 Patient 4,7 vs. Normal lung
219015_s_at	9.63	ALG13	ALG13, UDP-N-acetylglucosaminyltransferase subunit	GSE32569 Pre-treatment ASPS vs. Skeletal muscle
222808_at	6.94	ALG13	ALG13, UDP-N-acetylglucosaminyltransferase subunit	GSE32569 Pre-treatment ASPS vs. Skeletal muscle
1553954_at	2.05	ALG14	ALG14, UDP-N-acetylglucosaminyltransferase subunit	GSE13433 Patients 1,3,5,6 vs. Skeletal muscle
1553954_at	6.47	ALG14	ALG14, UDP-N-acetylglucosaminyltransferase subunit	GSE13433 Patient 4,7 vs. Normal lung
228871_at	-2.02	ALG14	ALG14, UDP-N-acetylglucosaminyltransferase subunit	GSE13433 Patient 4,7 vs. Normal lung
1553954_at	3.8	ALG14	ALG14, UDP-N-acetylglucosaminyltransferase subunit	GSE32569 Pre-treatment ASPS vs. Skeletal muscle
225621_at	2.62	ALG2	ALG2, alpha-1,3/1,6-mannosyltransferase	GSE13433 Patients 1,3,5,6 vs. Skeletal muscle
225621_at	3.32	ALG2	ALG2, alpha-1,3/1,6-mannosyltransferase	GSE13433 Patient 4,7 vs. Normal lung
225621_at	5.51	ALG2	ALG2, alpha-1,3/1,6-mannosyltransferase	GSE32569 Pre-treatment ASPS vs. Skeletal muscle
3509885	-2.33	ALG5	ALG5, dolichyl-phosphate beta-glucosyltransferase	GSE68591 ASPS-1 vs. NCI Sarcoma Panel
218203_at	2.18	ALG5	ALG5, dolichyl-phosphate beta-glucosyltransferase	GSE13433 Patients 1,3,5,6 vs. Skeletal muscle
218203_at	11.4	ALG5	ALG5, dolichyl-phosphate beta-glucosyltransferase	GSE13433 Patient 4,7 vs. Normal lung
222556_at	-7.49	ALG5	ALG5, dolichyl-phosphate beta-glucosyltransferase	GSE13433 Patient 4,7 vs. Normal lung
218203_at	2.74	ALG5	ALG5, dolichyl-phosphate beta-glucosyltransferase	GSE32569 Pre-treatment ASPS vs. Skeletal muscle
219649_at	3.38	ALG6	ALG6, alpha-1,3-glucosyltransferase	GSE13433 Patient 4,7 vs. Normal lung
203545_at	3.46	ALG8	ALG8, alpha-1,3-glucosyltransferase	GSE13433 Patients 1,3,5,6 vs. Skeletal muscle
203545_at	3.54	ALG8	ALG8, alpha-1,3-glucosyltransferase	GSE32569 Pre-treatment ASPS vs. Skeletal muscle
219374_s_at	3.83	ALG9	ALG9, alpha-1,2-mannosyltransferase	GSE13433 Patients 1,3,5,6 vs. Skeletal muscle
219374_s_at	2.17	ALG9	ALG9, alpha-1,2-mannosyltransferase	GSE13433 Patient 4,7 vs. Normal lung
219374_s_at	3.91	ALG9	ALG9, alpha-1,2-mannosyltransferase	GSE32569 Pre-treatment ASPS vs. Skeletal muscle
228817_at	-2.11	ALG9	ALG9, alpha-1,2-mannosyltransferase	GSE32569 Pre-treatment ASPS vs. Skeletal muscle
208211_s_at	2.4	ALK	anaplastic lymphoma receptor tyrosine kinase	GSE13433 Patient 4,7 vs. Normal lung
208212_s_at	-2.38	ALK	anaplastic lymphoma receptor tyrosine kinase	GSE13433 Patient 4,7 vs. Normal lung
236721_at	-2.78	ALKBH1	alkB homolog 1, histone H2A dioxygenase	GSE13433 Patients 1,3,5,6 vs. Skeletal muscle
236721_at	-2.57	ALKBH1	alkB homolog 1, histone H2A dioxygenase	GSE32569 Pre-treatment ASPS vs. Skeletal muscle
226127_at	-2.34	ALKBH3	alkB homolog 3, alpha-ketoglutarate-dependent dioxygenase	GSE13433 Patients 1,3,5,6 vs. Skeletal muscle
226127_at	2.17	ALKBH3	alkB homolog 3, alpha-ketoglutarate-dependent dioxygenase	GSE13433 Patient 4,7 vs. Normal lung
1557564_at	-4.31	ALKBH3-AS1	ALKBH3 antisense RNA 1	GSE13433 Patient 4,7 vs. Normal lung
222228_s_at	3.42	ALKBH4	alkB homolog 4, lysine demthylase	GSE13433 Patient 4,7 vs. Normal lung
234302_s_at	-2.01	ALKBH5	alkB homolog 5, RNA demethylase	GSE13433 Patients 1,3,5,6 vs. Skeletal muscle
234302_s_at	7.65	ALKBH5	alkB homolog 5, RNA demethylase	GSE13433 Patient 4,7 vs. Normal lung
1553101_a_at	4.85	ALKBH5	alkB homolog 5, RNA demethylase	GSE13433 Patient 4,7 vs. Normal lung
234302_s_at	-2.31	ALKBH5	alkB homolog 5, RNA demethylase	GSE32569 Pre-treatment ASPS vs. Skeletal muscle
225969_at	-5.28	ALKBH6	alkB homolog 6	GSE13433 Patient 4,7 vs. Normal lung
227878_s_at	-2.72	ALKBH7	alkB homolog 7	GSE13433 Patients 1,3,5,6 vs. Skeletal muscle
223318_s_at	27.09	ALKBH7	alkB homolog 7	GSE13433 Patient 4,7 vs. Normal lung
227878_s_at	6.82	ALKBH7	alkB homolog 7	GSE13433 Patient 4,7 vs. Normal lung
227879_at	-2.05	ALKBH7	alkB homolog 7	GSE13433 Patient 4,7 vs. Normal lung
227878_s_at	-2.67	ALKBH7	alkB homolog 7	GSE32569 Pre-treatment ASPS vs. Skeletal muscle
214707_x_at	-2.12	ALMS1	Alstrom syndrome protein 1	GSE13433 Patients 1,3,5,6 vs. Skeletal muscle
214707_x_at	-2.48	ALMS1	Alstrom syndrome protein 1	GSE13433 Patient 4,7 vs. Normal lung
214220_s_at	2.03	ALMS1	Alstrom syndrome protein 1	GSE32569 Pre-treatment ASPS vs. Skeletal muscle
1556911_at	-2.65	ALMS1-IT1	ALMS1 intronic transcript 1	GSE13433 Patient 4,7 vs. Normal lung
229833_at	2.12	ALOX12-AS1	ALOX12 antisense RNA 1	GSE13433 Patient 4,7 vs. Normal lung
207381_at	2.22	ALOX12B	arachidonate 12-lipoxygenase, 12R type	GSE13433 Patient 4,7 vs. Normal lung
206714_at	-2.05	ALOX15B	arachidonate 15-lipoxygenase, type B	GSE13433 Patient 4,7 vs. Normal lung
204446_s_at	2.98	ALOX5	arachidonate 5-lipoxygenase	GSE13433 Patients 1,3,5,6 vs. Skeletal muscle
214366_s_at	2.21	ALOX5	arachidonate 5-lipoxygenase	GSE13433 Patient 4,7 vs. Normal lung
204446_s_at	-5.74	ALOX5	arachidonate 5-lipoxygenase	GSE13433 Patient 4,7 vs. Normal lung
213952_s_at	-8.99	ALOX5	arachidonate 5-lipoxygenase	GSE13433 Patient 4,7 vs. Normal lung
204446_s_at	8.24	ALOX5	arachidonate 5-lipoxygenase	GSE32569 Pre-treatment ASPS vs. Skeletal muscle
204174_at	2.76	ALOX5AP	arachidonate 5-lipoxygenase-activating protein	GSE13433 Patients 1,3,5,6 vs. Skeletal muscle
204174_at	2.57	ALOX5AP	arachidonate 5-lipoxygenase-activating protein	GSE32569 Pre-treatment ASPS vs. Skeletal muscle
ENSG00000184500	33.7707	alpha	protein S alpha PROS1	GSE54729 RNA-Seq ASPS Patients vs. Skeletal muscle
227438_at	2.08	ALPK1	alpha kinase 1	GSE13433 Patients 1,3,5,6 vs. Skeletal muscle
207133_x_at	-2.23	ALPK1	alpha kinase 1	GSE13433 Patient 4,7 vs. Normal lung
243352_at	-3.26	ALPK1	alpha kinase 1	GSE13433 Patient 4,7 vs. Normal lung
227438_at	2.97	ALPK1	alpha kinase 1	GSE32569 Pre-treatment ASPS vs. Skeletal muscle
228367_at	-22.05	ALPK2	alpha kinase 2	GSE13433 Patients 1,3,5,6 vs. Skeletal muscle
228367_at	-32.26	ALPK2	alpha kinase 2	GSE32569 Pre-treatment ASPS vs. Skeletal muscle
3605884	5.65	ALPK3	alpha kinase 3	GSE68591 ASPS-1 vs. NCI Sarcoma Panel
228342_s_at	12.21	ALPK3	alpha kinase 3	GSE13433 Patient 4,7 vs. Normal lung
214846_s_at	10.93	ALPK3	alpha kinase 3	GSE13433 Patient 4,7 vs. Normal lung
215783_s_at	-2.89	ALPL	alkaline phosphatase, liver/bone/kidney	GSE13433 Patient 4,7 vs. Normal lung
232184_at	2.49	ALS2	ALS2, alsin Rho guanine nucleotide exchange factor	GSE13433 Patient 4,7 vs. Normal lung
226291_at	2.28	ALS2	ALS2, alsin Rho guanine nucleotide exchange factor	GSE13433 Patient 4,7 vs. Normal lung
232184_at	3.08	ALS2	ALS2, alsin Rho guanine nucleotide exchange factor	GSE32569 Pre-treatment ASPS vs. Skeletal muscle
229887_at	-2.03	ALS2CL	ALS2 C-terminal like	GSE32569 Pre-treatment ASPS vs. Skeletal muscle
2594905	4.75	ALS2CR11	amyotrophic lateral sclerosis 2 chromosome region candidate 11	GSE68591 ASPS-1 vs. NCI Sarcoma Panel
2594773	2.73	ALS2CR12	amyotrophic lateral sclerosis 2 chromosome region candidate 12	GSE68591 ASPS-1 vs. NCI Sarcoma Panel
239458_at	-2.33	ALS2CR12	amyotrophic lateral sclerosis 2 chromosome region candidate 12	GSE13433 Patient 4,7 vs. Normal lung
242661_x_at	-3.18	ALS2CR12	amyotrophic lateral sclerosis 2 chromosome region candidate 12	GSE13433 Patient 4,7 vs. Normal lung
206837_at	2.56	ALX1	ALX homeobox 1	GSE13433 Patients 1,3,5,6 vs. Skeletal muscle
206837_at	3.75	ALX1	ALX homeobox 1	GSE13433 Patient 4,7 vs. Normal lung
206837_at	3.96	ALX1	ALX homeobox 1	GSE32569 Pre-treatment ASPS vs. Skeletal muscle
226319_s_at	13.27	ALYREF	Aly/REF export factor	GSE13433 Patient 4,7 vs. Normal lung
226320_at	3.91	ALYREF	Aly/REF export factor	GSE13433 Patient 4,7 vs. Normal lung
226319_s_at	4.11	ALYREF	Aly/REF export factor	GSE32569 Pre-treatment ASPS vs. Skeletal muscle
226320_at	2.37	ALYREF	Aly/REF export factor	GSE32569 Pre-treatment ASPS vs. Skeletal muscle
209425_at	8.86	AMACR; C1QTNF3-AMACR	alpha-methylacyl-CoA racemase; C1QTNF3-AMACR readthrough (NMD candidate)	GSE13433 Patient 4,7 vs. Normal lung
209424_s_at	6.44	AMACR; C1QTNF3-AMACR	alpha-methylacyl-CoA racemase; C1QTNF3-AMACR readthrough (NMD candidate)	GSE13433 Patient 4,7 vs. Normal lung
221114_at	2.43	AMBN	ameloblastin	GSE13433 Patient 4,7 vs. Normal lung
219141_s_at	2.34	AMBRA1	autophagy/beclin-1 regulator 1	GSE13433 Patient 4,7 vs. Normal lung
234236_at	-3.19	AMBRA1	autophagy/beclin-1 regulator 1	GSE13433 Patient 4,7 vs. Normal lung
52731_at	2.12	AMBRA1	autophagy/beclin-1 regulator 1	GSE32569 Pre-treatment ASPS vs. Skeletal muscle
201196_s_at	-2.02	AMD1	adenosylmethionine decarboxylase 1	GSE13433 Patient 4,7 vs. Normal lung
229596_at	2.51	AMDHD1	amidohydrolase domain containing 1	GSE32569 Pre-treatment ASPS vs. Skeletal muscle
227841_at	3.98	AMDHD2	amidohydrolase domain containing 2	GSE13433 Patient 4,7 vs. Normal lung
219082_at	2.93	AMDHD2	amidohydrolase domain containing 2	GSE32569 Pre-treatment ASPS vs. Skeletal muscle
208410_x_at	-2.38	AMELX	amelogenin, X-linked	GSE13433 Patient 4,7 vs. Normal lung
230496_at	-2.52	AMER2	APC membrane recruitment protein 2	GSE13433 Patient 4,7 vs. Normal lung
202204_s_at	-2.17	AMFR	autocrine motility factor receptor, E3 ubiquitin protein ligase	GSE13433 Patients 1,3,5,6 vs. Skeletal muscle
202203_s_at	-26.6	AMFR	autocrine motility factor receptor, E3 ubiquitin protein ligase	GSE13433 Patients 1,3,5,6 vs. Skeletal muscle
202204_s_at	6.41	AMFR	autocrine motility factor receptor, E3 ubiquitin protein ligase	GSE13433 Patient 4,7 vs. Normal lung
202203_s_at	3.17	AMFR	autocrine motility factor receptor, E3 ubiquitin protein ligase	GSE13433 Patient 4,7 vs. Normal lung
206892_at	2.94	AMHR2	anti-Mullerian hormone receptor, type II	GSE13433 Patient 4,7 vs. Normal lung
206892_at	-2.19	AMHR2	anti-Mullerian hormone receptor, type II	GSE32569 Pre-treatment ASPS vs. Skeletal muscle
228094_at	-2.58	AMICA1	adhesion molecule, interacts with CXADR antigen 1	GSE13433 Patient 4,7 vs. Normal lung
226718_at	-4.84	AMIGO1	adhesion molecule with Ig-like domain 1	GSE13433 Patients 1,3,5,6 vs. Skeletal muscle
226718_at	-5.32	AMIGO1	adhesion molecule with Ig-like domain 1	GSE32569 Pre-treatment ASPS vs. Skeletal muscle
222108_at	4.48	AMIGO2	adhesion molecule with Ig-like domain 2	GSE13433 Patients 1,3,5,6 vs. Skeletal muscle
222108_at	-2.8	AMIGO2	adhesion molecule with Ig-like domain 2	GSE13433 Patient 4,7 vs. Normal lung
222108_at	6.6	AMIGO2	adhesion molecule with Ig-like domain 2	GSE32569 Pre-treatment ASPS vs. Skeletal muscle
226421_at	-5.47	AMMECR1	Alport syndrome, mental retardation, midface hypoplasia and elliptocytosis chromosomal region gene 1	GSE13433 Patient 4,7 vs. Normal lung
226421_at	5.44	AMMECR1	Alport syndrome, mental retardation, midface hypoplasia and elliptocytosis chromosomal region gene 1	GSE32569 Pre-treatment ASPS vs. Skeletal muscle
204976_s_at	2.83	AMMECR1	Alport syndrome, mental retardation, midface hypoplasia and elliptocytosis chromosomal region gene 1	GSE32569 Pre-treatment ASPS vs. Skeletal muscle
1563792_at	-7.57	AMN	amnion associated transmembrane protein	GSE13433 Patient 4,7 vs. Normal lung
226258_at	2.83	AMN1	antagonist of mitotic exit network 1 homolog	GSE13433 Patient 4,7 vs. Normal lung
3449910	5.84	AMN1; STMN1P1	antagonist of mitotic exit network 1 homolog; stathmin 1 pseudogene 1	GSE68591 ASPS-1 vs. NCI Sarcoma Panel
209521_s_at	-2.82	AMOT	angiomotin	GSE32569 Pre-treatment ASPS vs. Skeletal muscle
225459_at	2.66	AMOTL1	angiomotin like 1	GSE13433 Patients 1,3,5,6 vs. Skeletal muscle
225450_at	2.11	AMOTL1	angiomotin like 1	GSE13433 Patient 4,7 vs. Normal lung
228840_at	-2.07	AMOTL1	angiomotin like 1	GSE13433 Patient 4,7 vs. Normal lung
235277_at	-11.76	AMOTL1	angiomotin like 1	GSE13433 Patient 4,7 vs. Normal lung
203002_at	-5	AMOTL2	angiomotin like 2	GSE13433 Patient 4,7 vs. Normal lung
206121_at	-153.26	AMPD1	adenosine monophosphate deaminase 1	GSE13433 Patients 1,3,5,6 vs. Skeletal muscle
206121_at	-571.31	AMPD1	adenosine monophosphate deaminase 1	GSE32569 Pre-treatment ASPS vs. Skeletal muscle
212360_at	2.38	AMPD2	adenosine monophosphate deaminase 2	GSE13433 Patients 1,3,5,6 vs. Skeletal muscle
212360_at	2.32	AMPD2	adenosine monophosphate deaminase 2	GSE32569 Pre-treatment ASPS vs. Skeletal muscle
207992_s_at	3.43	AMPD3	adenosine monophosphate deaminase 3	GSE13433 Patients 1,3,5,6 vs. Skeletal muscle
207992_s_at	4.93	AMPD3	adenosine monophosphate deaminase 3	GSE13433 Patient 4,7 vs. Normal lung
207992_s_at	3.38	AMPD3	adenosine monophosphate deaminase 3	GSE32569 Pre-treatment ASPS vs. Skeletal muscle
3046739	7.01	AMPH	amphiphysin	GSE68591 ASPS-1 vs. NCI Sarcoma Panel
205257_s_at	8.64	AMPH	amphiphysin	GSE13433 Patient 4,7 vs. Normal lung
204294_at	-3.19	AMT	aminomethyltransferase	GSE13433 Patient 4,7 vs. Normal lung
208498_s_at	-9.8	AMY1A; AMY1B; AMY1C; AMY2A; AMY2B; AMYP1	amylase, alpha 1A (salivary); amylase, alpha 1B (salivary); amylase, alpha 1C (salivary); amylase, alpha 2A (pancreatic); amylase, alpha 2B (pancreatic); amylase, alpha pseudogene 1	GSE13433 Patients 1,3,5,6 vs. Skeletal muscle
208498_s_at	-8.11	AMY1A; AMY1B; AMY1C; AMY2A; AMY2B; AMYP1	amylase, alpha 1A (salivary); amylase, alpha 1B (salivary); amylase, alpha 1C (salivary); amylase, alpha 2A (pancreatic); amylase, alpha 2B (pancreatic); amylase, alpha pseudogene 1	GSE13433 Patient 4,7 vs. Normal lung
208498_s_at	-2.19	AMY1A; AMY1B; AMY1C; AMY2A; AMY2B; AMYP1	amylase, alpha 1A (salivary); amylase, alpha 1B (salivary); amylase, alpha 1C (salivary); amylase, alpha 2A (pancreatic); amylase, alpha 2B (pancreatic); amylase, alpha pseudogene 1	GSE32569 Pre-treatment ASPS vs. Skeletal muscle
228023_x_at	-3.62	AMY2B; RNPC3	amylase, alpha 2B (pancreatic); RNA binding region (RNP1, RRM) containing 3	GSE13433 Patient 4,7 vs. Normal lung
218167_at	8.61	AMZ2	archaelysin family metallopeptidase 2	GSE13433 Patient 4,7 vs. Normal lung
223443_s_at	5.02	AMZ2P1	archaelysin family metallopeptidase 2 pseudogene 1	GSE13433 Patient 4,7 vs. Normal lung
229267_at	-5.26	ANAPC1	anaphase promoting complex subunit 1	GSE13433 Patients 1,3,5,6 vs. Skeletal muscle
231973_s_at	-2.87	ANAPC1	anaphase promoting complex subunit 1	GSE13433 Patient 4,7 vs. Normal lung
229267_at	-4.14	ANAPC1	anaphase promoting complex subunit 1	GSE32569 Pre-treatment ASPS vs. Skeletal muscle
218575_at	-2.08	ANAPC1; LOC102724642	anaphase promoting complex subunit 1; anaphase-promoting complex subunit 1-like	GSE13433 Patients 1,3,5,6 vs. Skeletal muscle
218575_at	-2.19	ANAPC1; LOC102724642	anaphase promoting complex subunit 1; anaphase-promoting complex subunit 1-like	GSE32569 Pre-treatment ASPS vs. Skeletal muscle
226414_s_at	3.22	ANAPC11	anaphase promoting complex subunit 11	GSE13433 Patient 4,7 vs. Normal lung
224010_at	2.62	ANAPC11	anaphase promoting complex subunit 11	GSE13433 Patient 4,7 vs. Normal lung
209001_s_at	6.91	ANAPC13	anaphase promoting complex subunit 13	GSE13433 Patient 4,7 vs. Normal lung
204218_at	-2.18	ANAPC15	anaphase promoting complex subunit 15	GSE32569 Pre-treatment ASPS vs. Skeletal muscle
224667_x_at	-2.27	ANAPC16	anaphase promoting complex subunit 16	GSE13433 Patients 1,3,5,6 vs. Skeletal muscle
224665_at	-3.24	ANAPC16	anaphase promoting complex subunit 16	GSE13433 Patients 1,3,5,6 vs. Skeletal muscle
224664_at	-3.4	ANAPC16	anaphase promoting complex subunit 16	GSE13433 Patients 1,3,5,6 vs. Skeletal muscle
229145_at	-3.98	ANAPC16	anaphase promoting complex subunit 16	GSE13433 Patients 1,3,5,6 vs. Skeletal muscle
229145_at	-2.59	ANAPC16	anaphase promoting complex subunit 16	GSE32569 Pre-treatment ASPS vs. Skeletal muscle
224664_at	-2.75	ANAPC16	anaphase promoting complex subunit 16	GSE32569 Pre-treatment ASPS vs. Skeletal muscle
224665_at	-2.91	ANAPC16	anaphase promoting complex subunit 16	GSE32569 Pre-treatment ASPS vs. Skeletal muscle
232524_x_at	3.33	ANAPC4	anaphase promoting complex subunit 4	GSE13433 Patient 4,7 vs. Normal lung
232524_x_at	2.4	ANAPC4	anaphase promoting complex subunit 4	GSE32569 Pre-treatment ASPS vs. Skeletal muscle
208721_s_at	3.03	ANAPC5	anaphase promoting complex subunit 5	GSE13433 Patients 1,3,5,6 vs. Skeletal muscle
235926_at	-4.57	ANAPC5	anaphase promoting complex subunit 5	GSE13433 Patients 1,3,5,6 vs. Skeletal muscle
208722_s_at	9.38	ANAPC5	anaphase promoting complex subunit 5	GSE13433 Patient 4,7 vs. Normal lung
211036_x_at	3.43	ANAPC5	anaphase promoting complex subunit 5	GSE13433 Patient 4,7 vs. Normal lung
239651_at	-2.38	ANAPC5	anaphase promoting complex subunit 5	GSE13433 Patient 4,7 vs. Normal lung
235926_at	-2.31	ANAPC5	anaphase promoting complex subunit 5	GSE32569 Pre-treatment ASPS vs. Skeletal muscle
225521_at	2.31	ANAPC7	anaphase promoting complex subunit 7	GSE13433 Patient 4,7 vs. Normal lung
221825_at	-2.34	ANGEL2	angel homolog 2 (Drosophila)	GSE13433 Patients 1,3,5,6 vs. Skeletal muscle
221826_at	-4.83	ANGEL2	angel homolog 2 (Drosophila)	GSE13433 Patient 4,7 vs. Normal lung
217630_at	-5.63	ANGEL2	angel homolog 2 (Drosophila)	GSE13433 Patient 4,7 vs. Normal lung
205609_at	-6.81	ANGPT1	angiopoietin 1	GSE13433 Patients 1,3,5,6 vs. Skeletal muscle
205608_s_at	-3.31	ANGPT1	angiopoietin 1	GSE13433 Patient 4,7 vs. Normal lung
1552939_at	-4.02	ANGPT1	angiopoietin 1	GSE13433 Patient 4,7 vs. Normal lung
205609_at	-5.44	ANGPT1	angiopoietin 1	GSE32569 Pre-treatment ASPS vs. Skeletal muscle
211148_s_at	23.78	ANGPT2	angiopoietin 2	GSE13433 Patients 1,3,5,6 vs. Skeletal muscle
205572_at	20.67	ANGPT2	angiopoietin 2	GSE13433 Patients 1,3,5,6 vs. Skeletal muscle
236034_at	15.14	ANGPT2	angiopoietin 2	GSE13433 Patients 1,3,5,6 vs. Skeletal muscle
237261_at	10.93	ANGPT2	angiopoietin 2	GSE13433 Patients 1,3,5,6 vs. Skeletal muscle
205572_at	21.35	ANGPT2	angiopoietin 2	GSE32569 Pre-treatment ASPS vs. Skeletal muscle
211148_s_at	11.16	ANGPT2	angiopoietin 2	GSE32569 Pre-treatment ASPS vs. Skeletal muscle
237261_at	10.83	ANGPT2	angiopoietin 2	GSE32569 Pre-treatment ASPS vs. Skeletal muscle
236034_at	8.22	ANGPT2	angiopoietin 2	GSE32569 Pre-treatment ASPS vs. Skeletal muscle
224339_s_at	-2.83	ANGPTL1	angiopoietin like 1	GSE13433 Patients 1,3,5,6 vs. Skeletal muscle
239183_at	-5.24	ANGPTL1	angiopoietin like 1	GSE13433 Patients 1,3,5,6 vs. Skeletal muscle
231773_at	-8.41	ANGPTL1	angiopoietin like 1	GSE13433 Patients 1,3,5,6 vs. Skeletal muscle
224339_s_at	-2.53	ANGPTL1	angiopoietin like 1	GSE13433 Patient 4,7 vs. Normal lung
224339_s_at	-3.58	ANGPTL1	angiopoietin like 1	GSE32569 Pre-treatment ASPS vs. Skeletal muscle
239183_at	-4.65	ANGPTL1	angiopoietin like 1	GSE32569 Pre-treatment ASPS vs. Skeletal muscle
231773_at	-7.75	ANGPTL1	angiopoietin like 1	GSE32569 Pre-treatment ASPS vs. Skeletal muscle
3225855	9.98	ANGPTL2	angiopoietin like 2	GSE68591 ASPS-1 vs. NCI Sarcoma Panel
219514_at	51.48	ANGPTL2	angiopoietin like 2	GSE13433 Patients 1,3,5,6 vs. Skeletal muscle
213004_at	23.86	ANGPTL2	angiopoietin like 2	GSE13433 Patients 1,3,5,6 vs. Skeletal muscle
213001_at	11.75	ANGPTL2	angiopoietin like 2	GSE13433 Patients 1,3,5,6 vs. Skeletal muscle
239039_at	6.4	ANGPTL2	angiopoietin like 2	GSE13433 Patients 1,3,5,6 vs. Skeletal muscle
219514_at	28.83	ANGPTL2	angiopoietin like 2	GSE13433 Patient 4,7 vs. Normal lung
213001_at	24.08	ANGPTL2	angiopoietin like 2	GSE13433 Patient 4,7 vs. Normal lung
239039_at	7.16	ANGPTL2	angiopoietin like 2	GSE13433 Patient 4,7 vs. Normal lung
213004_at	3.75	ANGPTL2	angiopoietin like 2	GSE13433 Patient 4,7 vs. Normal lung
213004_at	17.65	ANGPTL2	angiopoietin like 2	GSE32569 Pre-treatment ASPS vs. Skeletal muscle
219514_at	12.02	ANGPTL2	angiopoietin like 2	GSE32569 Pre-treatment ASPS vs. Skeletal muscle
213001_at	7.12	ANGPTL2	angiopoietin like 2	GSE32569 Pre-treatment ASPS vs. Skeletal muscle
239039_at	4.11	ANGPTL2	angiopoietin like 2	GSE32569 Pre-treatment ASPS vs. Skeletal muscle
ENSG00000136859	12.4321	ANGPTL2	angiopoietin like 2 ANGPTL2	GSE54729 RNA-Seq ASPS Patients vs. Skeletal muscle
1556959_at	2.4	ANHX	anomalous homeobox	GSE13433 Patient 4,7 vs. Normal lung
208353_x_at	-4.86	ANK1	ankyrin 1, erythrocytic	GSE13433 Patients 1,3,5,6 vs. Skeletal muscle
205390_s_at	-7.02	ANK1	ankyrin 1, erythrocytic	GSE13433 Patients 1,3,5,6 vs. Skeletal muscle
208352_x_at	-8.25	ANK1	ankyrin 1, erythrocytic	GSE13433 Patients 1,3,5,6 vs. Skeletal muscle
205389_s_at	-8.57	ANK1	ankyrin 1, erythrocytic	GSE13433 Patients 1,3,5,6 vs. Skeletal muscle
205391_x_at	-9.22	ANK1	ankyrin 1, erythrocytic	GSE13433 Patients 1,3,5,6 vs. Skeletal muscle
240363_at	-9.32	ANK1	ankyrin 1, erythrocytic	GSE13433 Patients 1,3,5,6 vs. Skeletal muscle
207087_x_at	-9.55	ANK1	ankyrin 1, erythrocytic	GSE13433 Patients 1,3,5,6 vs. Skeletal muscle
205391_x_at	10.19	ANK1	ankyrin 1, erythrocytic	GSE13433 Patient 4,7 vs. Normal lung
207087_x_at	9.03	ANK1	ankyrin 1, erythrocytic	GSE13433 Patient 4,7 vs. Normal lung
208352_x_at	8.84	ANK1	ankyrin 1, erythrocytic	GSE13433 Patient 4,7 vs. Normal lung
205389_s_at	7.03	ANK1	ankyrin 1, erythrocytic	GSE13433 Patient 4,7 vs. Normal lung
208353_x_at	5.98	ANK1	ankyrin 1, erythrocytic	GSE13433 Patient 4,7 vs. Normal lung
205390_s_at	2.51	ANK1	ankyrin 1, erythrocytic	GSE13433 Patient 4,7 vs. Normal lung
240363_at	-3.91	ANK1	ankyrin 1, erythrocytic	GSE32569 Pre-treatment ASPS vs. Skeletal muscle
208353_x_at	-4.88	ANK1	ankyrin 1, erythrocytic	GSE32569 Pre-treatment ASPS vs. Skeletal muscle
208352_x_at	-6.34	ANK1	ankyrin 1, erythrocytic	GSE32569 Pre-treatment ASPS vs. Skeletal muscle
205389_s_at	-6.42	ANK1	ankyrin 1, erythrocytic	GSE32569 Pre-treatment ASPS vs. Skeletal muscle
205391_x_at	-6.53	ANK1	ankyrin 1, erythrocytic	GSE32569 Pre-treatment ASPS vs. Skeletal muscle
207087_x_at	-6.9	ANK1	ankyrin 1, erythrocytic	GSE32569 Pre-treatment ASPS vs. Skeletal muscle
205390_s_at	-7.91	ANK1	ankyrin 1, erythrocytic	GSE32569 Pre-treatment ASPS vs. Skeletal muscle
202920_at	-3.2	ANK2	ankyrin 2, neuronal	GSE13433 Patients 1,3,5,6 vs. Skeletal muscle
202920_at	9.81	ANK2	ankyrin 2, neuronal	GSE13433 Patient 4,7 vs. Normal lung
216195_at	2.43	ANK2	ankyrin 2, neuronal	GSE13433 Patient 4,7 vs. Normal lung
202921_s_at	2.11	ANK2	ankyrin 2, neuronal	GSE32569 Pre-treatment ASPS vs. Skeletal muscle
238786_at	-2.15	ANK3	ankyrin 3, node of Ranvier (ankyrin G)	GSE13433 Patients 1,3,5,6 vs. Skeletal muscle
209442_x_at	-3.93	ANK3	ankyrin 3, node of Ranvier (ankyrin G)	GSE13433 Patients 1,3,5,6 vs. Skeletal muscle
206385_s_at	-5.21	ANK3	ankyrin 3, node of Ranvier (ankyrin G)	GSE13433 Patients 1,3,5,6 vs. Skeletal muscle
239726_at	-14.06	ANK3	ankyrin 3, node of Ranvier (ankyrin G)	GSE13433 Patients 1,3,5,6 vs. Skeletal muscle
209442_x_at	-2	ANK3	ankyrin 3, node of Ranvier (ankyrin G)	GSE13433 Patient 4,7 vs. Normal lung
207950_s_at	-4.33	ANK3	ankyrin 3, node of Ranvier (ankyrin G)	GSE13433 Patient 4,7 vs. Normal lung
209442_x_at	-2.83	ANK3	ankyrin 3, node of Ranvier (ankyrin G)	GSE32569 Pre-treatment ASPS vs. Skeletal muscle
238786_at	-2.85	ANK3	ankyrin 3, node of Ranvier (ankyrin G)	GSE32569 Pre-treatment ASPS vs. Skeletal muscle
206385_s_at	-5.28	ANK3	ankyrin 3, node of Ranvier (ankyrin G)	GSE32569 Pre-treatment ASPS vs. Skeletal muscle
239726_at	-14	ANK3	ankyrin 3, node of Ranvier (ankyrin G)	GSE32569 Pre-treatment ASPS vs. Skeletal muscle
1556653_at	-3.28	ANKAR	ankyrin and armadillo repeat containing	GSE13433 Patient 4,7 vs. Normal lung
229497_at	-8.8	ANKDD1A	ankyrin repeat and death domain containing 1A	GSE13433 Patient 4,7 vs. Normal lung
229497_at	3.68	ANKDD1A	ankyrin repeat and death domain containing 1A	GSE32569 Pre-treatment ASPS vs. Skeletal muscle
3876142	4.88	ANKEF1	ankyrin repeat and EF-hand domain containing 1	GSE68591 ASPS-1 vs. NCI Sarcoma Panel
220144_s_at	2.06	ANKEF1	ankyrin repeat and EF-hand domain containing 1	GSE13433 Patient 4,7 vs. Normal lung
222951_s_at	-2.3	ANKEF1	ankyrin repeat and EF-hand domain containing 1	GSE13433 Patient 4,7 vs. Normal lung
220144_s_at	3.81	ANKEF1	ankyrin repeat and EF-hand domain containing 1	GSE32569 Pre-treatment ASPS vs. Skeletal muscle
3727787	6.19	ANKFN1	ankyrin-repeat and fibronectin type III domain containing 1	GSE68591 ASPS-1 vs. NCI Sarcoma Panel
219868_s_at	5.08	ANKFY1	ankyrin repeat and FYVE domain containing 1	GSE13433 Patients 1,3,5,6 vs. Skeletal muscle
224900_at	2.37	ANKFY1	ankyrin repeat and FYVE domain containing 1	GSE13433 Patients 1,3,5,6 vs. Skeletal muscle
224900_at	3.44	ANKFY1	ankyrin repeat and FYVE domain containing 1	GSE13433 Patient 4,7 vs. Normal lung
1562495_at	-5.75	ANKFY1	ankyrin repeat and FYVE domain containing 1	GSE13433 Patient 4,7 vs. Normal lung
224900_at	2.85	ANKFY1	ankyrin repeat and FYVE domain containing 1	GSE32569 Pre-treatment ASPS vs. Skeletal muscle
223092_at	-2.47	ANKH	ANKH inorganic pyrophosphate transport regulator	GSE13433 Patients 1,3,5,6 vs. Skeletal muscle
223093_at	-3.38	ANKH	ANKH inorganic pyrophosphate transport regulator	GSE13433 Patients 1,3,5,6 vs. Skeletal muscle
220076_at	-4.66	ANKH	ANKH inorganic pyrophosphate transport regulator	GSE13433 Patients 1,3,5,6 vs. Skeletal muscle
1560369_at	-3.67	ANKH	ANKH inorganic pyrophosphate transport regulator	GSE13433 Patient 4,7 vs. Normal lung
1560370_x_at	-5.22	ANKH	ANKH inorganic pyrophosphate transport regulator	GSE13433 Patient 4,7 vs. Normal lung
223093_at	-2.19	ANKH	ANKH inorganic pyrophosphate transport regulator	GSE32569 Pre-treatment ASPS vs. Skeletal muscle
223092_at	-2.23	ANKH	ANKH inorganic pyrophosphate transport regulator	GSE32569 Pre-treatment ASPS vs. Skeletal muscle
229176_at	-2.95	ANKH	ANKH inorganic pyrophosphate transport regulator	GSE32569 Pre-treatment ASPS vs. Skeletal muscle
220076_at	-3.81	ANKH	ANKH inorganic pyrophosphate transport regulator	GSE32569 Pre-treatment ASPS vs. Skeletal muscle
229457_at	-2.5	ANKHD1	ankyrin repeat and KH domain containing 1	GSE13433 Patients 1,3,5,6 vs. Skeletal muscle
214919_s_at	2.06	ANKHD1-EIF4EBP3; EIF4EBP3	ANKHD1-EIF4EBP3 readthrough; eukaryotic translation initiation factor 4E binding protein 3	GSE13433 Patient 4,7 vs. Normal lung
233292_s_at	4.22	ANKHD1; ANKHD1-EIF4EBP3	ankyrin repeat and KH domain containing 1; ANKHD1-EIF4EBP3 readthrough	GSE13433 Patients 1,3,5,6 vs. Skeletal muscle
233292_s_at	-9.5	ANKHD1; ANKHD1-EIF4EBP3	ankyrin repeat and KH domain containing 1; ANKHD1-EIF4EBP3 readthrough	GSE13433 Patient 4,7 vs. Normal lung
224687_at	2.04	ANKIB1	ankyrin repeat and IBR domain containing 1	GSE13433 Patients 1,3,5,6 vs. Skeletal muscle
224682_at	4.96	ANKIB1	ankyrin repeat and IBR domain containing 1	GSE13433 Patient 4,7 vs. Normal lung
224682_at	2.38	ANKIB1	ankyrin repeat and IBR domain containing 1	GSE32569 Pre-treatment ASPS vs. Skeletal muscle
224687_at	2.07	ANKIB1	ankyrin repeat and IBR domain containing 1	GSE32569 Pre-treatment ASPS vs. Skeletal muscle
1553138_a_at	-4.05	ANKLE1	ankyrin repeat and LEM domain containing 1	GSE13433 Patient 4,7 vs. Normal lung
213962_s_at	-8.39	ANKLE2	ankyrin repeat and LEM domain containing 2	GSE13433 Patient 4,7 vs. Normal lung
212200_at	2.68	ANKLE2	ankyrin repeat and LEM domain containing 2	GSE32569 Pre-treatment ASPS vs. Skeletal muscle
210486_at	-2.15	ANKMY1	ankyrin repeat and MYND domain containing 1	GSE13433 Patient 4,7 vs. Normal lung
3039731	3.04	ANKMY2	ankyrin repeat and MYND domain containing 2	GSE68591 ASPS-1 vs. NCI Sarcoma Panel
218769_s_at	2.75	ANKRA2	ankyrin repeat, family A (RFXANK-like), 2	GSE13433 Patient 4,7 vs. Normal lung
206029_at	-4.41	ANKRD1	ankyrin repeat domain 1 (cardiac muscle)	GSE13433 Patients 1,3,5,6 vs. Skeletal muscle
206029_at	-4.84	ANKRD1	ankyrin repeat domain 1 (cardiac muscle)	GSE13433 Patient 4,7 vs. Normal lung
218093_s_at	-2.08	ANKRD10	ankyrin repeat domain 10	GSE13433 Patients 1,3,5,6 vs. Skeletal muscle
218093_s_at	3.37	ANKRD10	ankyrin repeat domain 10	GSE13433 Patient 4,7 vs. Normal lung
223251_s_at	-5.12	ANKRD10	ankyrin repeat domain 10	GSE13433 Patient 4,7 vs. Normal lung
239116_at	-14.71	ANKRD10	ankyrin repeat domain 10	GSE13433 Patient 4,7 vs. Normal lung
ENSG00000088448	3.53445	ANKRD10	ankyrin repeat domain 10 ANKRD10	GSE54729 RNA-Seq ASPS Patients vs. Skeletal muscle
215504_x_at	-4.8	ANKRD10-IT1	ANKRD10 intronic transcript 1	GSE13433 Patient 4,7 vs. Normal lung
219437_s_at	-2.02	ANKRD11	ankyrin repeat domain 11	GSE13433 Patient 4,7 vs. Normal lung
228356_at	-2.34	ANKRD11	ankyrin repeat domain 11	GSE13433 Patient 4,7 vs. Normal lung
231999_at	-10.16	ANKRD11	ankyrin repeat domain 11	GSE13433 Patient 4,7 vs. Normal lung
219437_s_at	2.24	ANKRD11	ankyrin repeat domain 11	GSE32569 Pre-treatment ASPS vs. Skeletal muscle
216550_x_at	-4.22	ANKRD12	ankyrin repeat domain 12	GSE13433 Patient 4,7 vs. Normal lung
216563_at	-8.14	ANKRD12	ankyrin repeat domain 12	GSE13433 Patient 4,7 vs. Normal lung
216563_at	4.21	ANKRD12	ankyrin repeat domain 12	GSE32569 Pre-treatment ASPS vs. Skeletal muscle
212286_at	2.26	ANKRD12	ankyrin repeat domain 12	GSE32569 Pre-treatment ASPS vs. Skeletal muscle
224810_s_at	2.7	ANKRD13A	ankyrin repeat domain 13A	GSE13433 Patients 1,3,5,6 vs. Skeletal muscle
1556361_s_at	-3.19	ANKRD13C	ankyrin repeat domain 13C	GSE13433 Patient 4,7 vs. Normal lung
226205_at	2.9	ANKRD13D	ankyrin repeat domain 13 family, member D	GSE13433 Patient 4,7 vs. Normal lung
231423_s_at	2.86	ANKRD16	ankyrin repeat domain 16	GSE13433 Patient 4,7 vs. Normal lung
225852_at	2.36	ANKRD17	ankyrin repeat domain 17	GSE13433 Patient 4,7 vs. Normal lung
242116_x_at	-4.05	ANKRD17	ankyrin repeat domain 17	GSE13433 Patient 4,7 vs. Normal lung
233592_at	-2.46	ANKRD18B	ankyrin repeat domain 18B	GSE13433 Patient 4,7 vs. Normal lung
232926_x_at	-4.12	ANKRD19P	ankyrin repeat domain 19, pseudogene	GSE13433 Patient 4,7 vs. Normal lung
221232_s_at	-55.27	ANKRD2	ankyrin repeat domain 2 (stretch responsive muscle)	GSE13433 Patients 1,3,5,6 vs. Skeletal muscle
221232_s_at	-110.88	ANKRD2	ankyrin repeat domain 2 (stretch responsive muscle)	GSE32569 Pre-treatment ASPS vs. Skeletal muscle
1569607_s_at	-4.09	ANKRD20A1; ANKRD20A11P; ANKRD20A2; ANKRD20A3; ANKRD20A4; ANKRD20A5P; ANKRD20A7P; LOC105379426	ankyrin repeat domain 20 family, member A1; ankyrin repeat domain 20 family, member A11, pseudogene; ankyrin repeat domain 20 family, member A2; ankyrin repeat domain 20 family, member A3; ankyrin repeat domain 20 family, member A4; ankyrin repeat domain 20 family, member A5, pseudogene; ankyrin repeat domain 20 family, member A7, pseudogene; uncharacterized LOC105379426	GSE13433 Patients 1,3,5,6 vs. Skeletal muscle
1569607_s_at	-18.04	ANKRD20A1; ANKRD20A11P; ANKRD20A2; ANKRD20A3; ANKRD20A4; ANKRD20A5P; ANKRD20A7P; LOC105379426	ankyrin repeat domain 20 family, member A1; ankyrin repeat domain 20 family, member A11, pseudogene; ankyrin repeat domain 20 family, member A2; ankyrin repeat domain 20 family, member A3; ankyrin repeat domain 20 family, member A4; ankyrin repeat domain 20 family, member A5, pseudogene; ankyrin repeat domain 20 family, member A7, pseudogene; uncharacterized LOC105379426	GSE13433 Patient 4,7 vs. Normal lung
1570255_s_at	-6.33	ANKRD20A1; ANKRD20A12P; ANKRD20A2; ANKRD20A3; ANKRD20A4; ANKRD20A8P; LOC102723552	ankyrin repeat domain 20 family, member A1; ankyrin repeat domain 20 family, member A12, pseudogene; ankyrin repeat domain 20 family, member A2; ankyrin repeat domain 20 family, member A3; ankyrin repeat domain 20 family, member A4; ankyrin repeat domain 20 family, member A8, pseudogene; ankyrin repeat domain-containing protein 20A2	GSE13433 Patient 4,7 vs. Normal lung
241233_x_at	-2.3	ANKRD20A11P	ankyrin repeat domain 20 family, member A11, pseudogene	GSE13433 Patients 1,3,5,6 vs. Skeletal muscle
241233_x_at	-3.1	ANKRD20A11P	ankyrin repeat domain 20 family, member A11, pseudogene	GSE13433 Patient 4,7 vs. Normal lung
237737_at	-3.32	ANKRD20A12P; LOC100289026; LOC101060632; LOC101927345; LOC102723799; LOC105369263; LOC105374447; LOC105379272	ankyrin repeat domain 20 family, member A12, pseudogene; uncharacterized LOC100289026; putative ankyrin repeat domain-containing protein 20A12 pseudogene; uncharacterized LOC102723799; uncharacterized LOC105369263; uncharacterized LOC105374447	GSE13433 Patient 4,7 vs. Normal lung
237737_at	3.04	ANKRD20A12P; LOC100289026; LOC101060632; LOC101927345; LOC102723799; LOC105369263; LOC105374447; LOC105379272	ankyrin repeat domain 20 family, member A12, pseudogene; uncharacterized LOC100289026; putative ankyrin repeat domain-containing protein 20A12 pseudogene; uncharacterized LOC102723799; uncharacterized LOC105369263; uncharacterized LOC105374447	GSE32569 Pre-treatment ASPS vs. Skeletal muscle
1559170_at	-3.14	ANKRD20A5P	ankyrin repeat domain 20 family, member A5, pseudogene	GSE13433 Patients 1,3,5,6 vs. Skeletal muscle
1559170_at	-4.05	ANKRD20A5P	ankyrin repeat domain 20 family, member A5, pseudogene	GSE32569 Pre-treatment ASPS vs. Skeletal muscle
239196_at	4.08	ANKRD22	ankyrin repeat domain 22	GSE13433 Patient 4,7 vs. Normal lung
230384_at	-6.19	ANKRD23	ankyrin repeat domain 23	GSE13433 Patients 1,3,5,6 vs. Skeletal muscle
230384_at	-10.14	ANKRD23	ankyrin repeat domain 23	GSE32569 Pre-treatment ASPS vs. Skeletal muscle
ENSG00000163126	0.397474	ANKRD23	ankyrin repeat domain 23 ANKRD23	GSE54729 RNA-Seq ASPS Patients vs. Skeletal muscle
1553366_s_at	5	ANKRD23; ANKRD39	ankyrin repeat domain 23; ankyrin repeat domain 39	GSE13433 Patients 1,3,5,6 vs. Skeletal muscle
223532_at	2.08	ANKRD23; ANKRD39	ankyrin repeat domain 23; ankyrin repeat domain 39	GSE13433 Patients 1,3,5,6 vs. Skeletal muscle
229052_at	143.11	ANKRD23; ANKRD39	ankyrin repeat domain 23; ankyrin repeat domain 39	GSE13433 Patient 4,7 vs. Normal lung
1553366_s_at	38.09	ANKRD23; ANKRD39	ankyrin repeat domain 23; ankyrin repeat domain 39	GSE13433 Patient 4,7 vs. Normal lung
223532_at	5	ANKRD23; ANKRD39	ankyrin repeat domain 23; ankyrin repeat domain 39	GSE13433 Patient 4,7 vs. Normal lung
223532_at	2.13	ANKRD23; ANKRD39	ankyrin repeat domain 23; ankyrin repeat domain 39	GSE32569 Pre-treatment ASPS vs. Skeletal muscle
1553366_s_at	-6.75	ANKRD23; ANKRD39	ankyrin repeat domain 23; ankyrin repeat domain 39	GSE32569 Pre-treatment ASPS vs. Skeletal muscle
229052_at	-6.92	ANKRD23; ANKRD39	ankyrin repeat domain 23; ankyrin repeat domain 39	GSE32569 Pre-treatment ASPS vs. Skeletal muscle
205705_at	-3.33	ANKRD26	ankyrin repeat domain 26	GSE13433 Patients 1,3,5,6 vs. Skeletal muscle
205705_at	-2.39	ANKRD26	ankyrin repeat domain 26	GSE32569 Pre-treatment ASPS vs. Skeletal muscle
221522_at	-2.16	ANKRD27	ankyrin repeat domain 27 (VPS9 domain)	GSE13433 Patient 4,7 vs. Normal lung
213035_at	-2.02	ANKRD28	ankyrin repeat domain 28	GSE13433 Patients 1,3,5,6 vs. Skeletal muscle
229307_at	2.54	ANKRD28	ankyrin repeat domain 28	GSE13433 Patient 4,7 vs. Normal lung
1561079_at	-3.81	ANKRD28	ankyrin repeat domain 28	GSE13433 Patient 4,7 vs. Normal lung
229307_at	-2.89	ANKRD28	ankyrin repeat domain 28	GSE32569 Pre-treatment ASPS vs. Skeletal muscle
213035_at	-3.18	ANKRD28	ankyrin repeat domain 28	GSE32569 Pre-treatment ASPS vs. Skeletal muscle
238332_at	6.32	ANKRD29	ankyrin repeat domain 29	GSE13433 Patients 1,3,5,6 vs. Skeletal muscle
229308_at	-2.5	ANKRD29	ankyrin repeat domain 29	GSE13433 Patient 4,7 vs. Normal lung
238332_at	7.59	ANKRD29	ankyrin repeat domain 29	GSE32569 Pre-treatment ASPS vs. Skeletal muscle
229308_at	2.37	ANKRD29	ankyrin repeat domain 29	GSE32569 Pre-treatment ASPS vs. Skeletal muscle
1561225_at	2.39	ANKRD30BP3	ankyrin repeat domain 30B pseudogene 3	GSE13433 Patient 4,7 vs. Normal lung
242209_at	2.65	ANKRD33	ankyrin repeat domain 33	GSE13433 Patient 4,7 vs. Normal lung
231963_at	2.04	ANKRD33B	ankyrin repeat domain 33B	GSE13433 Patient 4,7 vs. Normal lung
231118_at	2.85	ANKRD35	ankyrin repeat domain 35	GSE13433 Patient 4,7 vs. Normal lung
238464_at	2.78	ANKRD36	ankyrin repeat domain 36	GSE32569 Pre-treatment ASPS vs. Skeletal muscle
214723_x_at	3.02	ANKRD36; ANKRD36B	ankyrin repeat domain 36; ankyrin repeat domain 36B	GSE13433 Patients 1,3,5,6 vs. Skeletal muscle
214723_x_at	-5.91	ANKRD36; ANKRD36B	ankyrin repeat domain 36; ankyrin repeat domain 36B	GSE13433 Patient 4,7 vs. Normal lung
214723_x_at	18.12	ANKRD36; ANKRD36B	ankyrin repeat domain 36; ankyrin repeat domain 36B	GSE32569 Pre-treatment ASPS vs. Skeletal muscle
220940_at	14.17	ANKRD36B	ankyrin repeat domain 36B	GSE13433 Patients 1,3,5,6 vs. Skeletal muscle
220940_at	20.2	ANKRD36B	ankyrin repeat domain 36B	GSE32569 Pre-treatment ASPS vs. Skeletal muscle
1556183_at	-2.44	ANKRD36BP2	ankyrin repeat domain 36B pseudogene 2	GSE13433 Patient 4,7 vs. Normal lung
1569040_s_at	-5.25	ANKRD36BP2	ankyrin repeat domain 36B pseudogene 2	GSE13433 Patient 4,7 vs. Normal lung
227337_at	-6.23	ANKRD37	ankyrin repeat domain 37	GSE13433 Patients 1,3,5,6 vs. Skeletal muscle
227337_at	-4.55	ANKRD37	ankyrin repeat domain 37	GSE32569 Pre-treatment ASPS vs. Skeletal muscle
ENSG00000213337	0.414153	ANKRD39	ankyrin repeat domain 39 ANKRD39	GSE54729 RNA-Seq ASPS Patients vs. Skeletal muscle
227064_at	-2.04	ANKRD40	ankyrin repeat domain 40	GSE13433 Patients 1,3,5,6 vs. Skeletal muscle
211717_at	-4.47	ANKRD40	ankyrin repeat domain 40	GSE13433 Patient 4,7 vs. Normal lung
228471_at	-3.5	ANKRD44	ankyrin repeat domain 44	GSE13433 Patient 4,7 vs. Normal lung
226641_at	-3.7	ANKRD44	ankyrin repeat domain 44	GSE13433 Patient 4,7 vs. Normal lung
235777_at	-14.74	ANKRD44	ankyrin repeat domain 44	GSE13433 Patient 4,7 vs. Normal lung
235778_s_at	-26.34	ANKRD44	ankyrin repeat domain 44	GSE13433 Patient 4,7 vs. Normal lung
226641_at	4.33	ANKRD44	ankyrin repeat domain 44	GSE32569 Pre-treatment ASPS vs. Skeletal muscle
1557486_at	-11.14	ANKRD44-IT1	ANKRD44 intronic transcript 1	GSE13433 Patient 4,7 vs. Normal lung
236421_at	3.02	ANKRD45	ankyrin repeat domain 45	GSE13433 Patient 4,7 vs. Normal lung
212731_at	-7.37	ANKRD46	ankyrin repeat domain 46	GSE13433 Patients 1,3,5,6 vs. Skeletal muscle
212731_at	2.41	ANKRD46	ankyrin repeat domain 46	GSE13433 Patient 4,7 vs. Normal lung
212731_at	-5.24	ANKRD46	ankyrin repeat domain 46	GSE32569 Pre-treatment ASPS vs. Skeletal muscle
238807_at	-3.49	ANKRD46; GAPDHP62	ankyrin repeat domain 46; glyceraldehyde 3 phosphate dehydrogenase pseudogene 62	GSE13433 Patients 1,3,5,6 vs. Skeletal muscle
238807_at	-3.24	ANKRD46; GAPDHP62	ankyrin repeat domain 46; glyceraldehyde 3 phosphate dehydrogenase pseudogene 62	GSE32569 Pre-treatment ASPS vs. Skeletal muscle
225731_at	4.28	ANKRD50	ankyrin repeat domain 50	GSE13433 Patients 1,3,5,6 vs. Skeletal muscle
236189_at	-4.81	ANKRD50	ankyrin repeat domain 50	GSE13433 Patient 4,7 vs. Normal lung
225731_at	5.03	ANKRD50	ankyrin repeat domain 50	GSE32569 Pre-treatment ASPS vs. Skeletal muscle
225735_at	4.02	ANKRD50	ankyrin repeat domain 50	GSE32569 Pre-treatment ASPS vs. Skeletal muscle
1553275_s_at	-2.96	ANKRD52	ankyrin repeat domain 52	GSE13433 Patient 4,7 vs. Normal lung
2916825	3.32	ANKRD6	ankyrin repeat domain 6	GSE68591 ASPS-1 vs. NCI Sarcoma Panel
204671_s_at	4.74	ANKRD6	ankyrin repeat domain 6	GSE13433 Patients 1,3,5,6 vs. Skeletal muscle
204672_s_at	3.9	ANKRD6	ankyrin repeat domain 6	GSE13433 Patients 1,3,5,6 vs. Skeletal muscle
204672_s_at	4.53	ANKRD6	ankyrin repeat domain 6	GSE13433 Patient 4,7 vs. Normal lung
204671_s_at	13.01	ANKRD6	ankyrin repeat domain 6	GSE32569 Pre-treatment ASPS vs. Skeletal muscle
204672_s_at	9.58	ANKRD6	ankyrin repeat domain 6	GSE32569 Pre-treatment ASPS vs. Skeletal muscle
1556182_x_at	2.03	ANKRD65	ankyrin repeat domain 65	GSE13433 Patients 1,3,5,6 vs. Skeletal muscle
227959_at	2.3	ANKRD9	ankyrin repeat domain 9	GSE13433 Patients 1,3,5,6 vs. Skeletal muscle
230972_at	-2.75	ANKRD9	ankyrin repeat domain 9	GSE13433 Patients 1,3,5,6 vs. Skeletal muscle
227959_at	10.49	ANKRD9	ankyrin repeat domain 9	GSE13433 Patient 4,7 vs. Normal lung
230972_at	3.85	ANKRD9	ankyrin repeat domain 9	GSE13433 Patient 4,7 vs. Normal lung
227959_at	2.62	ANKRD9	ankyrin repeat domain 9	GSE32569 Pre-treatment ASPS vs. Skeletal muscle
227441_s_at	-2.15	ANKS1B	ankyrin repeat and sterile alpha motif domain containing 1B	GSE13433 Patient 4,7 vs. Normal lung
222608_s_at	5.45	ANLN	anillin actin binding protein	GSE13433 Patients 1,3,5,6 vs. Skeletal muscle
1552619_a_at	3.69	ANLN	anillin actin binding protein	GSE13433 Patients 1,3,5,6 vs. Skeletal muscle
222608_s_at	10.81	ANLN	anillin actin binding protein	GSE32569 Pre-treatment ASPS vs. Skeletal muscle
1552619_a_at	4.01	ANLN	anillin actin binding protein	GSE32569 Pre-treatment ASPS vs. Skeletal muscle
218804_at	2.44	ANO1	anoctamin 1, calcium activated chloride channel	GSE32569 Pre-treatment ASPS vs. Skeletal muscle
218910_at	2.88	ANO10	anoctamin 10	GSE13433 Patients 1,3,5,6 vs. Skeletal muscle
218910_at	2.12	ANO10	anoctamin 10	GSE32569 Pre-treatment ASPS vs. Skeletal muscle
236420_s_at	2.48	ANO4	anoctamin 4	GSE13433 Patients 1,3,5,6 vs. Skeletal muscle
236420_s_at	8.29	ANO4	anoctamin 4	GSE13433 Patient 4,7 vs. Normal lung
229749_at	5.23	ANO4	anoctamin 4	GSE13433 Patient 4,7 vs. Normal lung
236420_s_at	11.26	ANO4	anoctamin 4	GSE32569 Pre-treatment ASPS vs. Skeletal muscle
229749_at	2.16	ANO4	anoctamin 4	GSE32569 Pre-treatment ASPS vs. Skeletal muscle
229313_at	-52.17	ANO5	anoctamin 5	GSE13433 Patients 1,3,5,6 vs. Skeletal muscle
229313_at	-23.35	ANO5	anoctamin 5	GSE32569 Pre-treatment ASPS vs. Skeletal muscle
240947_at	-2.77	ANO6	anoctamin 6	GSE13433 Patient 4,7 vs. Normal lung
241918_at	2.83	ANO7	anoctamin 7	GSE13433 Patient 4,7 vs. Normal lung
244379_at	2.29	ANO7P1	anoctamin 7 pseudogene 1	GSE13433 Patient 4,7 vs. Normal lung
227393_at	7.6	ANO9	anoctamin 9	GSE13433 Patients 1,3,5,6 vs. Skeletal muscle
227393_at	7.54	ANO9	anoctamin 9	GSE13433 Patient 4,7 vs. Normal lung
227393_at	3.57	ANO9	anoctamin 9	GSE32569 Pre-treatment ASPS vs. Skeletal muscle
205206_at	-2.34	ANOS1	anosmin 1	GSE13433 Patients 1,3,5,6 vs. Skeletal muscle
229853_at	-10.73	ANOS1	anosmin 1	GSE13433 Patient 4,7 vs. Normal lung
205206_at	-3.58	ANOS1	anosmin 1	GSE32569 Pre-treatment ASPS vs. Skeletal muscle
201043_s_at	-2.84	ANP32A	acidic nuclear phosphoprotein 32 family member A	GSE13433 Patient 4,7 vs. Normal lung
3630957	-2.41	ANP32A-IT1	ANP32A intronic transcript 1	GSE68591 ASPS-1 vs. NCI Sarcoma Panel
201306_s_at	2.21	ANP32B	acidic nuclear phosphoprotein 32 family member B	GSE13433 Patients 1,3,5,6 vs. Skeletal muscle
201305_x_at	2.66	ANP32B	acidic nuclear phosphoprotein 32 family member B	GSE32569 Pre-treatment ASPS vs. Skeletal muscle
201306_s_at	2.21	ANP32B	acidic nuclear phosphoprotein 32 family member B	GSE32569 Pre-treatment ASPS vs. Skeletal muscle
229128_s_at	4.51	ANP32E	acidic nuclear phosphoprotein 32 family member E	GSE13433 Patients 1,3,5,6 vs. Skeletal muscle
221505_at	-3.4	ANP32E	acidic nuclear phosphoprotein 32 family member E	GSE13433 Patients 1,3,5,6 vs. Skeletal muscle
208103_s_at	3.14	ANP32E	acidic nuclear phosphoprotein 32 family member E	GSE32569 Pre-treatment ASPS vs. Skeletal muscle
229128_s_at	2.14	ANP32E	acidic nuclear phosphoprotein 32 family member E	GSE32569 Pre-treatment ASPS vs. Skeletal muscle
202888_s_at	-2.63	ANPEP	alanyl (membrane) aminopeptidase	GSE13433 Patient 4,7 vs. Normal lung
224694_at	3.13	ANTXR1	anthrax toxin receptor 1	GSE13433 Patients 1,3,5,6 vs. Skeletal muscle
234832_at	2.11	ANTXR1	anthrax toxin receptor 1	GSE13433 Patient 4,7 vs. Normal lung
220092_s_at	-17.7	ANTXR1	anthrax toxin receptor 1	GSE13433 Patient 4,7 vs. Normal lung
224694_at	4.94	ANTXR1	anthrax toxin receptor 1	GSE32569 Pre-treatment ASPS vs. Skeletal muscle
220092_s_at	4.33	ANTXR1	anthrax toxin receptor 1	GSE32569 Pre-treatment ASPS vs. Skeletal muscle
225524_at	2.48	ANTXR2	anthrax toxin receptor 2	GSE13433 Patients 1,3,5,6 vs. Skeletal muscle
1555536_at	-3.02	ANTXR2	anthrax toxin receptor 2	GSE13433 Patient 4,7 vs. Normal lung
225524_at	2.99	ANTXR2	anthrax toxin receptor 2	GSE32569 Pre-treatment ASPS vs. Skeletal muscle
201012_at	12.21	ANXA1	annexin A1	GSE13433 Patients 1,3,5,6 vs. Skeletal muscle
201012_at	2.56	ANXA1	annexin A1	GSE13433 Patient 4,7 vs. Normal lung
201012_at	14.43	ANXA1	annexin A1	GSE32569 Pre-treatment ASPS vs. Skeletal muscle
ENSG00000135046	7.72304	ANXA1	annexin A1 ANXA1	GSE54729 RNA-Seq ASPS Patients vs. Skeletal muscle
210143_at	3.09	ANXA10	annexin A10	GSE13433 Patient 4,7 vs. Normal lung
214783_s_at	-2	ANXA11	annexin A11	GSE13433 Patients 1,3,5,6 vs. Skeletal muscle
228727_at	-2.23	ANXA11	annexin A11	GSE13433 Patients 1,3,5,6 vs. Skeletal muscle
228727_at	-2.61	ANXA11	annexin A11	GSE32569 Pre-treatment ASPS vs. Skeletal muscle
208323_s_at	7.4	ANXA13	annexin A13	GSE13433 Patient 4,7 vs. Normal lung
210427_x_at	5.78	ANXA2	annexin A2	GSE13433 Patients 1,3,5,6 vs. Skeletal muscle
213503_x_at	5.56	ANXA2	annexin A2	GSE13433 Patients 1,3,5,6 vs. Skeletal muscle
201590_x_at	5.56	ANXA2	annexin A2	GSE13433 Patients 1,3,5,6 vs. Skeletal muscle
1568126_at	-8.52	ANXA2	annexin A2	GSE13433 Patient 4,7 vs. Normal lung
210427_x_at	4.34	ANXA2	annexin A2	GSE32569 Pre-treatment ASPS vs. Skeletal muscle
201590_x_at	4.32	ANXA2	annexin A2	GSE32569 Pre-treatment ASPS vs. Skeletal muscle
213503_x_at	4.3	ANXA2	annexin A2	GSE32569 Pre-treatment ASPS vs. Skeletal muscle
ENSG00000182718	4.55973	ANXA2	annexin A2 ANXA2	GSE54729 RNA-Seq ASPS Patients vs. Skeletal muscle
208816_x_at	4.12	ANXA2P2	annexin A2 pseudogene 2	GSE13433 Patients 1,3,5,6 vs. Skeletal muscle
208816_x_at	2.17	ANXA2P2	annexin A2 pseudogene 2	GSE13433 Patient 4,7 vs. Normal lung
208816_x_at	3.12	ANXA2P2	annexin A2 pseudogene 2	GSE32569 Pre-treatment ASPS vs. Skeletal muscle
211241_at	2.17	ANXA2P3	annexin A2 pseudogene 3	GSE13433 Patients 1,3,5,6 vs. Skeletal muscle
211241_at	4.47	ANXA2P3	annexin A2 pseudogene 3	GSE13433 Patient 4,7 vs. Normal lung
2732844	43.2	ANXA3	annexin A3	GSE68591 ASPS-1 vs. NCI Sarcoma Panel
209369_at	-11.59	ANXA3	annexin A3	GSE13433 Patients 1,3,5,6 vs. Skeletal muscle
209369_at	-9.54	ANXA3	annexin A3	GSE13433 Patient 4,7 vs. Normal lung
209369_at	-3.45	ANXA3	annexin A3	GSE32569 Pre-treatment ASPS vs. Skeletal muscle
201301_s_at	6.2	ANXA4	annexin A4	GSE13433 Patients 1,3,5,6 vs. Skeletal muscle
201302_at	5.94	ANXA4	annexin A4	GSE13433 Patients 1,3,5,6 vs. Skeletal muscle
201302_at	-2.27	ANXA4	annexin A4	GSE13433 Patient 4,7 vs. Normal lung
201302_at	11.8	ANXA4	annexin A4	GSE32569 Pre-treatment ASPS vs. Skeletal muscle
201301_s_at	8.59	ANXA4	annexin A4	GSE32569 Pre-treatment ASPS vs. Skeletal muscle
200782_at	4.63	ANXA5	annexin A5	GSE13433 Patients 1,3,5,6 vs. Skeletal muscle
200782_at	2.08	ANXA5	annexin A5	GSE13433 Patient 4,7 vs. Normal lung
200782_at	4.97	ANXA5	annexin A5	GSE32569 Pre-treatment ASPS vs. Skeletal muscle
ENSG00000164111	7.13314	ANXA5	annexin A5 ANXA5	GSE54729 RNA-Seq ASPS Patients vs. Skeletal muscle
2881747	-2.06	ANXA6	annexin A6	GSE68591 ASPS-1 vs. NCI Sarcoma Panel
200982_s_at	3.33	ANXA6	annexin A6	GSE13433 Patient 4,7 vs. Normal lung
200982_s_at	-2.24	ANXA6	annexin A6	GSE32569 Pre-treatment ASPS vs. Skeletal muscle
1557094_at	-78.66	ANXA8	annexin A8	GSE13433 Patient 4,7 vs. Normal lung
1563742_at	-4.04	ANXA8; ANXA8L1; LINC00842	annexin A8; annexin A8-like 1; long intergenic non-protein coding RNA 842	GSE13433 Patient 4,7 vs. Normal lung
203074_at	-4.99	ANXA8; ANXA8L1; LINC00842	annexin A8; annexin A8-like 1; long intergenic non-protein coding RNA 842	GSE13433 Patient 4,7 vs. Normal lung
2358591	3.11	ANXA9	annexin A9	GSE68591 ASPS-1 vs. NCI Sarcoma Panel
211712_s_at	3.06	ANXA9	annexin A9	GSE32569 Pre-treatment ASPS vs. Skeletal muscle
205639_at	2.58	AOAH	acyloxyacyl hydrolase (neutrophil)	GSE13433 Patients 1,3,5,6 vs. Skeletal muscle
205639_at	2.72	AOAH	acyloxyacyl hydrolase (neutrophil)	GSE32569 Pre-treatment ASPS vs. Skeletal muscle
204894_s_at	2.06	AOC3	amine oxidase, copper containing 3	GSE13433 Patients 1,3,5,6 vs. Skeletal muscle
204894_s_at	-2.61	AOC3	amine oxidase, copper containing 3	GSE13433 Patient 4,7 vs. Normal lung
204894_s_at	2.1	AOC3	amine oxidase, copper containing 3	GSE32569 Pre-treatment ASPS vs. Skeletal muscle
216601_at	2.01	AOC4P	amine oxidase, copper containing 4, pseudogene	GSE13433 Patient 4,7 vs. Normal lung
205082_s_at	19.29	AOX1	aldehyde oxidase 1	GSE13433 Patients 1,3,5,6 vs. Skeletal muscle
205083_at	16.65	AOX1	aldehyde oxidase 1	GSE13433 Patients 1,3,5,6 vs. Skeletal muscle
205083_at	4.15	AOX1	aldehyde oxidase 1	GSE13433 Patient 4,7 vs. Normal lung
205082_s_at	3.93	AOX1	aldehyde oxidase 1	GSE13433 Patient 4,7 vs. Normal lung
205083_at	49.69	AOX1	aldehyde oxidase 1	GSE32569 Pre-treatment ASPS vs. Skeletal muscle
205082_s_at	33.84	AOX1	aldehyde oxidase 1	GSE32569 Pre-treatment ASPS vs. Skeletal muscle
231010_at	-4.78	AP1AR	adaptor-related protein complex 1 associated regulatory protein	GSE13433 Patient 4,7 vs. Normal lung
242753_x_at	-8.26	AP1AR	adaptor-related protein complex 1 associated regulatory protein	GSE13433 Patient 4,7 vs. Normal lung
219023_at	2.88	AP1AR	adaptor-related protein complex 1 associated regulatory protein	GSE32569 Pre-treatment ASPS vs. Skeletal muscle
242753_x_at	2.06	AP1AR	adaptor-related protein complex 1 associated regulatory protein	GSE32569 Pre-treatment ASPS vs. Skeletal muscle
205423_at	2.32	AP1B1	adaptor-related protein complex 1, beta 1 subunit	GSE13433 Patients 1,3,5,6 vs. Skeletal muscle
205423_at	4.25	AP1B1	adaptor-related protein complex 1, beta 1 subunit	GSE13433 Patient 4,7 vs. Normal lung
203350_at	-2.57	AP1G1	adaptor-related protein complex 1, gamma 1 subunit	GSE13433 Patient 4,7 vs. Normal lung
201613_s_at	2.85	AP1G2	adaptor-related protein complex 1, gamma 2 subunit	GSE13433 Patients 1,3,5,6 vs. Skeletal muscle
214341_at	-4.93	AP1G2	adaptor-related protein complex 1, gamma 2 subunit	GSE13433 Patient 4,7 vs. Normal lung
226918_at	-2.61	AP1G2; JPH4	adaptor-related protein complex 1, gamma 2 subunit; junctophilin 4	GSE13433 Patient 4,7 vs. Normal lung
223025_s_at	3.19	AP1M1	adaptor-related protein complex 1, mu 1 subunit	GSE13433 Patients 1,3,5,6 vs. Skeletal muscle
223024_at	2.65	AP1M1	adaptor-related protein complex 1, mu 1 subunit	GSE13433 Patients 1,3,5,6 vs. Skeletal muscle
223025_s_at	8.29	AP1M1	adaptor-related protein complex 1, mu 1 subunit	GSE13433 Patient 4,7 vs. Normal lung
223024_at	4.37	AP1M1	adaptor-related protein complex 1, mu 1 subunit	GSE13433 Patient 4,7 vs. Normal lung
65517_at	2.58	AP1M2	adaptor-related protein complex 1, mu 2 subunit	GSE13433 Patient 4,7 vs. Normal lung
209635_at	3.11	AP1S1	adaptor-related protein complex 1 sigma 1 subunit	GSE13433 Patient 4,7 vs. Normal lung
205196_s_at	2.91	AP1S1	adaptor-related protein complex 1 sigma 1 subunit	GSE13433 Patient 4,7 vs. Normal lung
205195_at	2.24	AP1S1	adaptor-related protein complex 1 sigma 1 subunit	GSE13433 Patient 4,7 vs. Normal lung
205195_at	2.99	AP1S1	adaptor-related protein complex 1 sigma 1 subunit	GSE32569 Pre-treatment ASPS vs. Skeletal muscle
205196_s_at	2.99	AP1S1	adaptor-related protein complex 1 sigma 1 subunit	GSE32569 Pre-treatment ASPS vs. Skeletal muscle
209635_at	2.65	AP1S1	adaptor-related protein complex 1 sigma 1 subunit	GSE32569 Pre-treatment ASPS vs. Skeletal muscle
4000704	4.22	AP1S2	adaptor-related protein complex 1 sigma 2 subunit	GSE68591 ASPS-1 vs. NCI Sarcoma Panel
228415_at	10.92	AP1S2	adaptor-related protein complex 1 sigma 2 subunit	GSE13433 Patients 1,3,5,6 vs. Skeletal muscle
230264_s_at	19.69	AP1S2	adaptor-related protein complex 1 sigma 2 subunit	GSE13433 Patient 4,7 vs. Normal lung
203300_x_at	5.88	AP1S2	adaptor-related protein complex 1 sigma 2 subunit	GSE13433 Patient 4,7 vs. Normal lung
228415_at	3.81	AP1S2	adaptor-related protein complex 1 sigma 2 subunit	GSE13433 Patient 4,7 vs. Normal lung
203299_s_at	3.07	AP1S2	adaptor-related protein complex 1 sigma 2 subunit	GSE13433 Patient 4,7 vs. Normal lung
228415_at	17.11	AP1S2	adaptor-related protein complex 1 sigma 2 subunit	GSE32569 Pre-treatment ASPS vs. Skeletal muscle
1555734_x_at	-2.64	AP1S3	adaptor-related protein complex 1 sigma 3 subunit	GSE13433 Patient 4,7 vs. Normal lung
1555731_a_at	-2.78	AP1S3	adaptor-related protein complex 1 sigma 3 subunit	GSE13433 Patient 4,7 vs. Normal lung
234068_s_at	3.59	AP2A1	adaptor-related protein complex 2, alpha 1 subunit	GSE13433 Patients 1,3,5,6 vs. Skeletal muscle
1558792_x_at	-2.21	AP2A1	adaptor-related protein complex 2, alpha 1 subunit	GSE13433 Patients 1,3,5,6 vs. Skeletal muscle
223237_x_at	2.87	AP2A1	adaptor-related protein complex 2, alpha 1 subunit	GSE13433 Patient 4,7 vs. Normal lung
229617_x_at	2.41	AP2A1	adaptor-related protein complex 2, alpha 1 subunit	GSE13433 Patient 4,7 vs. Normal lung
1558792_x_at	-4.35	AP2A1	adaptor-related protein complex 2, alpha 1 subunit	GSE13433 Patient 4,7 vs. Normal lung
212159_x_at	2.98	AP2A2	adaptor-related protein complex 2, alpha 2 subunit	GSE13433 Patients 1,3,5,6 vs. Skeletal muscle
211779_x_at	2.86	AP2A2	adaptor-related protein complex 2, alpha 2 subunit	GSE13433 Patients 1,3,5,6 vs. Skeletal muscle
211779_x_at	5.11	AP2A2	adaptor-related protein complex 2, alpha 2 subunit	GSE13433 Patient 4,7 vs. Normal lung
212159_x_at	4.89	AP2A2	adaptor-related protein complex 2, alpha 2 subunit	GSE13433 Patient 4,7 vs. Normal lung
200612_s_at	5.63	AP2B1	adaptor-related protein complex 2, beta 1 subunit	GSE13433 Patient 4,7 vs. Normal lung
200613_at	7.84	AP2M1	adaptor-related protein complex 2, mu 1 subunit	GSE13433 Patients 1,3,5,6 vs. Skeletal muscle
200613_at	4.01	AP2M1	adaptor-related protein complex 2, mu 1 subunit	GSE13433 Patient 4,7 vs. Normal lung
211047_x_at	8.09	AP2S1	adaptor-related protein complex 2 sigma 1 subunit	GSE13433 Patient 4,7 vs. Normal lung
202120_x_at	6.07	AP2S1	adaptor-related protein complex 2 sigma 1 subunit	GSE13433 Patient 4,7 vs. Normal lung
208074_s_at	5.73	AP2S1	adaptor-related protein complex 2 sigma 1 subunit	GSE13433 Patient 4,7 vs. Normal lung
203142_s_at	3.97	AP3B1	adaptor-related protein complex 3, beta 1 subunit	GSE13433 Patients 1,3,5,6 vs. Skeletal muscle
203142_s_at	6.13	AP3B1	adaptor-related protein complex 3, beta 1 subunit	GSE13433 Patient 4,7 vs. Normal lung
203141_s_at	-3.73	AP3B1	adaptor-related protein complex 3, beta 1 subunit	GSE13433 Patient 4,7 vs. Normal lung
203142_s_at	3	AP3B1	adaptor-related protein complex 3, beta 1 subunit	GSE32569 Pre-treatment ASPS vs. Skeletal muscle
208710_s_at	-2.56	AP3D1	adaptor-related protein complex 3, delta 1 subunit	GSE13433 Patients 1,3,5,6 vs. Skeletal muscle
206592_s_at	3.91	AP3D1	adaptor-related protein complex 3, delta 1 subunit	GSE13433 Patient 4,7 vs. Normal lung
208710_s_at	-3.28	AP3D1	adaptor-related protein complex 3, delta 1 subunit	GSE13433 Patient 4,7 vs. Normal lung
206592_s_at	2.11	AP3D1	adaptor-related protein complex 3, delta 1 subunit	GSE32569 Pre-treatment ASPS vs. Skeletal muscle
222516_at	2.87	AP3M1	adaptor-related protein complex 3, mu 1 subunit	GSE13433 Patients 1,3,5,6 vs. Skeletal muscle
222517_at	-2.21	AP3M1	adaptor-related protein complex 3, mu 1 subunit	GSE13433 Patients 1,3,5,6 vs. Skeletal muscle
222516_at	2.98	AP3M1	adaptor-related protein complex 3, mu 1 subunit	GSE32569 Pre-treatment ASPS vs. Skeletal muscle
222517_at	-2.05	AP3M1	adaptor-related protein complex 3, mu 1 subunit	GSE32569 Pre-treatment ASPS vs. Skeletal muscle
202442_at	2.36	AP3S1	adaptor-related protein complex 3, sigma 1 subunit	GSE13433 Patients 1,3,5,6 vs. Skeletal muscle
202442_at	3	AP3S1	adaptor-related protein complex 3, sigma 1 subunit	GSE13433 Patient 4,7 vs. Normal lung
202442_at	2.43	AP3S1	adaptor-related protein complex 3, sigma 1 subunit	GSE32569 Pre-treatment ASPS vs. Skeletal muscle
213215_at	-2.33	AP3S2; C15orf38-AP3S2	adaptor-related protein complex 3, sigma 2 subunit; C15orf38-AP3S2 readthrough	GSE13433 Patients 1,3,5,6 vs. Skeletal muscle
202398_at	2.76	AP3S2; C15orf38-AP3S2	adaptor-related protein complex 3, sigma 2 subunit; C15orf38-AP3S2 readthrough	GSE13433 Patient 4,7 vs. Normal lung
213215_at	2.31	AP3S2; C15orf38-AP3S2	adaptor-related protein complex 3, sigma 2 subunit; C15orf38-AP3S2 readthrough	GSE13433 Patient 4,7 vs. Normal lung
213215_at	-2.4	AP3S2; C15orf38-AP3S2	adaptor-related protein complex 3, sigma 2 subunit; C15orf38-AP3S2 readthrough	GSE32569 Pre-treatment ASPS vs. Skeletal muscle
236221_at	-5.05	AP4B1	adaptor-related protein complex 4, beta 1 subunit	GSE13433 Patient 4,7 vs. Normal lung
228164_at	2.3	AP4E1	adaptor-related protein complex 4, epsilon 1 subunit	GSE13433 Patient 4,7 vs. Normal lung
220228_at	-2.26	AP4E1	adaptor-related protein complex 4, epsilon 1 subunit	GSE13433 Patient 4,7 vs. Normal lung
220229_s_at	-2.51	AP4E1	adaptor-related protein complex 4, epsilon 1 subunit	GSE13433 Patient 4,7 vs. Normal lung
209837_at	2.37	AP4M1	adaptor-related protein complex 4, mu 1 subunit	GSE13433 Patient 4,7 vs. Normal lung
210278_s_at	-2.79	AP4S1	adaptor-related protein complex 4, sigma 1 subunit	GSE13433 Patients 1,3,5,6 vs. Skeletal muscle
210277_at	-5.03	AP4S1	adaptor-related protein complex 4, sigma 1 subunit	GSE13433 Patients 1,3,5,6 vs. Skeletal muscle
210277_at	-2.1	AP4S1	adaptor-related protein complex 4, sigma 1 subunit	GSE13433 Patient 4,7 vs. Normal lung
235647_at	-2.56	AP4S1	adaptor-related protein complex 4, sigma 1 subunit	GSE13433 Patient 4,7 vs. Normal lung
3537557	2.19	AP5M1	adaptor-related protein complex 5, mu 1 subunit	GSE68591 ASPS-1 vs. NCI Sarcoma Panel
222531_s_at	2.04	AP5M1	adaptor-related protein complex 5, mu 1 subunit	GSE13433 Patients 1,3,5,6 vs. Skeletal muscle
236004_at	-2.92	AP5M1	adaptor-related protein complex 5, mu 1 subunit	GSE13433 Patients 1,3,5,6 vs. Skeletal muscle
232156_at	-4.38	AP5M1	adaptor-related protein complex 5, mu 1 subunit	GSE13433 Patients 1,3,5,6 vs. Skeletal muscle
222531_s_at	6.17	AP5M1	adaptor-related protein complex 5, mu 1 subunit	GSE13433 Patient 4,7 vs. Normal lung
218139_s_at	5.7	AP5M1	adaptor-related protein complex 5, mu 1 subunit	GSE13433 Patient 4,7 vs. Normal lung
232156_at	2.35	AP5M1	adaptor-related protein complex 5, mu 1 subunit	GSE13433 Patient 4,7 vs. Normal lung
1555448_at	3.88	AP5M1	adaptor-related protein complex 5, mu 1 subunit	GSE32569 Pre-treatment ASPS vs. Skeletal muscle
222531_s_at	2.07	AP5M1	adaptor-related protein complex 5, mu 1 subunit	GSE32569 Pre-treatment ASPS vs. Skeletal muscle
236004_at	-2.77	AP5M1	adaptor-related protein complex 5, mu 1 subunit	GSE32569 Pre-treatment ASPS vs. Skeletal muscle
232156_at	-2.96	AP5M1	adaptor-related protein complex 5, mu 1 subunit	GSE32569 Pre-treatment ASPS vs. Skeletal muscle
219706_at	-2	AP5S1	adaptor-related protein complex 5, sigma 1 subunit	GSE13433 Patients 1,3,5,6 vs. Skeletal muscle
219706_at	2.88	AP5S1	adaptor-related protein complex 5, sigma 1 subunit	GSE13433 Patient 4,7 vs. Normal lung
209913_x_at	-4	AP5Z1	adaptor-related protein complex 5, zeta 1 subunit	GSE13433 Patient 4,7 vs. Normal lung
209912_s_at	2.05	AP5Z1	adaptor-related protein complex 5, zeta 1 subunit	GSE32569 Pre-treatment ASPS vs. Skeletal muscle
211554_s_at	-2.33	APAF1	apoptotic peptidase activating factor 1	GSE13433 Patient 4,7 vs. Normal lung
204859_s_at	-2.34	APAF1	apoptotic peptidase activating factor 1	GSE13433 Patient 4,7 vs. Normal lung
204859_s_at	4.41	APAF1	apoptotic peptidase activating factor 1	GSE32569 Pre-treatment ASPS vs. Skeletal muscle
3208765	3.05	APBA1	amyloid beta (A4) precursor protein-binding, family A, member 1	GSE68591 ASPS-1 vs. NCI Sarcoma Panel
228101_at	2	APBA1; LOC101929802	amyloid beta (A4) precursor protein-binding, family A, member 1; uncharacterized LOC101929802	GSE13433 Patients 1,3,5,6 vs. Skeletal muscle
202652_at	7.23	APBB1	amyloid beta (A4) precursor protein-binding, family B, member 1 (Fe65)	GSE13433 Patient 4,7 vs. Normal lung
230925_at	5.2	APBB1IP	amyloid beta (A4) precursor protein-binding, family B, member 1 interacting protein	GSE13433 Patients 1,3,5,6 vs. Skeletal muscle
230925_at	5.3	APBB1IP	amyloid beta (A4) precursor protein-binding, family B, member 1 interacting protein	GSE32569 Pre-treatment ASPS vs. Skeletal muscle
213419_at	-2.45	APBB2	amyloid beta (A4) precursor protein-binding, family B, member 2	GSE13433 Patient 4,7 vs. Normal lung
212970_at	-2.58	APBB2	amyloid beta (A4) precursor protein-binding, family B, member 2	GSE13433 Patient 4,7 vs. Normal lung
212972_x_at	-6.12	APBB2	amyloid beta (A4) precursor protein-binding, family B, member 2	GSE13433 Patient 4,7 vs. Normal lung
40148_at	-6.33	APBB2	amyloid beta (A4) precursor protein-binding, family B, member 2	GSE13433 Patient 4,7 vs. Normal lung
204650_s_at	2.5	APBB3	amyloid beta (A4) precursor protein-binding, family B, member 3	GSE13433 Patient 4,7 vs. Normal lung
203525_s_at	3.24	APC	adenomatous polyposis coli	GSE13433 Patient 4,7 vs. Normal lung
203527_s_at	2.43	APC	adenomatous polyposis coli	GSE13433 Patient 4,7 vs. Normal lung
203526_s_at	-2.01	APC	adenomatous polyposis coli	GSE13433 Patient 4,7 vs. Normal lung
216933_x_at	-20.45	APC	adenomatous polyposis coli	GSE13433 Patient 4,7 vs. Normal lung
240211_at	-2.72	APCDD1; LOC100130468	adenomatosis polyposis coli down-regulated 1; uncharacterized LOC100130468	GSE13433 Patient 4,7 vs. Normal lung
1556900_at	5.25	APCDD1L-AS1	APCDD1L antisense RNA 1 (head to head)	GSE13433 Patient 4,7 vs. Normal lung
201284_s_at	3.72	APEH	acylaminoacyl-peptide hydrolase	GSE13433 Patient 4,7 vs. Normal lung
210027_s_at	2.12	APEX1	APEX nuclease (multifunctional DNA repair enzyme) 1	GSE13433 Patients 1,3,5,6 vs. Skeletal muscle
210027_s_at	2.11	APEX1	APEX nuclease (multifunctional DNA repair enzyme) 1	GSE32569 Pre-treatment ASPS vs. Skeletal muscle
204408_at	2.41	APEX2	APEX nuclease (apurinic/apyrimidinic endonuclease) 2	GSE13433 Patients 1,3,5,6 vs. Skeletal muscle
1554417_s_at	2.71	APH1A	APH1A gamma secretase subunit	GSE13433 Patients 1,3,5,6 vs. Skeletal muscle
218389_s_at	4.64	APH1A	APH1A gamma secretase subunit	GSE13433 Patient 4,7 vs. Normal lung
1554417_s_at	3.19	APH1A	APH1A gamma secretase subunit	GSE32569 Pre-treatment ASPS vs. Skeletal muscle
221036_s_at	5	APH1B	APH1B gamma secretase subunit	GSE13433 Patients 1,3,5,6 vs. Skeletal muscle
221036_s_at	4.52	APH1B	APH1B gamma secretase subunit	GSE13433 Patient 4,7 vs. Normal lung
221036_s_at	6.85	APH1B	APH1B gamma secretase subunit	GSE32569 Pre-treatment ASPS vs. Skeletal muscle
226358_at	2.2	APH1B	APH1B gamma secretase subunit	GSE32569 Pre-treatment ASPS vs. Skeletal muscle
214959_s_at	4.4	API5	apoptosis inhibitor 5	GSE13433 Patients 1,3,5,6 vs. Skeletal muscle
201686_x_at	3.17	API5	apoptosis inhibitor 5	GSE13433 Patients 1,3,5,6 vs. Skeletal muscle
233078_at	-2.44	API5	apoptosis inhibitor 5	GSE13433 Patient 4,7 vs. Normal lung
214959_s_at	3.29	API5	apoptosis inhibitor 5	GSE32569 Pre-treatment ASPS vs. Skeletal muscle
214960_at	2.48	API5	apoptosis inhibitor 5	GSE32569 Pre-treatment ASPS vs. Skeletal muscle
233078_at	2.03	API5	apoptosis inhibitor 5	GSE32569 Pre-treatment ASPS vs. Skeletal muscle
218698_at	-2.13	APIP	APAF1 interacting protein	GSE13433 Patients 1,3,5,6 vs. Skeletal muscle
218698_at	3.66	APIP	APAF1 interacting protein	GSE13433 Patient 4,7 vs. Normal lung
232630_at	-2.05	APIP	APAF1 interacting protein	GSE32569 Pre-treatment ASPS vs. Skeletal muscle
213454_at	3.14	APITD1	apoptosis-inducing, TAF9-like domain 1	GSE32569 Pre-treatment ASPS vs. Skeletal muscle
4021250	3.47	APLN	apelin	GSE68591 ASPS-1 vs. NCI Sarcoma Panel
222856_at	3.44	APLN	apelin	GSE13433 Patients 1,3,5,6 vs. Skeletal muscle
222856_at	3.63	APLN	apelin	GSE13433 Patient 4,7 vs. Normal lung
213592_at	-2.46	APLNR	apelin receptor	GSE13433 Patients 1,3,5,6 vs. Skeletal muscle
213592_at	-2.1	APLNR	apelin receptor	GSE32569 Pre-treatment ASPS vs. Skeletal muscle
208702_x_at	12.28	APLP2	amyloid beta (A4) precursor-like protein 2	GSE13433 Patients 1,3,5,6 vs. Skeletal muscle
208703_s_at	9.39	APLP2	amyloid beta (A4) precursor-like protein 2	GSE13433 Patients 1,3,5,6 vs. Skeletal muscle
214875_x_at	9.18	APLP2	amyloid beta (A4) precursor-like protein 2	GSE13433 Patients 1,3,5,6 vs. Skeletal muscle
211404_s_at	6.47	APLP2	amyloid beta (A4) precursor-like protein 2	GSE13433 Patients 1,3,5,6 vs. Skeletal muscle
208704_x_at	5.33	APLP2	amyloid beta (A4) precursor-like protein 2	GSE13433 Patients 1,3,5,6 vs. Skeletal muscle
208248_x_at	4.54	APLP2	amyloid beta (A4) precursor-like protein 2	GSE13433 Patients 1,3,5,6 vs. Skeletal muscle
208701_at	3.01	APLP2	amyloid beta (A4) precursor-like protein 2	GSE13433 Patients 1,3,5,6 vs. Skeletal muscle
208701_at	-14.87	APLP2	amyloid beta (A4) precursor-like protein 2	GSE13433 Patient 4,7 vs. Normal lung
228520_s_at	-43.08	APLP2	amyloid beta (A4) precursor-like protein 2	GSE13433 Patient 4,7 vs. Normal lung
211404_s_at	13.39	APLP2	amyloid beta (A4) precursor-like protein 2	GSE32569 Pre-treatment ASPS vs. Skeletal muscle
208702_x_at	11.55	APLP2	amyloid beta (A4) precursor-like protein 2	GSE32569 Pre-treatment ASPS vs. Skeletal muscle
214875_x_at	6.97	APLP2	amyloid beta (A4) precursor-like protein 2	GSE32569 Pre-treatment ASPS vs. Skeletal muscle
208703_s_at	5.94	APLP2	amyloid beta (A4) precursor-like protein 2	GSE32569 Pre-treatment ASPS vs. Skeletal muscle
228520_s_at	3.8	APLP2	amyloid beta (A4) precursor-like protein 2	GSE32569 Pre-treatment ASPS vs. Skeletal muscle
208704_x_at	3.52	APLP2	amyloid beta (A4) precursor-like protein 2	GSE32569 Pre-treatment ASPS vs. Skeletal muscle
208248_x_at	3.08	APLP2	amyloid beta (A4) precursor-like protein 2	GSE32569 Pre-treatment ASPS vs. Skeletal muscle
208701_at	2.37	APLP2	amyloid beta (A4) precursor-like protein 2	GSE32569 Pre-treatment ASPS vs. Skeletal muscle
ENSG00000084234	9.89046	APLP2	amyloid beta precursor like protein 2 APLP2	GSE54729 RNA-Seq ASPS Patients vs. Skeletal muscle
206656_s_at	2.7	APMAP	adipocyte plasma membrane associated protein	GSE13433 Patients 1,3,5,6 vs. Skeletal muscle
206656_s_at	3.61	APMAP	adipocyte plasma membrane associated protein	GSE32569 Pre-treatment ASPS vs. Skeletal muscle
225427_s_at	8.73	APOA1BP	apolipoprotein A-I binding protein	GSE13433 Patient 4,7 vs. Normal lung
219465_at	-6.01	APOA2	apolipoprotein A-II	GSE13433 Patient 4,7 vs. Normal lung
224243_at	2.52	APOA5	apolipoprotein A-V	GSE13433 Patient 4,7 vs. Normal lung
205108_s_at	2.54	APOB	apolipoprotein B	GSE13433 Patients 1,3,5,6 vs. Skeletal muscle
205108_s_at	2.76	APOB	apolipoprotein B	GSE13433 Patient 4,7 vs. Normal lung
205108_s_at	3.65	APOB	apolipoprotein B	GSE32569 Pre-treatment ASPS vs. Skeletal muscle
206160_at	-87.08	APOBEC2	apolipoprotein B mRNA editing enzyme, catalytic polypeptide-like 2	GSE13433 Patients 1,3,5,6 vs. Skeletal muscle
206160_at	-256.33	APOBEC2	apolipoprotein B mRNA editing enzyme, catalytic polypeptide-like 2	GSE32569 Pre-treatment ASPS vs. Skeletal muscle
210873_x_at	-2.43	APOBEC3A; APOBEC3A_B	apolipoprotein B mRNA editing enzyme, catalytic polypeptide-like 3A; APOBEC3A and APOBEC3B deletion hybrid	GSE13433 Patient 4,7 vs. Normal lung
206632_s_at	2.67	APOBEC3B	apolipoprotein B mRNA editing enzyme, catalytic polypeptide-like 3B	GSE13433 Patients 1,3,5,6 vs. Skeletal muscle
206632_s_at	4.93	APOBEC3B	apolipoprotein B mRNA editing enzyme, catalytic polypeptide-like 3B	GSE32569 Pre-treatment ASPS vs. Skeletal muscle
209584_x_at	3.25	APOBEC3C	apolipoprotein B mRNA editing enzyme, catalytic polypeptide-like 3C	GSE13433 Patients 1,3,5,6 vs. Skeletal muscle
3945585	4.73	APOBEC3D; APOBEC3C	apolipoprotein B mRNA editing enzyme, catalytic polypeptide-like 3D; apolipoprotein B mRNA editing enzyme, catalytic polypeptide-like 3C	GSE68591 ASPS-1 vs. NCI Sarcoma Panel
214995_s_at	3.12	APOBEC3F; APOBEC3G	apolipoprotein B mRNA editing enzyme, catalytic polypeptide-like 3F; apolipoprotein B mRNA editing enzyme, catalytic polypeptide-like 3G	GSE13433 Patients 1,3,5,6 vs. Skeletal muscle
214995_s_at	3.84	APOBEC3F; APOBEC3G	apolipoprotein B mRNA editing enzyme, catalytic polypeptide-like 3F; apolipoprotein B mRNA editing enzyme, catalytic polypeptide-like 3G	GSE32569 Pre-treatment ASPS vs. Skeletal muscle
204205_at	2.5	APOBEC3G	apolipoprotein B mRNA editing enzyme, catalytic polypeptide-like 3G	GSE13433 Patients 1,3,5,6 vs. Skeletal muscle
215579_at	2.3	APOBEC3G	apolipoprotein B mRNA editing enzyme, catalytic polypeptide-like 3G	GSE13433 Patient 4,7 vs. Normal lung
204205_at	-4.06	APOBEC3G	apolipoprotein B mRNA editing enzyme, catalytic polypeptide-like 3G	GSE13433 Patient 4,7 vs. Normal lung
204205_at	3.17	APOBEC3G	apolipoprotein B mRNA editing enzyme, catalytic polypeptide-like 3G	GSE32569 Pre-treatment ASPS vs. Skeletal muscle
204416_x_at	9.22	APOC1	apolipoprotein C-I	GSE13433 Patients 1,3,5,6 vs. Skeletal muscle
213553_x_at	3.58	APOC1	apolipoprotein C-I	GSE13433 Patients 1,3,5,6 vs. Skeletal muscle
213553_x_at	-2.33	APOC1	apolipoprotein C-I	GSE13433 Patient 4,7 vs. Normal lung
204416_x_at	-3.71	APOC1	apolipoprotein C-I	GSE13433 Patient 4,7 vs. Normal lung
204416_x_at	15.22	APOC1	apolipoprotein C-I	GSE32569 Pre-treatment ASPS vs. Skeletal muscle
213553_x_at	6.15	APOC1	apolipoprotein C-I	GSE32569 Pre-treatment ASPS vs. Skeletal muscle
ENSG00000130208	54.0551	APOC1	apolipoprotein C1 APOC1	GSE54729 RNA-Seq ASPS Patients vs. Skeletal muscle
231562_at	-3.03	APOC2	apolipoprotein C-II	GSE13433 Patient 4,7 vs. Normal lung
201525_at	-7.84	APOD	apolipoprotein D	GSE13433 Patients 1,3,5,6 vs. Skeletal muscle
201525_at	-9.33	APOD	apolipoprotein D	GSE13433 Patient 4,7 vs. Normal lung
201525_at	-41.74	APOD	apolipoprotein D	GSE32569 Pre-treatment ASPS vs. Skeletal muscle
203381_s_at	29.86	APOE	apolipoprotein E	GSE13433 Patients 1,3,5,6 vs. Skeletal muscle
203382_s_at	19.22	APOE	apolipoprotein E	GSE13433 Patients 1,3,5,6 vs. Skeletal muscle
212884_x_at	5.1	APOE	apolipoprotein E	GSE13433 Patients 1,3,5,6 vs. Skeletal muscle
203382_s_at	6.84	APOE	apolipoprotein E	GSE13433 Patient 4,7 vs. Normal lung
212874_at	-2.06	APOE	apolipoprotein E	GSE13433 Patient 4,7 vs. Normal lung
212883_at	-10.11	APOE	apolipoprotein E	GSE13433 Patient 4,7 vs. Normal lung
203381_s_at	49.85	APOE	apolipoprotein E	GSE32569 Pre-treatment ASPS vs. Skeletal muscle
203382_s_at	34.42	APOE	apolipoprotein E	GSE32569 Pre-treatment ASPS vs. Skeletal muscle
212884_x_at	5.38	APOE	apolipoprotein E	GSE32569 Pre-treatment ASPS vs. Skeletal muscle
ENSG00000130203	94.3358	APOE	apolipoprotein E APOE	GSE54729 RNA-Seq ASPS Patients vs. Skeletal muscle
3944404	5.62	APOL1	apolipoprotein L1	GSE68591 ASPS-1 vs. NCI Sarcoma Panel
209546_s_at	2.11	APOL1	apolipoprotein L1	GSE13433 Patients 1,3,5,6 vs. Skeletal muscle
3959411	2.17	APOL2	apolipoprotein L, 2	GSE68591 ASPS-1 vs. NCI Sarcoma Panel
221653_x_at	3.09	APOL2	apolipoprotein L, 2	GSE13433 Patients 1,3,5,6 vs. Skeletal muscle
221653_x_at	-2.43	APOL2	apolipoprotein L, 2	GSE13433 Patient 4,7 vs. Normal lung
221653_x_at	4.37	APOL2	apolipoprotein L, 2	GSE32569 Pre-treatment ASPS vs. Skeletal muscle
1557116_at	3.01	APOL6	apolipoprotein L, 6	GSE13433 Patients 1,3,5,6 vs. Skeletal muscle
219716_at	2.36	APOL6	apolipoprotein L, 6	GSE13433 Patients 1,3,5,6 vs. Skeletal muscle
219716_at	-2.2	APOL6	apolipoprotein L, 6	GSE13433 Patient 4,7 vs. Normal lung
241869_at	-3.13	APOL6	apolipoprotein L, 6	GSE13433 Patient 4,7 vs. Normal lung
1557236_at	-3.26	APOL6	apolipoprotein L, 6	GSE13433 Patient 4,7 vs. Normal lung
1557236_at	2.44	APOL6	apolipoprotein L, 6	GSE32569 Pre-treatment ASPS vs. Skeletal muscle
241869_at	2.43	APOL6	apolipoprotein L, 6	GSE32569 Pre-treatment ASPS vs. Skeletal muscle
219716_at	2.35	APOL6	apolipoprotein L, 6	GSE32569 Pre-treatment ASPS vs. Skeletal muscle
221031_s_at	4.28	APOLD1	apolipoprotein L domain containing 1	GSE13433 Patients 1,3,5,6 vs. Skeletal muscle
221031_s_at	4.92	APOLD1	apolipoprotein L domain containing 1	GSE13433 Patient 4,7 vs. Normal lung
214910_s_at	2.58	APOM	apolipoprotein M	GSE13433 Patient 4,7 vs. Normal lung
205682_x_at	2.04	APOM	apolipoprotein M	GSE13433 Patient 4,7 vs. Normal lung
4002809	3.19	APOO	apolipoprotein O	GSE68591 ASPS-1 vs. NCI Sarcoma Panel
221620_s_at	14.41	APOO	apolipoprotein O	GSE13433 Patient 4,7 vs. Normal lung
235433_at	-2.1	APOOL	apolipoprotein O-like	GSE13433 Patients 1,3,5,6 vs. Skeletal muscle
213282_at	-3.65	APOOL	apolipoprotein O-like	GSE13433 Patients 1,3,5,6 vs. Skeletal muscle
222269_at	-6.69	APOOL	apolipoprotein O-like	GSE13433 Patient 4,7 vs. Normal lung
235433_at	-3.45	APOOL	apolipoprotein O-like	GSE32569 Pre-treatment ASPS vs. Skeletal muscle
225948_at	-3.36	APOPT1	apoptogenic 1, mitochondrial	GSE13433 Patients 1,3,5,6 vs. Skeletal muscle
225948_at	2.57	APOPT1	apoptogenic 1, mitochondrial	GSE13433 Patient 4,7 vs. Normal lung
225948_at	-2.19	APOPT1	apoptogenic 1, mitochondrial	GSE32569 Pre-treatment ASPS vs. Skeletal muscle
214953_s_at	6.55	APP	amyloid beta (A4) precursor protein	GSE13433 Patients 1,3,5,6 vs. Skeletal muscle
200602_at	3.67	APP	amyloid beta (A4) precursor protein	GSE13433 Patients 1,3,5,6 vs. Skeletal muscle
214953_s_at	9.3	APP	amyloid beta (A4) precursor protein	GSE13433 Patient 4,7 vs. Normal lung
211277_x_at	-3.76	APP	amyloid beta (A4) precursor protein	GSE13433 Patient 4,7 vs. Normal lung
214953_s_at	10.8	APP	amyloid beta (A4) precursor protein	GSE32569 Pre-treatment ASPS vs. Skeletal muscle
200602_at	6.03	APP	amyloid beta (A4) precursor protein	GSE32569 Pre-treatment ASPS vs. Skeletal muscle
ENSG00000142192	19.8383	APP	amyloid beta precursor protein APP	GSE54729 RNA-Seq ASPS Patients vs. Skeletal muscle
202629_at	2.43	APPBP2	amyloid beta precursor protein (cytoplasmic tail) binding protein 2	GSE13433 Patients 1,3,5,6 vs. Skeletal muscle
202629_at	3.2	APPBP2	amyloid beta precursor protein (cytoplasmic tail) binding protein 2	GSE32569 Pre-treatment ASPS vs. Skeletal muscle
202631_s_at	2.21	APPBP2	amyloid beta precursor protein (cytoplasmic tail) binding protein 2	GSE32569 Pre-treatment ASPS vs. Skeletal muscle
222538_s_at	-2.24	APPL1	adaptor protein, phosphotyrosine interaction, PH domain and leucine zipper containing 1	GSE13433 Patients 1,3,5,6 vs. Skeletal muscle
218158_s_at	-5.18	APPL1	adaptor protein, phosphotyrosine interaction, PH domain and leucine zipper containing 1	GSE13433 Patients 1,3,5,6 vs. Skeletal muscle
222538_s_at	3.42	APPL1	adaptor protein, phosphotyrosine interaction, PH domain and leucine zipper containing 1	GSE13433 Patient 4,7 vs. Normal lung
218158_s_at	-2.26	APPL1	adaptor protein, phosphotyrosine interaction, PH domain and leucine zipper containing 1	GSE32569 Pre-treatment ASPS vs. Skeletal muscle
218218_at	7.83	APPL2	adaptor protein, phosphotyrosine interaction, PH domain and leucine zipper containing 2	GSE13433 Patients 1,3,5,6 vs. Skeletal muscle
218218_at	5.06	APPL2	adaptor protein, phosphotyrosine interaction, PH domain and leucine zipper containing 2	GSE32569 Pre-treatment ASPS vs. Skeletal muscle
213892_s_at	3.12	APRT	adenine phosphoribosyltransferase	GSE13433 Patient 4,7 vs. Normal lung
238126_at	-2.01	APTR	Alu-mediated CDKN1A/p21 transcriptional regulator (non-protein coding)	GSE13433 Patient 4,7 vs. Normal lung
207542_s_at	2.29	AQP1	aquaporin 1 (Colton blood group)	GSE13433 Patients 1,3,5,6 vs. Skeletal muscle
209047_at	-2.01	AQP1	aquaporin 1 (Colton blood group)	GSE13433 Patient 4,7 vs. Normal lung
3341362	2.17	AQP11	aquaporin 11	GSE68591 ASPS-1 vs. NCI Sarcoma Panel
[truncated: 42,598 more rows]

## Sheet: ASPS-1 vs. NCI Sarcoma Panel
GSE68591 ASPS-1 vs. NCI Sarcoma Panel
ID	1 Avg (log2)	2 Avg (log2)	Fold Change	P-val	FDR P-val	Gene Symbol	Description
3391149	12.62	4.8	227.09	0.0239	0.3697	CRYAB; FDXACB1; RPL37AP8	crystallin alpha B; ferredoxin-fold anticodon binding domain containing 1; ribosomal protein L37a pseudogene 8
3692999	11.64	3.97	202.9	1.12e-09	2.32e-07	MT1G	metallothionein 1G
3000905	11.72	4.06	202	2.85e-08	4.57e-06	C7orf69	chromosome 7 open reading frame 69
2390102	10.8	3.33	177.58	8.24e-20	5.82e-17	GCSAML	germinal center-associated, signaling and motility-like
3608638	11.37	4.32	132.55	0.0018	0.0653	SV2B	synaptic vesicle glycoprotein 2B
2419432	10.01	2.99	129.91	0.0036	0.1091	ADGRL4	adhesion G protein-coupled receptor L4
2955827	10.31	3.76	93.48	3.87e-10	8.49e-08	PLA2G7	phospholipase A2, group VII (platelet-activating factor acetylhydrolase, plasma)
2498911	10.38	3.86	91.33	1.35e-15	6.43e-13	SULT1C2	sulfotransferase family 1C member 2
3389954	10.27	3.79	88.86	6.67e-10	1.43e-07	SLN	sarcolipin
3878972	10.55	4.14	85.24	2.22e-24	2.12e-21	CFAP61	cilia and flagella associated protein 61
3970714	9.44	3.08	82.37	3.64e-17	1.98e-14	PPEF1	protein phosphatase, EF-hand calcium binding domain 1
3851072	11.36	5.04	79.84	1.41e-21	1.07e-18	ACP5	acid phosphatase 5, tartrate resistant
3010503	9.31	3.01	79.05	0.0015	0.0582	CD36	CD36 molecule (thrombospondin receptor)
2763550	10.72	4.42	78.92	2.06e-06	0.0002	PPARGC1A	peroxisome proliferator-activated receptor gamma, coactivator 1 alpha
4000485	8.82	2.53	78.05	3.77e-13	1.47e-10	ASB11	ankyrin repeat and SOCS box containing 11, E3 ubiquitin protein ligase
2958172	10.24	4.01	74.9	0.0031	0.0963	BMP5	bone morphogenetic protein 5
3210616	10.82	4.65	72.3	0.0227	0.358	PRUNE2	prune homolog 2 (Drosophila)
2648098	8.9	2.84	66.49	3.88e-42	2.47e-38	SUCNR1	succinate receptor 1
3864286	11.87	5.82	65.96	0.009	0.2066	PSG9	pregnancy specific beta-1-glycoprotein 9
2818035	10.46	4.51	61.74	3.43e-34	6.54e-31	CKMT2	creatine kinase, mitochondrial 2 (sarcomeric)
2584018	9.8	3.87	61.22	0.0494	0.5356	DPP4	dipeptidyl-peptidase 4
3060182	9.71	3.82	59.68	8.37e-11	2.19e-08	ABCB1	ATP binding cassette subfamily B member 1
2990404	9.24	3.37	58.69	1.39e-05	0.0011	SCIN	scinderin
2404418	11.96	6.16	55.78	0.0107	0.2314	FABP3	fatty acid binding protein 3, muscle and heart
3210497	10.47	4.67	55.7	0.0144	0.2754	PRUNE2	prune homolog 2 (Drosophila)
3593575	9.41	3.64	54.68	9.52e-07	0.0001	SLC27A2	solute carrier family 27 (fatty acid transporter), member 2
2869096	9.14	3.44	51.87	3.44e-08	5.47e-06	SLCO4C1	solute carrier organic anion transporter family, member 4C1
3863929	10.07	4.41	50.42	0.0018	0.0641	PSG11; PSG5; PSG4; PSG2; CEACAMP8; CEACAMP9	pregnancy specific beta-1-glycoprotein 11; pregnancy specific beta-1-glycoprotein 5; pregnancy specific beta-1-glycoprotein 4; pregnancy specific beta-1-glycoprotein 2; carcinoembryonic antigen-related cell adhesion molecule pseudogene 8; carcinoembryonic antigen-related cell adhesion molecule pseudogene 9
2853102	9.15	3.57	47.91	7.34e-06	0.0006	PRLR	prolactin receptor
2830450	9.51	4.03	44.62	6.69e-11	1.77e-08	NPY6R	neuropeptide Y receptor Y6 (pseudogene)
2732844	8.99	3.56	43.2	0.0179	0.3141	ANXA3	annexin A3
2876793	8.93	3.51	42.86	1.4e-45	1.4e-45	TRPC7	transient receptor potential cation channel, subfamily C, member 7
2439138	10.65	5.29	40.97	9.57e-40	3.65e-36	CD5L	CD5 molecule-like
3274758	9.01	3.66	40.93	0.0395	0.486	AKR1C2	aldo-keto reductase family 1, member C2
2992814	12.74	7.41	40.29	0.0448	0.5171	GPNMB	glycoprotein (transmembrane) nmb
4018729	8.19	2.9	39.12	0.0401	0.4894	IL13RA2	interleukin 13 receptor, alpha 2
2425173	9.18	3.9	38.83	9.46e-13	3.4e-10	LRRC39	leucine rich repeat containing 39
3901361	8.53	3.3	37.44	4.1e-09	7.31e-07	CST1	cystatin SN
3792273	9.58	4.38	36.75	5.46e-06	0.0005	CDH7	cadherin 7, type 2
3889833	10.12	4.98	35.13	0.0371	0.4708	DOK5	docking protein 5
3947227	12.13	7.01	34.82	0.0025	0.0837	SEPT3; WBP2NL	septin 3; WBP2 N-terminal like
3596147	10.37	5.25	34.77	9.85e-09	1.69e-06	GCNT3	glucosaminyl (N-acetyl) transferase 3, mucin type
2955673	8.78	3.66	34.67	4.95e-08	7.32e-06	ENPP5	ectonucleotide pyrophosphatase/phosphodiesterase 5 (putative)
2888879	11.35	6.26	34.15	6.4e-06	0.0006	DOK3	docking protein 3
3512874	10.54	5.45	34.02	0.0482	0.5321	LCP1	lymphocyte cytosolic protein 1 (L-plastin)
2324084	10.72	5.66	33.41	0.0034	0.105	CDA	cytidine deaminase
3983324	9.55	4.49	33.31	0.0006	0.029	KLHL4	kelch-like family member 4
2434609	11.29	6.32	31.51	0.0256	0.3851	CTSK	cathepsin K
3595691	9.03	4.08	30.96	1.29e-22	1.03e-19	LIPC	lipase, hepatic
3827218	8.54	3.64	29.98	0.0135	0.2679	RPSAP58; RPSA	ribosomal protein SA pseudogene 58; ribosomal protein SA
2777714	10.69	5.78	29.98	0.009	0.2068	SNCA	synuclein alpha
3856720	7.98	3.08	29.82	1.33e-07	1.73e-05	ZNF676; ZNF99; ZNF728; RPL34P34	zinc finger protein 676; zinc finger protein 99; zinc finger protein 728; ribosomal protein L34 pseudogene 34
3376529	10.41	5.56	28.85	9.17e-08	1.26e-05	PLA2G16	phospholipase A2, group XVI
3971219	9.44	4.61	28.57	0.0002	0.0124	CNKSR2	connector enhancer of kinase suppressor of Ras 2
3445820	9.27	4.44	28.41	1.91e-05	0.0014	RERG	RAS-like, estrogen-regulated, growth inhibitor
3792656	8.2	3.39	28.18	0.0001	0.0077	CCDC102B	coiled-coil domain containing 102B
3343832	8.56	3.75	28.13	1.4e-45	5.97e-43	TYR	tyrosinase
3059226	8.05	3.31	26.74	0.0044	0.1265	PCLO	piccolo presynaptic cytomatrix protein
3174121	8.91	4.22	25.71	0.0119	0.2476	MAMDC2	MAM domain containing 2
2741206	7.69	3.05	24.89	3.27e-07	3.95e-05	MYOZ2	myozenin 2
3771675	9.64	5	24.85	3.98e-13	1.52e-10	ST6GALNAC2	ST6 (alpha-N-acetyl-neuraminyl-2,3-beta-galactosyl-1,3)-N-acetylgalactosaminide alpha-2,6-sialyltransferase 2
3662808	10.55	5.92	24.63	0.0003	0.0138	ADGRG1	adhesion G protein-coupled receptor G1
3973891	9.35	4.76	23.98	0.0127	0.2587	SYTL5; HYPM	synaptotagmin-like 5; huntingtin interacting protein M
3581221	12.08	7.5	23.92	0.0199	0.3335	AHNAK2	AHNAK nucleoprotein 2
3592401	7.98	3.4	23.89	4.36e-10	9.45e-08	C15orf48; MIR147B	chromosome 15 open reading frame 48; microRNA 147b
3021009	8.78	4.24	23.38	1.31e-06	0.0001	KCND2	potassium channel, voltage gated Shal related subfamily D, member 2
2402536	9	4.5	22.55	7.88e-34	1.37e-30	TRIM63	tripartite motif containing 63, E3 ubiquitin protein ligase
2334602	8.67	4.21	21.98	9.78e-06	0.0008	TSPAN1	tetraspanin 1
3518766	7.7	3.25	21.85	2.97e-09	5.51e-07	EDNRB	endothelin receptor type B
3824874	12.49	8.04	21.83	0.0078	0.1911	IFI30	interferon, gamma-inducible protein 30
2476671	8.15	3.73	21.39	3.12e-10	7.08e-08	RASGRP3	RAS guanyl releasing protein 3 (calcium and DAG-regulated)
3605268	8.33	3.95	20.83	0.0002	0.0116	TM6SF1	transmembrane 6 superfamily member 1
3820217	10.07	5.7	20.62	5.61e-39	1.53e-35	RDH8	retinol dehydrogenase 8 (all-trans)
2783596	9.79	5.43	20.55	0.0126	0.2587	PDE5A	phosphodiesterase 5A, cGMP-specific
3663287	11.41	7.05	20.54	2.76e-09	5.17e-07	NDRG4	NDRG family member 4
3385752	10.48	6.12	20.5	7.63e-05	0.005	RAB38	RAB38, member RAS oncogene family
3775808	8.13	3.78	20.42	0.0002	0.013	CLUL1	clusterin-like 1 (retinal)
2397898	10.31	5.97	20.19	0.016	0.2935	HSPB7	heat shock 27kDa protein family, member 7 (cardiovascular)
2420681	9.65	5.32	20.16	0.0011	0.046	MCOLN3	mucolipin 3
3814063	9.67	5.34	20.12	3.59e-08	5.62e-06	MBP	myelin basic protein
2337716	10.28	5.99	19.58	0.008	0.192	PRKAA2	protein kinase, AMP-activated, alpha 2 catalytic subunit
2591837	9.86	5.58	19.45	0.0003	0.0143	SLC40A1	solute carrier family 40 (iron-regulated transporter), member 1
3856646	7.74	3.49	19.08	0.0103	0.226	ZNF208	zinc finger protein 208
3310953	9.39	5.16	18.86	0.0002	0.0101	CPXM2	carboxypeptidase X (M14 family), member 2
3820443	10.18	5.95	18.82	0.0079	0.1916	ICAM1	intercellular adhesion molecule 1
2327310	11.12	6.89	18.78	9.71e-13	3.43e-10	SMPDL3B	sphingomyelin phosphodiesterase, acid-like 3B
2939034	8.92	4.7	18.63	0.0077	0.1893	SERPINB9	serpin peptidase inhibitor, clade B (ovalbumin), member 9
2518889	9.77	5.55	18.58	0.0019	0.066	ZNF804A	zinc finger protein 804A
3097701	8.16	3.96	18.37	2.54e-10	5.85e-08	SNTG1	syntrophin, gamma 1
3944129	11.18	6.99	18.18	0.0111	0.2385	HMOX1	heme oxygenase 1
3464276	9.96	5.83	17.47	0.0489	0.5338	SLC6A15	solute carrier family 6 (neutral amino acid transporter), member 15
3418111	9.62	5.51	17.3	3.9e-05	0.0027	INHBE	inhibin beta E
3596109	8.73	4.63	17.17	6.63e-07	7.53e-05	FAM81A	family with sequence similarity 81, member A
2964231	11.72	7.62	17.15	0.0037	0.1107	RRAGD	Ras-related GTP binding D
2378068	10.96	6.87	17	0.0189	0.3248	G0S2	G0/G1 switch 2
3318173	9.19	5.1	17	9.65e-28	1.08e-24	OR51E1	olfactory receptor, family 51, subfamily E, member 1
3575371	7.38	3.31	16.76	1.05e-13	4.36e-11	EML5	echinoderm microtubule associated protein like 5
2491661	10.26	6.21	16.53	0.0004	0.0216	VAMP8	vesicle associated membrane protein 8
3043648	10.44	6.39	16.52	0.0261	0.3882	CPVL	carboxypeptidase, vitellogenic-like
3942472	11.22	7.2	16.21	1.23e-07	1.61e-05	TCN2	transcobalamin II
2377094	10.72	6.71	16.11	2.25e-05	0.0017	PFKFB2	6-phosphofructo-2-kinase/fructose-2,6-biphosphatase 2
3297632	9.33	5.4	15.24	1.93e-17	1.12e-14	MAT1A	methionine adenosyltransferase I, alpha
2504328	11.42	7.49	15.23	0.0034	0.1049	GYPC	glycophorin C (Gerbich blood group)
3067478	7.68	3.75	15.18	0.047	0.527	NRCAM	neuronal cell adhesion molecule
2347732	9.83	5.92	15.04	0.0233	0.3638	TMEM56; TMEM56-RWDD3	transmembrane protein 56; TMEM56-RWDD3 readthrough
3519540	7.02	3.17	14.37	0.0003	0.0176
2896848	8.57	4.72	14.36	0.0494	0.5356	RBM24	RNA binding motif protein 24
2395146	8.39	4.6	13.84	0.0042	0.1231	TNFRSF9	tumor necrosis factor receptor superfamily, member 9
2667809	11.34	7.55	13.83	0.0035	0.1058	OSBPL10	oxysterol binding protein-like 10
2736060	7.73	3.95	13.81	7.39e-07	8.35e-05	GRID2	glutamate receptor, ionotropic, delta 2
2838462	7.38	3.6	13.68	2.87e-11	8.14e-09	GABRG2	gamma-aminobutyric acid (GABA) A receptor, gamma 2
2522916	9.24	5.48	13.55	0.0016	0.0599	CDK15	cyclin-dependent kinase 15
2318086	10.59	6.84	13.48	5.3e-08	7.77e-06	KCNAB2	potassium channel, voltage gated subfamily A regulatory beta subunit 2
2850964	7.64	3.89	13.41	0.0171	0.3054	CDH12	cadherin 12, type 2 (N-cadherin 2)
2592356	7.9	4.18	13.1	8.14e-05	0.0053	STAT4	signal transducer and activator of transcription 4
3041816	10.71	7	13.09	0.0199	0.3337	DFNA5	deafness, autosomal dominant 5
2748830	8.03	4.32	13.09	0.0023	0.0796	GUCY1A3	guanylate cyclase 1, soluble, alpha 3
3713951	10.43	6.73	12.99	0.0048	0.1343	SLC47A1; SNORA59B; SNORA59A	solute carrier family 47 (multidrug and toxin extrusion), member 1; small nucleolar RNA, H/ACA box 59B; small nucleolar RNA, H/ACA box 59A
3312045	7.99	4.3	12.97	6.15e-19	4.19e-16	C10orf90	chromosome 10 open reading frame 90
3830359	8.56	4.86	12.93	3.88e-08	6.02e-06	CD22	CD22 molecule
3319137	8.94	5.29	12.63	0.0012	0.0492	PPFIBP2	PTPRF interacting protein, binding protein 2 (liprin beta 2)
3389647	8.95	5.3	12.54	0.0004	0.019	GUCY1A2	guanylate cyclase 1, soluble, alpha 2
3233049	7.71	4.06	12.53	0.034	0.4515	AKR1C3; AKR1C1	aldo-keto reductase family 1, member C3; aldo-keto reductase family 1, member C1
2771342	9.67	6.03	12.41	0.0258	0.3856	EPHA5	EPH receptor A5
3259253	7.64	4.01	12.4	1.36e-08	2.3e-06	ENTPD1; C10orf131	ectonucleoside triphosphate diphosphohydrolase 1; chromosome 10 open reading frame 131
3944210	9.49	5.87	12.37	0.0002	0.0092	RASD2	RASD family, member 2
2723605	7.49	3.92	11.9	1.41e-10	3.45e-08	C4orf19	chromosome 4 open reading frame 19
3125915	9.07	5.51	11.77	0.0012	0.0503	MTUS1	microtubule associated tumor suppressor 1
2947975	10.71	7.16	11.7	8.36e-05	0.0054	IFITM4P; HLA-F-AS1; MICE; RPL23AP1	interferon induced transmembrane protein 4 pseudogene; HLA-F antisense RNA 1; MHC class I polypeptide-related sequence E (pseudogene); ribosomal protein L23a pseudogene 1
3448088	10.06	6.51	11.69	0.0014	0.0565	BHLHE41	basic helix-loop-helix family, member e41
3127352	9.33	5.79	11.59	7.25e-29	8.65e-26	LGI3	leucine-rich repeat LGI family, member 3
3299578	8.88	5.38	11.36	5.65e-08	8.23e-06	CH25H	cholesterol 25-hydroxylase
3002420	9.29	5.81	11.21	3.24e-35	6.88e-32	VSTM2A; VSTM2A-OT1	V-set and transmembrane domain containing 2A; VSTM2A overlapping transcript 1
3662201	7.77	4.3	11.09	0.0067	0.1721	MT1F; MT1H	metallothionein 1F; metallothionein 1H
3434012	10.16	6.7	11.06	0.0291	0.4148	HSPB8	heat shock 22kDa protein 8
3032647	8.25	4.79	10.99	1.3e-05	0.0011	DPP6	dipeptidyl-peptidase 6
3739147	10.39	6.94	10.95	1.2e-06	0.0001	FN3K	fructosamine 3 kinase
3212420	7.8	4.35	10.92	3.48e-24	3.16e-21	SLC28A3	solute carrier family 28 (concentrative nucleoside transporter), member 3
2750753	7.96	4.51	10.87	0.0014	0.0547	TLL1	tolloid like 1
2366422	10.83	7.39	10.86	0.0144	0.2754	ATP1B1	ATPase, Na+/K+ transporting, beta 1 polypeptide
3986261	7.13	3.69	10.85	0.0066	0.171	RNF128	ring finger protein 128, E3 ubiquitin protein ligase
3490073	8.91	5.48	10.78	1.98e-09	3.89e-07	FAM124A	family with sequence similarity 124 member A
2929699	10.34	6.91	10.76	0.0194	0.3295	RAB32	RAB32, member RAS oncogene family
3973768	8.39	4.97	10.7	3.15e-11	8.66e-09	LANCL3	LanC lantibiotic synthetase component C-like 3 (bacterial)
3567873	7.14	3.72	10.68	0.0008	0.036	KCNH5	potassium channel, voltage gated eag related subfamily H, member 5
2870964	7.5	4.1	10.57	0.0023	0.0792	EPB41L4A	erythrocyte membrane protein band 4.1 like 4A
3124388	8.78	5.38	10.57	0.0005	0.0245	FAM167A	family with sequence similarity 167, member A
3863811	6.93	3.53	10.54	0.0031	0.0964	PSG6; PSG7	pregnancy specific beta-1-glycoprotein 6; pregnancy specific beta-1-glycoprotein 7 (gene/pseudogene)
3012978	10.28	6.89	10.53	0.0465	0.5247	GNG11	guanine nucleotide binding protein (G protein), gamma 11
2509900	9.16	5.79	10.3	0.0039	0.1146	KIF5C	kinesin family member 5C
3656737	10.12	6.77	10.26	1.57e-05	0.0012	HSD3B7	hydroxy-delta-5-steroid dehydrogenase, 3 beta- and steroid delta-isomerase 7
3352948	8.66	5.3	10.23	0.0007	0.0299	SORL1	sortilin-related receptor, L(DLR class) A repeats containing
2840036	7.87	4.53	10.11	4.54e-07	5.38e-05	DOCK2; MIR378E	dedicator of cytokinesis 2; microRNA 378e
3225855	11.4	8.08	9.98	0.0098	0.2186	ANGPTL2	angiopoietin like 2
4007550	10.8	7.48	9.98	7.73e-12	2.3e-09	PCSK1N	proprotein convertase subtilisin/kexin type 1 inhibitor
3817222	10.27	6.96	9.96	3.35e-32	4.56e-29	NMRK2	nicotinamide riboside kinase 2
3556816	8.45	5.15	9.85	0.0021	0.072	SLC7A7	solute carrier family 7 (amino acid transporter light chain, y+L system), member 7
3323413	9.5	6.23	9.66	0.0035	0.1059	HTATIP2	HIV-1 Tat interactive protein 2
3985717	8.59	5.32	9.63	9.66e-18	5.94e-15	PLP1	proteolipid protein 1
3864107	6.17	2.9	9.6	2.06e-09	3.93e-07	PSG7; PSG9; CEACAMP10	pregnancy specific beta-1-glycoprotein 7 (gene/pseudogene); pregnancy specific beta-1-glycoprotein 9; carcinoembryonic antigen-related cell adhesion molecule pseudogene 10
3077214	6.79	3.54	9.55	1.79e-10	4.26e-08	OR9A2	olfactory receptor, family 9, subfamily A, member 2
2713111	10	6.75	9.54	0.0027	0.0885	MFI2; PIGZ	antigen p97 (melanoma associated) identified by monoclonal antibodies 133.2 and 96.5; phosphatidylinositol glycan anchor biosynthesis class Z
3618736	7.25	4	9.52	7.63e-09	1.35e-06	RASGRP1	RAS guanyl releasing protein 1 (calcium and DAG-regulated)
2571483	7.3	4.06	9.43	0.0412	0.4952	IL1A	interleukin 1 alpha
3333425	7.18	3.95	9.4	2.2e-15	1e-12	SCGB1D2	secretoglobin, family 1D, member 2
3862661	10.72	7.5	9.31	6.55e-05	0.0044	BLVRB	biliverdin reductase B
3360456	8.26	5.04	9.3	0.0126	0.2582	OR51B5; HBE1; HBG2	olfactory receptor, family 51, subfamily B, member 5; hemoglobin, epsilon 1; hemoglobin, gamma G
2491168	6.55	3.34	9.25	4.2e-06	0.0004	DNAH6	dynein, axonemal, heavy chain 6
2993727	8.93	5.73	9.17	0.0237	0.3677	SNX10	sorting nexin 10
2888399	9.39	6.2	9.14	2.51e-18	1.65e-15	SNCB	synuclein beta
3173673	6.4	3.21	9.11	2.98e-39	9.47e-36	PIP5K1B	phosphatidylinositol-4-phosphate 5-kinase, type I, beta
3983717	6.36	3.18	9.07	2.77e-08	4.51e-06	FAM133A	family with sequence similarity 133, member A
2775259	7.09	3.92	8.97	0.0225	0.3577	RASGEF1B	RasGEF domain family member 1B
2769810	7.58	4.42	8.97	0.0015	0.0583	KDR	kinase insert domain receptor
3378344	10.27	7.11	8.97	1.75e-05	0.0013	CTSF	cathepsin F
3621080	8.44	5.28	8.94	1.51e-30	1.92e-27	TGM5	transglutaminase 5
3662417	7.94	4.8	8.79	2.39e-38	5.7e-35	CETP	cholesteryl ester transfer protein, plasma
2434575	7.37	4.24	8.72	1.65e-06	0.0002	CTSS	cathepsin S
2849992	8.09	4.98	8.68	4.72e-05	0.0033	FAM134B	family with sequence similarity 134, member B
3188883	9.87	6.76	8.64	1.05e-07	1.4e-05	OLFML2A	olfactomedin like 2A
2525533	8.68	5.58	8.59	0.0249	0.3781	MAP2	microtubule associated protein 2
2443335	10.59	7.5	8.53	1.45e-05	0.0011	SLC19A2	solute carrier family 19 (thiamine transporter), member 2
3625271	9.59	6.5	8.49	7.87e-05	0.0051	RAB27A	RAB27A, member RAS oncogene family
3817186	8.59	5.51	8.48	1.8e-05	0.0014	ATCAY	ataxia, cerebellar, Cayman type
2439052	6.49	3.41	8.47	5.46e-42	2.6e-38	FCRL2	Fc receptor-like 2
3302693	9.1	6.03	8.39	0.0022	0.0774	LOXL4	lysyl oxidase-like 4
3000953	9.31	6.25	8.39	0.0002	0.012	UPP1	uridine phosphorylase 1
3727583	8.11	5.05	8.38	0.0002	0.0109	HLF	hepatic leukemia factor
3636169	8.29	5.23	8.36	1.14e-06	0.0001	CPEB1	cytoplasmic polyadenylation element binding protein 1
2318656	10.14	7.08	8.31	0.0009	0.0381	PER3	period circadian clock 3
3853658	7.04	4	8.25	0.001	0.0445	CYP4F11	cytochrome P450, family 4, subfamily F, polypeptide 11
3595441	7.75	4.71	8.19	9.15e-08	1.26e-05	GCOM1; MYZAP; POLR2M	GRINL1A complex locus 1; myocardial zonula adherens protein; polymerase (RNA) II (DNA directed) polypeptide M
4027302	10.52	7.49	8.18	0.0006	0.0292	DNASE1L1	deoxyribonuclease I-like 1
3385307	9.02	6	8.14	0.0083	0.1995	ME3	malic enzyme 3, NADP(+)-dependent, mitochondrial
3308241	8.12	5.1	8.14	0.0432	0.509	GFRA1	GDNF family receptor alpha 1
3042610	10.09	7.07	8.1	0.0464	0.5242	SKAP2	src kinase associated phosphoprotein 2
4014759	8.23	5.22	8.07	0.0254	0.3835	NAP1L3	nucleosome assembly protein 1-like 3
3060117	6.35	3.35	8	1.32e-06	0.0001	ABCB4	ATP binding cassette subfamily B member 4
3867443	8.46	5.47	7.96	0.0001	0.0073	HSD17B14	hydroxysteroid (17-beta) dehydrogenase 14
3952360	8.23	5.24	7.93	1.53e-33	2.43e-30	PRODH	proline dehydrogenase (oxidase) 1
3973803	7.7	4.73	7.86	1.9e-06	0.0002	XK	X-linked Kx blood group
3777770	6.22	3.26	7.78	0.0017	0.0634
3153716	7.6	4.64	7.78	1.68e-11	4.93e-09	ADCY8	adenylate cyclase 8 (brain)
3913892	10.53	7.58	7.75	0.0023	0.078	EEF1A2	eukaryotic translation elongation factor 1 alpha 2
3013565	8.19	5.24	7.74	4.44e-06	0.0004	DYNC1I1	dynein, cytoplasmic 1, intermediate chain 1
2367086	8.04	5.09	7.72	8.74e-06	0.0007	FMO4; TOP1P1	flavin containing monooxygenase 4; topoisomerase (DNA) I pseudogene 1
3088486	7.44	4.5	7.7	0.0004	0.0212	LPL	lipoprotein lipase
3920066	8.16	5.21	7.69	0.0003	0.0157
3178147	10.94	8	7.65	0.0474	0.5296	CTSL; CTSLP8	cathepsin L; cathepsin L pseudogene 8
3738081	8.54	5.61	7.62	2.9e-11	8.14e-09	TSPAN10	tetraspanin 10
3577612	8.11	5.19	7.55	0.0045	0.1272	SERPINA1; SERPINA2	serpin peptidase inhibitor, clade A (alpha-1 antiproteinase, antitrypsin), member 1; serpin peptidase inhibitor, clade A (alpha-1 antiproteinase, antitrypsin), member 2 (gene/pseudogene)
2794408	6.55	3.63	7.53	0.0011	0.0459	HPGD	hydroxyprostaglandin dehydrogenase 15-(NAD)
4026925	8.99	6.07	7.53	7.49e-08	1.05e-05	RENBP	renin binding protein
3450775	8.84	5.93	7.52	0.0252	0.3811	KIF21A	kinesin family member 21A
3768969	8.08	5.18	7.47	0.0427	0.5046	ABCA5	ATP binding cassette subfamily A member 5
3967689	9.94	7.05	7.46	0.0101	0.2243	STS	steroid sulfatase (microsomal), isozyme S
2663130	8.69	5.8	7.41	0.0074	0.1848	TIMP4	TIMP metallopeptidase inhibitor 4
2451567	9.66	6.77	7.39	4.46e-08	6.75e-06	MYBPH	myosin binding protein H
3953153	10.66	7.79	7.33	2.01e-08	3.31e-06	RTN4R	reticulon 4 receptor
3018375	10.25	7.37	7.33	0.0456	0.521	PRKAR2B	protein kinase, cAMP-dependent, regulatory, type II, beta
3469180	9.03	6.16	7.33	0.0257	0.3851	SLC41A2	solute carrier family 41 (magnesium transporter), member 2
2731496	6.14	3.28	7.27	0.012	0.2485	EPGN	epithelial mitogen
3876245	9.14	6.28	7.26	0.0341	0.4519	SNAP25	synaptosome associated protein 25kDa
2426385	6.4	3.54	7.26	0.0367	0.4675	VAV3	vav 3 guanine nucleotide exchange factor
3837707	8.09	5.23	7.25	5.3e-05	0.0036	ZNF114	zinc finger protein 114
3968512	9.09	6.23	7.24	0.0001	0.0081	CLCN4	chloride channel, voltage-sensitive 4
3875642	8.74	5.89	7.22	0.0477	0.5305	PLCB1; RNU105B	phospholipase C, beta 1 (phosphoinositide-specific); RNA, U105B small nucleolar
2513471	6.55	3.7	7.21	0.0483	0.5324	SCN2A	sodium channel, voltage gated, type II alpha subunit
3389273	10.21	7.36	7.17	0.0369	0.47	CASP4	caspase 4
2435261	8.58	5.74	7.17	2.6e-11	7.5e-09	RORC	RAR-related orphan receptor C
2363852	7.38	4.55	7.14	0.0157	0.2902	FCRLA	Fc receptor-like A
3308397	9.61	6.78	7.13	0.0003	0.0158	HSPA12A	heat shock 70kDa protein 12A
3871662	6.37	3.54	7.12	2.1e-06	0.0002	NLRP11	NLR family, pyrin domain containing 11
2791894	6.73	3.91	7.09	0.0008	0.0369	FSTL5	follistatin-like 5
3374517	6.15	3.32	7.09	0.0129	0.2601	GLYATL2	glycine-N-acyltransferase-like 2
3755614	8.87	6.05	7.07	3.14e-12	1.01e-09	STAC2	SH3 and cysteine rich domain 2
3417531	10.17	7.35	7.07	1.42e-05	0.0011	COQ10A	coenzyme Q10A
2842157	8.52	5.71	7.02	3.72e-09	6.69e-07	HRH2	histamine receptor H2
4011951	8.76	5.95	7.02	4e-17	2.12e-14	INGX	inhibitor of growth family, X-linked, pseudogene
3046739	8.15	5.34	7.01	0.0012	0.0497	AMPH	amphiphysin
3671695	8.68	5.88	6.99	0.0015	0.0584	WFDC1	WAP four-disulfide core domain 1
2770039	7.5	4.7	6.98	1.32e-08	2.25e-06	NMU	neuromedin U
3560403	8.62	5.82	6.94	0.0001	0.0064	EGLN3	egl-9 family hypoxia-inducible factor 3
3921442	7.83	5.04	6.93	0.0059	0.1566	SH3BGR	SH3 domain binding glutamate-rich protein
3820458	8.36	5.57	6.91	4.53e-06	0.0004	ICAM4	intercellular adhesion molecule 4 (Landsteiner-Wiener blood group)
3598267	7.52	4.74	6.86	0.0022	0.0768	SLC51B	solute carrier family 51, beta subunit
3371537	8.88	6.11	6.83	2.06e-09	3.93e-07	CHRM4	cholinergic receptor, muscarinic 4
3633236	10.44	7.67	6.82	0.004	0.1185	RPP25	ribonuclease P/MRP 25kDa subunit
3103818	6.71	3.95	6.77	0.0298	0.421	HNF4G	hepatocyte nuclear factor 4, gamma
3019519	10.43	7.67	6.76	0.0002	0.011	IFRD1	interferon-related developmental regulator 1
3866845	7.52	4.77	6.73	7.55e-05	0.005	PLA2G4C	phospholipase A2, group IVC (cytosolic, calcium-independent)
2511045	6.48	3.74	6.7	0.05	0.5394	GALNT13	polypeptide N-acetylgalactosaminyltransferase 13
2428119	8.38	5.64	6.68	1.5e-06	0.0002	KCND3	potassium channel, voltage gated Shal related subfamily D, member 3
2796553	10.34	7.6	6.67	0.0067	0.1721	ACSL1; MIR3945HG	acyl-CoA synthetase long-chain family member 1; MIR3945 host gene
3662150	7.06	4.33	6.64	0.0422	0.5007	MT1M	metallothionein 1M
3876084	7.18	4.45	6.64	0.0002	0.0112	LAMP5	lysosomal-associated membrane protein family, member 5
3219885	9.39	6.67	6.6	0.0068	0.1745	PTPN3	protein tyrosine phosphatase, non-receptor type 3
2777333	8.74	6.02	6.59	0.0001	0.0067	PPM1K	protein phosphatase, Mg2+/Mn2+ dependent, 1K
2584787	9.5	6.78	6.58	0.0447	0.5166	COBLL1; SNORA70F	cordon-bleu WH2 repeat protein like 1; small nucleolar RNA, H/ACA box 70F
3902743	8.92	6.21	6.56	0.0366	0.4675	NOL4L	nucleolar protein 4-like
2749191	8.56	5.85	6.52	0.0137	0.2697	GLRB	glycine receptor beta
2374544	8.91	6.22	6.48	6.04e-07	6.94e-05	IGFN1	immunoglobulin-like and fibronectin type III domain containing 1
2955863	6.14	3.44	6.48	0.0176	0.3103	ADGRF5	adhesion G protein-coupled receptor F5
3301914	8.19	5.5	6.46	1.42e-05	0.0011	PIK3AP1	phosphoinositide-3-kinase adaptor protein 1
3344608	8.89	6.22	6.37	6.87e-24	5.69e-21	MTNR1B	melatonin receptor 1B
2974592	6.75	4.08	6.34	3.05e-09	5.59e-07	VNN1	vanin 1
2402517	8.56	5.9	6.31	9.74e-26	1.03e-22	SLC30A2	solute carrier family 30 (zinc transporter), member 2
3863869	5.79	3.14	6.27	0.027	0.3961	PSG8	pregnancy specific beta-1-glycoprotein 8
3375307	10.6	7.95	6.27	0.0001	0.008	CYB561A3	cytochrome b561 family, member A3
2439101	7.2	4.55	6.25	6.58e-24	5.69e-21	FCRL1	Fc receptor-like 1
3986230	7.57	4.93	6.24	0.0164	0.2974	CXorf57	chromosome X open reading frame 57
2781736	6.2	3.56	6.23	0.0154	0.2866	CFI	complement factor I
2886535	7.36	4.73	6.2	0.0493	0.5356	LOC100133106	VCEW9374
3727787	6.45	3.82	6.19	5.17e-07	6.02e-05	ANKFN1	ankyrin-repeat and fibronectin type III domain containing 1
2463227	6.76	4.13	6.19	3.19e-05	0.0023	RGS7	regulator of G-protein signaling 7
3742285	8.52	5.89	6.16	0.008	0.192	CXCL16	chemokine (C-X-C motif) ligand 16
3406329	5.97	3.35	6.11	4.27e-08	6.57e-06	PTPRO	protein tyrosine phosphatase, receptor type, O
2475407	9.88	7.28	6.09	0.0027	0.0872	CLIP4	CAP-GLY domain containing linker protein family, member 4
3031624	7.66	5.05	6.08	3.06e-05	0.0022	TMEM176A	transmembrane protein 176A
3324162	5.56	2.96	6.06	0.0004	0.0208	LUZP2	leucine zipper protein 2
2342475	6.84	4.24	6.06	7.63e-08	1.06e-05	LHX8	LIM homeobox 8
3634852	7.96	5.36	6.05	8.12e-09	1.42e-06	RASGRF1	Ras protein-specific guanine nucleotide-releasing factor 1
2647015	7.05	4.45	6.04	8.74e-07	9.8e-05	AGTR1	angiotensin II receptor, type 1
2517588	9.81	7.22	6.03	0.0033	0.1008	OSBPL6	oxysterol binding protein-like 6
3942531	9.27	6.69	5.97	1.52e-10	3.68e-08	OSBP2	oxysterol binding protein 2
3701481	8.05	5.47	5.97	8.9e-17	4.59e-14	PKD1L2	polycystic kidney disease 1-like 2 (gene/pseudogene)
3268059	8.78	6.2	5.97	5.99e-08	8.59e-06	TACC2	transforming, acidic coiled-coil containing protein 2
3394356	9.38	6.8	5.96	4.57e-06	0.0004	USP2	ubiquitin specific peptidase 2
4000560	9.2	6.63	5.93	0.0213	0.3455	PIR	pirin
3129065	10.71	8.15	5.91	0.0487	0.5338	CLU; MIR6843	clusterin; microRNA 6843
3784208	7.96	5.41	5.85	0.0064	0.1677	DTNA; MAPRE2	dystrobrevin, alpha; microtubule-associated protein, RP/EB family, member 2
3449910	9.15	6.6	5.84	0.0322	0.4402	AMN1; STMN1P1	antagonist of mitotic exit network 1 homolog; stathmin 1 pseudogene 1
3139950	10.1	7.56	5.8	7.24e-05	0.0048	LACTB2	lactamase, beta 2
2831519	10.06	7.53	5.79	0.0015	0.0566	PURA; CYSTM1	purine-rich element binding protein A; cysteine-rich transmembrane module containing 1
2410470	10.56	8.03	5.77	0.0138	0.2704	PIK3R3	phosphoinositide-3-kinase, regulatory subunit 3 (gamma)
2327817	9.51	6.99	5.75	0.0007	0.0306	PTPRU	protein tyrosine phosphatase, receptor type, U
3381925	9.22	6.69	5.75	0.0208	0.3431	PGM2L1	phosphoglucomutase 2-like 1
2902804	7.64	5.12	5.74	5.43e-12	1.7e-09	C2	complement component 2
4002394	5.89	3.37	5.74	0.0079	0.1916	SMPX	small muscle protein, X-linked
3227070	9.37	6.87	5.69	0.0045	0.1274	PTGES	prostaglandin E synthase
3863761	5.25	2.75	5.68	0.0086	0.2027	PSG1; PSG3; PSG10P; CEACAM8	pregnancy specific beta-1-glycoprotein 1; pregnancy specific beta-1-glycoprotein 3; pregnancy specific beta-1-glycoprotein 10, pseudogene; carcinoembryonic antigen-related cell adhesion molecule 8
3605884	9.01	6.51	5.65	2.97e-07	3.63e-05	ALPK3	alpha kinase 3
3339406	8.36	5.86	5.65	0.0003	0.0177	FOLR1	folate receptor 1 (adult)
3944404	7.5	5.01	5.62	0.0352	0.4595	APOL1	apolipoprotein L1
2730194	5.63	3.14	5.62	4.77e-06	0.0004	HTN3	histatin 3
3599758	8.73	6.24	5.62	0.0328	0.4427	PAQR5	progestin and adipoQ receptor family member V
2970897	6.06	3.58	5.61	0.0305	0.4269	FRK	fyn-related Src family tyrosine kinase
3784783	8	5.52	5.6	0.0161	0.2943	MOCOS	molybdenum cofactor sulfurase
3847989	9.07	6.59	5.59	0.0017	0.0633	CD70	CD70 molecule
2951999	8.45	5.97	5.58	2.75e-15	1.22e-12	CPNE5	copine V
3806126	9.88	7.41	5.55	0.0408	0.4918	EPG5	ectopic P-granules autophagy protein 5 homolog (C. elegans)
3955102	9.13	6.65	5.55	0.0381	0.4771	GSTT1	glutathione S-transferase theta 1
2872471	9.56	7.09	5.53	0.0011	0.0452	DTWD2	DTW domain containing 2
3390195	7.87	5.4	5.53	0.0221	0.3538	EXPH5	exophilin 5
3633081	7.49	5.03	5.49	3.08e-06	0.0003	CYP1A1	cytochrome P450, family 1, subfamily A, polypeptide 1
2982076	7.13	4.68	5.49	0.0036	0.1091	TAGAP	T-cell activation RhoGTPase activating protein
2337147	8.98	6.54	5.45	1.96e-10	4.62e-08	ACOT11	acyl-CoA thioesterase 11
3126087	12.09	9.65	5.43	0.0043	0.1253	ASAH1	N-acylsphingosine amidohydrolase (acid ceramidase) 1
3559690	8.93	6.5	5.4	0.0312	0.4318	HEATR5A	HEAT repeat containing 5A
3299408	8.63	6.21	5.33	0.0385	0.4787	RNLS	renalase, FAD-dependent amine oxidase
3554104	8.82	6.41	5.3	2.83e-08	4.57e-06	KIF26A	kinesin family member 26A
2777276	6.06	3.66	5.3	0.0157	0.2902	ABCG2	ATP binding cassette subfamily G member 2 (Junior blood group)
3333309	8.41	6.01	5.29	0.0071	0.1796	BEST1	bestrophin 1
3388365	6.11	3.72	5.26	2.27e-12	7.45e-10	PGR	progesterone receptor
2500919	11.6	9.21	5.24	0.0072	0.1802	SLC20A1	solute carrier family 20 (phosphate transporter), member 1
2809579	6.84	4.48	5.13	9.24e-06	0.0008	HSPB3	heat shock 27kDa protein 3
3590204	9.76	7.4	5.12	2.69e-07	3.31e-05	VPS18	VPS18 CORVET/HOPS core subunit
2880051	7.18	4.83	5.11	1.25e-06	0.0001	PPP2R2B	protein phosphatase 2, regulatory subunit B, beta
3801411	11.29	8.95	5.07	0.0453	0.5182	NPC1	Niemann-Pick disease, type C1
2939213	8.97	6.64	5.01	0.0066	0.172	TUBB2A	tubulin, beta 2A class IIa
2768039	5.93	3.6	5.01	3.6e-17	1.98e-14	COX7B2	cytochrome c oxidase subunit VIIb2
2520138	9.14	6.82	4.99	0.0222	0.3545	MFSD6	major facilitator superfamily domain containing 6
3746809	7.76	5.44	4.99	4.41e-08	6.73e-06	CDRT1	CMT1A duplicated region transcript 1
2358136	8.38	6.06	4.97	0.0044	0.1262	CIART	circadian associated repressor of transcription
3353640	8.91	6.6	4.97	0.0492	0.5349	GRAMD1B	GRAM domain containing 1B
3781654	10.72	8.42	4.94	0.0007	0.0309	RIOK3	RIO kinase 3
3976797	9.97	7.66	4.94	0.0019	0.0665	SUV39H1	suppressor of variegation 3-9 homolog 1 (Drosophila)
3473331	11.23	8.92	4.94	1.93e-06	0.0002	C12orf49	chromosome 12 open reading frame 49
3538789	9.93	7.63	4.93	0.005	0.138	SLC38A6	solute carrier family 38, member 6
2739308	6.53	4.23	4.91	0.0377	0.4742	EGF; RNU6-35P	epidermal growth factor; RNA, U6 small nuclear 35, pseudogene
2738697	9.39	7.09	4.91	0.0047	0.1328	CYP2U1	cytochrome P450, family 2, subfamily U, polypeptide 1
2567167	7.2	4.91	4.9	0.0005	0.0234	LONRF2	LON peptidase N-terminal domain and ring finger 2
3394264	9.83	7.54	4.89	0.0444	0.515	MCAM	melanoma cell adhesion molecule
3876142	6.92	4.64	4.88	0.0091	0.2092	ANKEF1	ankyrin repeat and EF-hand domain containing 1
3926138	9.47	7.19	4.85	0.0106	0.2309	C21orf91; C21orf91-OT1	chromosome 21 open reading frame 91; C21orf91 overlapping transcript 1
2744734	8.22	5.95	4.84	0.005	0.1381	MGST2	microsomal glutathione S-transferase 2
3816699	9.19	6.92	4.82	0.0008	0.0358	ZNF57	zinc finger protein 57
3361811	6.06	3.79	4.8	0.0139	0.2713	STK33	serine/threonine kinase 33
3642572	11.17	8.91	4.8	1.1e-06	0.0001	SNRNP25	small nuclear ribonucleoprotein, U11/U12 25kDa subunit
3195034	9.27	7.01	4.79	5.56e-05	0.0038	PTGDS; PRR31	prostaglandin D2 synthase 21kDa (brain); proline rich 31
3783723	7.42	5.16	4.77	0.0302	0.4241	RNF125	ring finger protein 125, E3 ubiquitin protein ligase
2493992	9.25	6.99	4.77	6.56e-05	0.0044	KCNIP3; PROM2	Kv channel interacting protein 3, calsenilin; prominin 2
2594905	5.31	3.06	4.75	0.0019	0.066	ALS2CR11	amyotrophic lateral sclerosis 2 chromosome region candidate 11
2950823	8.39	6.15	4.74	0.0003	0.0137	IP6K3	inositol hexakisphosphate kinase 3
3062193	10.69	8.45	4.74	0.0167	0.3017	SLC25A13	solute carrier family 25 (aspartate/glutamate carrier), member 13
3764399	7.42	5.17	4.74	9.82e-10	2.06e-07	RNF43; SUPT4H1	ring finger protein 43; SPT4 homolog, DSIF elongation factor subunit
3945585	8.91	6.67	4.73	0.0074	0.1845	APOBEC3D; APOBEC3C	apolipoprotein B mRNA editing enzyme, catalytic polypeptide-like 3D; apolipoprotein B mRNA editing enzyme, catalytic polypeptide-like 3C
3352618	8.04	5.81	4.71	1.97e-06	0.0002	GRIK4	glutamate receptor, ionotropic, kainate 4
3332886	11.43	9.19	4.7	2.13e-05	0.0016	TMEM138	transmembrane protein 138
3363091	8.19	5.96	4.69	3.5e-08	5.51e-06	GALNT18	polypeptide N-acetylgalactosaminyltransferase 18
3228463	9.85	7.63	4.67	0.0002	0.0118	RALGDS	ral guanine nucleotide dissociation stimulator
4002173	10.66	8.44	4.66	0.0059	0.1566	RPS6KA3	ribosomal protein S6 kinase, 90kDa, polypeptide 3
3305081	7.64	5.42	4.65	1.32e-06	0.0001	COL17A1; MIR936	collagen, type XVII, alpha 1; microRNA 936
2581726	7.79	5.59	4.62	1.02e-05	0.0008	RPRM	reprimo, TP53 dependent G2 arrest mediator candidate
2909020	6.72	4.51	4.62	0.0072	0.1802	ENPP4	ectonucleotide pyrophosphatase/phosphodiesterase 4 (putative)
2900974	8.61	6.4	4.62	2.49e-05	0.0018	HLA-F; HLA-W	major histocompatibility complex, class I, F; major histocompatibility complex, class I, W (pseudogene)
2997907	9.59	7.39	4.61	0.0183	0.3168	EPDR1	ependymin related 1
3845263	8.5	6.3	4.59	0.0005	0.0257	ADAMTSL5	ADAMTS like 5
3801621	10.34	8.15	4.59	0.0002	0.0119	OSBPL1A	oxysterol binding protein-like 1A
3122678	5.59	3.4	4.58	2.17e-16	1.06e-13	DEFB1	defensin, beta 1
3756046	9.73	7.54	4.55	0.0011	0.0476	NR1D1	nuclear receptor subfamily 1, group D, member 1
3456805	5.86	3.67	4.55	0.0221	0.3535	GTSF1	gametocyte specific factor 1
2777447	7.8	5.63	4.53	0.002	0.0703	NAP1L5	nucleosome assembly protein 1-like 5
2779527	8.05	5.87	4.51	0.0079	0.1916	DDIT4L	DNA-damage-inducible transcript 4-like
2511432	9.94	7.77	4.51	0.012	0.2486	GPD2	glycerol-3-phosphate dehydrogenase 2
3707481	7.05	4.87	4.51	0.0466	0.5254	ZFP3	ZFP3 zinc finger protein
4016319	6.12	3.95	4.49	0.0027	0.0878	NXF3	nuclear RNA export factor 3
3728037	10.88	8.72	4.48	0.0031	0.0966	SCPEP1	serine carboxypeptidase 1
3079803	9.18	7.02	4.47	0.0097	0.2186	PRKAG2	protein kinase, AMP-activated, gamma 2 non-catalytic subunit
2908520	8.09	5.93	4.47	8.61e-11	2.22e-08	TMEM151B; SPATS1	transmembrane protein 151B; spermatogenesis associated, serine-rich 1
3340449	6.93	4.78	4.44	2e-09	3.9e-07	SLCO2B1	solute carrier organic anion transporter family, member 2B1
3204149	8.71	6.56	4.43	0.0161	0.2943	CNTFR	ciliary neurotrophic factor receptor
3901296	12.24	10.1	4.41	0.0038	0.1134	CST3	cystatin C
3079005	8.99	6.86	4.39	4.59e-06	0.0004	RARRES2	retinoic acid receptor responder (tazarotene induced) 2
2731986	7.59	5.46	4.38	1.47e-05	0.0011	FAM47E; FAM47E-STBD1; STBD1	family with sequence similarity 47, member E; FAM47E-STBD1 readthrough; starch binding domain 1
3655172	10.93	8.8	4.37	1.11e-07	1.48e-05	SPNS1	spinster homolog 1 (Drosophila)
3972929	8.93	6.8	4.37	4.61e-05	0.0032	GK; CKS1BP6	glycerol kinase; CDC28 protein kinase regulatory subunit 1B pseudogene 6
2707045	6.9	4.78	4.35	2.15e-10	5e-08	PEX5L	peroxisomal biogenesis factor 5-like
2370433	6.81	4.69	4.35	2.77e-25	2.78e-22	CACNA1E	calcium channel, voltage-dependent, R type, alpha 1E subunit
2497252	5.88	3.76	4.34	9.59e-07	0.0001	SLC9A2	solute carrier family 9, subfamily A (NHE2, cation proton antiporter 2), member 2
3797295	6.42	4.3	4.34	0.05	0.5394	L3MBTL4	l(3)mbt-like 4 (Drosophila)
3706700	9.51	7.39	4.33	0.0013	0.0514	CTNS	cystinosin, lysosomal cystine transporter
3302495	10.06	7.94	4.32	0.0443	0.5143	AVPI1	arginine vasopressin-induced 1
3799461	10.5	8.38	4.32	0.0044	0.1265	SPIRE1	spire-type actin nucleation factor 1
2580699	5.75	3.65	4.31	1.2e-20	8.81e-18	LOC150596	uncharacterized LOC150596
3457336	7.15	5.06	4.28	0.0113	0.2401	PMEL	premelanosome protein
3348773	7.82	5.73	4.27	6.62e-07	7.53e-05	C11orf52; HSPB2-C11orf52; HSPB2	chromosome 11 open reading frame 52; HSPB2-C11orf52 readthrough (NMD candidate); heat shock 27kDa protein 2
2957816	6.68	4.6	4.25	9.47e-09	1.64e-06	KLHL31	kelch-like family member 31
2982319	9.75	7.67	4.23	0.0337	0.4499	SOD2	superoxide dismutase 2, mitochondrial
3652424	9.61	7.53	4.23	2.24e-05	0.0017	EEF2K	eukaryotic elongation factor 2 kinase
3951583	5.08	3	4.22	7.43e-06	0.0006	XKR3	X-linked Kx blood group related 3
3615985	9.72	7.64	4.22	0.0015	0.0583	MTMR10	myotubularin related protein 10
4000704	9.65	7.57	4.22	0.0001	0.0072	AP1S2	adaptor-related protein complex 1 sigma 2 subunit
3971367	9.17	7.1	4.21	0.0001	0.0083	YY2; MBTPS2	YY2 transcription factor; membrane bound transcription factor peptidase, site 2
3057520	9.5	7.43	4.21	0.0002	0.0097	TMEM120A; STYXL1	transmembrane protein 120A; serine/threonine/tyrosine interacting-like 1
3571904	12.26	10.19	4.2	0.034	0.4515	SYNDIG1L; NPC2; MIR4709	synapse differentiation inducing 1-like; Niemann-Pick disease, type C2; microRNA 4709
2678714	7.35	5.28	4.2	0.0047	0.1329	FHIT	fragile histidine triad
3935243	10.84	8.78	4.18	0.0013	0.0518	LSS	lanosterol synthase (2,3-oxidosqualene-lanosterol cyclase)
3922664	8.29	6.23	4.17	1.34e-05	0.0011	SLC37A1	solute carrier family 37 (glucose-6-phosphate transporter), member 1
3969422	9.73	7.67	4.16	0.0004	0.0207	RAB9A	RAB9A, member RAS oncogene family
3818860	10.49	8.43	4.16	0.0002	0.0103	MCOLN1	mucolipin 1
4015763	10.35	8.29	4.16	0.0002	0.0129	GLA	galactosidase, alpha
3396003	8.87	6.81	4.15	0.0172	0.3063	SIAE	sialic acid acetylesterase
3270270	7.57	5.52	4.15	0.0087	0.2034	PTPRE	protein tyrosine phosphatase, receptor type, E
2835792	10.59	8.54	4.15	0.0356	0.4626	GM2A	GM2 ganglioside activator
3734453	10.73	8.68	4.14	0.0015	0.0585	SLC9A3R1; MIR3615	solute carrier family 9, subfamily A (NHE3, cation proton antiporter 3), member 3 regulator 1; microRNA 3615
3759849	9.1	7.05	4.12	0.0219	0.3519	PLEKHM1; MIR4315-1; MIR4315-2	pleckstrin homology domain containing, family M (with RUN domain) member 1; microRNA 4315-1; microRNA 4315-2
2892277	10.6	8.55	4.12	0.0015	0.0583	NQO2	NAD(P)H dehydrogenase, quinone 2
3468225	10.03	7.98	4.12	0.0137	0.2697	CCDC53	coiled-coil domain containing 53
3811339	8.07	6.04	4.1	0.0107	0.2309	BCL2	B-cell CLL/lymphoma 2
3468103	10.36	8.32	4.1	0.0067	0.1721	GNPTAB	N-acetylglucosamine-1-phosphate transferase, alpha and beta subunits
3866605	10.92	8.89	4.1	0.0007	0.0306	NAPA	N-ethylmaleimide-sensitive factor attachment protein, alpha
2902326	7.22	5.19	4.1	0.0003	0.014	HCP5	HLA complex P5 (non-protein coding)
3477967	8.06	6.04	4.07	0.0013	0.0514
3543714	8.06	6.04	4.07	0.0025	0.0834	ACOT4	acyl-CoA thioesterase 4
2412312	6.75	4.73	4.07	1.08e-05	0.0009	TTC39A	tetratricopeptide repeat domain 39A
2986999	7.46	5.44	4.04	4.67e-06	0.0004	GPR146	G protein-coupled receptor 146
3183364	9.99	7.98	4.03	0.0097	0.2186	TMEM38B	transmembrane protein 38B
3624145	9.97	7.96	4.02	0.0016	0.0597	DMXL2	Dmx-like 2
3538213	8.51	6.5	4.02	0.0228	0.3595	DAAM1	dishevelled associated activator of morphogenesis 1
3259937	7.92	5.93	3.98	5.26e-07	6.09e-05	HOGA1	4-hydroxy-2-oxoglutarate aldolase 1
2705445	8.11	6.12	3.98	0.0422	0.5007	PLD1	phospholipase D1, phosphatidylcholine-specific
3996306	8.39	6.4	3.97	0.0002	0.0131	RPL10; SNORA70	ribosomal protein L10; small nucleolar RNA, H/ACA box 70
2423017	9.26	7.27	3.97	0.0006	0.0287	EVI5	ecotropic viral integration site 5
3661645	8.04	6.06	3.96	5.18e-07	6.02e-05	IRX6	iroquois homeobox 6
3900091	9.45	7.47	3.96	0.0135	0.2679	RALGAPA2	Ral GTPase activating protein, alpha subunit 2 (catalytic)
3799415	10.02	8.03	3.95	0.0005	0.0226	AFG3L2	AFG3-like AAA ATPase 2
3628650	9.88	7.91	3.94	3.86e-05	0.0027	HERC1	HECT and RLD domain containing E3 ubiquitin protein ligase family member 1
2974469	9.32	7.34	3.94	0.0064	0.1677	STX7	syntaxin 7
2713382	8.32	6.34	3.94	0.0049	0.1366	BDH1	3-hydroxybutyrate dehydrogenase, type 1
2855058	10.31	8.34	3.92	0.0459	0.5234	OXCT1	3-oxoacid CoA-transferase 1
3788097	7.65	5.68	3.92	0.0001	0.0068	MAPK4	mitogen-activated protein kinase 4
2485406	10.7	8.73	3.91	0.0321	0.4393	LGALSL	lectin, galactoside-binding-like
3077573	5.54	3.58	3.9	0.0024	0.0821	ARHGEF35	Rho guanine nucleotide exchange factor 35
3746845	9.48	7.52	3.9	0.0012	0.049	TRIM16	tripartite motif containing 16
3969081	6.25	4.29	3.89	4.9e-08	7.31e-06	TLR7	toll-like receptor 7
3758291	11.15	9.19	3.88	0.0467	0.5258	VAT1	vesicle amine transport 1
2775390	5.75	3.8	3.87	0.0409	0.4934	MOP-1	MOP-1
3747638	8.89	6.94	3.86	3.62e-05	0.0026	PLD6	phospholipase D family, member 6
3058156	9.35	7.41	3.86	0.0009	0.0405	TMEM60	transmembrane protein 60
3883064	9.5	7.55	3.85	0.0216	0.3478	ACSS2	acyl-CoA synthetase short-chain family member 2
3883013	9.26	7.33	3.83	6.08e-05	0.0041	TP53INP2	tumor protein p53 inducible nuclear protein 2
3657041	7.21	5.27	3.81	1.35e-07	1.74e-05	ITGAX	integrin alpha X
3283613	7.33	5.4	3.81	0.0252	0.381	ZNF438	zinc finger protein 438
4012511	5.11	3.18	3.81	0.0295	0.4192	NAP1L2	nucleosome assembly protein 1-like 2
3853814	10.75	8.83	3.81	2.2e-06	0.0002	EPS15L1	epidermal growth factor receptor pathway substrate 15-like 1
2520069	6.81	4.88	3.8	0.0013	0.0529	C2orf88	chromosome 2 open reading frame 88
2949471	10.21	8.28	3.8	0.01	0.2224	NEU1	sialidase 1 (lysosomal sialidase)
3304522	7.23	5.31	3.79	1.18e-12	4.02e-10	CYP17A1	cytochrome P450, family 17, subfamily A, polypeptide 1
2775214	5.54	3.62	3.78	0.0108	0.2338	PRKG2	protein kinase, cGMP-dependent, type II
4017381	9.35	7.43	3.78	0.0105	0.2303	TSC22D3	TSC22 domain family, member 3
3534886	6.46	4.55	3.77	0.0308	0.4293	KLHDC1	kelch domain containing 1
2582979	8.08	6.17	3.75	1.05e-07	1.4e-05	WDSUB1	WD repeat, sterile alpha motif and U-box domain containing 1
2353988	7.15	5.24	3.75	0.0022	0.0771	FAM46C	family with sequence similarity 46, member C
3988987	10.99	9.08	3.75	5.89e-05	0.004	NDUFA1	NADH dehydrogenase (ubiquinone) 1 alpha subcomplex, 1, 7.5kDa
3934263	7.54	5.64	3.74	3.33e-13	1.32e-10	AATBC	apoptosis associated transcript in bladder cancer
3068587	5.96	4.06	3.74	0.0405	0.491	GPR85	G protein-coupled receptor 85
3850859	9.06	7.16	3.73	1.88e-06	0.0002	EPOR; RGL3	erythropoietin receptor; ral guanine nucleotide dissociation stimulator-like 3
3181193	8.11	6.21	3.73	0.0443	0.5143	TDRD7	tudor domain containing 7
2407729	10.92	9.03	3.73	0.0032	0.0997	RRAGC	Ras-related GTP binding C
3666409	6.22	4.32	3.72	3.18e-11	8.66e-09	CDH1	cadherin 1, type 1
2330002	8.72	6.83	3.72	0.003	0.0943	AGO4	argonaute RISC catalytic component 4
2707824	8.93	7.04	3.72	0.0003	0.0174	MCCC1	methylcrotonoyl-CoA carboxylase 1
2699145	7.34	5.45	3.71	0.0037	0.1097	SLC9A9	solute carrier family 9, subfamily A (NHE9, cation proton antiporter 9), member 9
3975935	5.25	3.36	3.7	9.01e-07	0.0001	RGN	regucalcin
3985320	8.48	6.59	3.7	3.45e-05	0.0025	BHLHB9; LINC00630	basic helix-loop-helix domain containing, class B, 9; long intergenic non-protein coding RNA 630
3739962	10.53	8.65	3.7	0.0036	0.1086	ABR	active BCR-related
3433538	9.15	7.26	3.69	0.0152	0.2839	RNFT2	ring finger protein, transmembrane 2
2409770	9.56	7.68	3.68	0.0012	0.0487	TMEM53; RNU5F-1	transmembrane protein 53; RNA, U5F small nuclear 1
3569200	9.86	7.99	3.67	0.0079	0.1916	ATP6V1D	ATPase, H+ transporting, lysosomal 34kDa, V1 subunit D
2735598	7.72	5.84	3.67	0.0016	0.0589	TIGD2	tigger transposable element derived 2
3741800	8.71	6.84	3.66	7.58e-12	2.29e-09	ATP2A3	ATPase, Ca++ transporting, ubiquitous
3800779	9.13	7.26	3.65	0.0018	0.0641	ESCO1	establishment of sister chromatid cohesion N-acetyltransferase 1
3833122	8.41	6.54	3.65	0.0001	0.0073	DLL3	delta-like 3 (Drosophila)
2816681	6.11	4.25	3.63	0.0006	0.029	PDE8B	phosphodiesterase 8B
3477917	10.58	8.72	3.62	0.0018	0.0645	SLC15A4	solute carrier family 15 (oligopeptide transporter), member 4
3728820	7.63	5.77	3.61	0.0077	0.1895	PPM1E	protein phosphatase, Mg2+/Mn2+ dependent, 1E
2984616	10.07	8.23	3.6	7.45e-05	0.0049	MPC1	mitochondrial pyruvate carrier 1
3461795	6.22	4.38	3.59	0.0215	0.3476	PTPRB	protein tyrosine phosphatase, receptor type, B
2584712	5.91	4.08	3.57	0.0001	0.0077	GRB14	growth factor receptor bound protein 14
2737596	5.39	3.55	3.56	9.21e-05	0.0059	BANK1	B-cell scaffold protein with ankyrin repeats 1
2966587	7.19	5.36	3.55	0.0063	0.1665	SIM1	single-minded family bHLH transcription factor 1
3577256	9.27	7.45	3.54	0.0267	0.3918	C14orf142	chromosome 14 open reading frame 142
3924254	7.82	6	3.54	0.0331	0.4449	PCBP3; PCBP3-OT1	poly(rC) binding protein 3; PCBP3 overlapping transcript 1
2460296	7.44	5.62	3.54	0.0027	0.0877	AGT	angiotensinogen (serpin peptidase inhibitor, clade A, member 8)
3583362	5.69	3.87	3.52	0.0173	0.3082	OR4M2; LINC01193	olfactory receptor, family 4, subfamily M, member 2; long intergenic non-protein coding RNA 1193
2336585	10.19	8.37	3.52	0.0071	0.1792	SCP2	sterol carrier protein 2
3337390	10.32	8.51	3.52	0.0438	0.5125	TCIRG1; MIR6753	T-cell, immune regulator 1, ATPase, H+ transporting, lysosomal V0 subunit A3; microRNA 6753
3341024	10.98	9.17	3.51	0.0095	0.2154	TSKU	tsukushi, small leucine rich proteoglycan
3077168	7.45	5.64	3.51	1.54e-06	0.0002	KEL	Kell blood group, metallo-endopeptidase
3854756	9.36	7.55	3.5	0.0024	0.0813	RAB3A	RAB3A, member RAS oncogene family
3009229	10.14	8.34	3.49	1.1e-05	0.0009	POR	P450 (cytochrome) oxidoreductase
2968244	5.16	3.36	3.49	0.0196	0.3318
4021250	7.89	6.1	3.47	1.44e-05	0.0011	APLN	apelin
2638059	6.67	4.88	3.46	0.0064	0.1676	ADPRH	ADP-ribosylarginine hydrolase
2707909	5.9	4.12	3.45	1.03e-17	6.12e-15	MCF2L2	MCF.2 cell line derived transforming sequence-like 2
3638411	6.57	4.78	3.45	1.05e-12	3.65e-10	RHCG	Rh family, C glycoprotein
4014191	5.15	3.37	3.44	1.01e-13	4.27e-11	POF1B	premature ovarian failure, 1B
2395626	8.55	6.77	3.42	6.09e-08	8.67e-06	GPR157; MIR34AHG	G protein-coupled receptor 157; MIR34A host gene
3035702	9.84	8.07	3.42	0.0001	0.0077	SNX8; MIR6836	sorting nexin 8; microRNA 6836
2392584	8.45	6.68	3.4	0.0008	0.0369
3004462	7.06	5.3	3.4	1.15e-09	2.36e-07	ZNF679; ZNF735	zinc finger protein 679; zinc finger protein 735
3656665	9.77	8	3.4	0.0299	0.421	ORAI3	ORAI calcium release-activated calcium modulator 3
3472312	8.57	6.8	3.4	0.0002	0.0125	SLC8B1	solute carrier family 8 (sodium/lithium/calcium exchanger), member B1
3048363	7.6	5.83	3.39	6.52e-11	1.75e-08	PGAM2	phosphoglycerate mutase 2 (muscle)
2950199	7.37	5.6	3.39	0.0152	0.2843	PSMB8	proteasome subunit beta 8
3293762	12.34	10.58	3.38	0.0025	0.0829	PSAP	prosaposin
2451958	8.04	6.28	3.38	0.0017	0.0639	PLEKHA6; LINC00628; RPL21P19	pleckstrin homology domain containing, family A member 6; long intergenic non-protein coding RNA 628; ribosomal protein L21 pseudogene 19
2678526	6.24	4.48	3.38	0.0052	0.1408	C3orf67	chromosome 3 open reading frame 67
3476665	9.57	7.81	3.37	0.0325	0.4411	SCARB1	scavenger receptor class B, member 1
2623515	9.93	8.17	3.37	0.0003	0.0169	ALAS1; ALDOAP1	5-aminolevulinate synthase 1; aldolase A, fructose-bisphosphate pseudogene 1
2625546	6.03	4.28	3.35	1.21e-06	0.0001	SPATA12	spermatogenesis associated 12
2427007	10.77	9.03	3.35	0.0319	0.4384	SORT1	sortilin 1
3441941	9.18	7.44	3.35	0.0168	0.3026	VAMP1	vesicle associated membrane protein 1
2794902	9.18	7.44	3.35	0.0163	0.2966	AGA	aspartylglucosaminidase
3702352	9.17	7.43	3.34	0.0018	0.0642	HSDL1	hydroxysteroid dehydrogenase like 1
3627929	9.43	7.69	3.34	0.0032	0.0997	VPS13C	vacuolar protein sorting 13 homolog C (S. cerevisiae)
3015603	8.99	7.25	3.34	0.0004	0.0203	AGFG2	ArfGAP with FG repeats 2
3976670	9.66	7.93	3.32	0.0407	0.4917	EBP	emopamil binding protein (sterol isomerase)
3011409	5.51	3.78	3.32	0.0127	0.2587	RUNDC3B	RUN domain containing 3B
2916825	8.33	6.6	3.32	0.0065	0.17	ANKRD6	ankyrin repeat domain 6
2586227	8.25	6.52	3.31	0.0088	0.205	FASTKD1	FAST kinase domains 1
3922444	7.67	5.94	3.31	3.72e-05	0.0026	ABCG1	ATP binding cassette subfamily G member 1
3568184	5.77	4.05	3.3	1.51e-15	7.03e-13	ESR2	estrogen receptor 2 (ER beta)
2469825	7.1	5.38	3.29	0.0024	0.0813	GREB1	growth regulation by estrogen in breast cancer 1
2321466	9.35	7.63	3.29	0.0001	0.0082	KAZN	kazrin, periplakin interacting protein
3224197	10.96	9.24	3.29	0.0006	0.0262	NDUFA8	NADH dehydrogenase (ubiquinone) 1 alpha subcomplex, 8, 19kDa
3796428	6.33	4.61	3.29	0.0035	0.1058	MYOM1	myomesin 1
3439510	7.42	5.7	3.29	5.77e-13	2.12e-10	SLC6A12	solute carrier family 6 (neurotransmitter transporter), member 12
2369484	8.97	7.25	3.29	0.0016	0.0611	TOR3A	torsin family 3, member A
3752424	7.85	6.14	3.27	0.005	0.1372	COPRS	coordinator of PRMT5, differentiation stimulator
3347615	9.63	7.92	3.27	0.0038	0.1112	ACAT1	acetyl-CoA acetyltransferase 1
3620590	10.8	9.09	3.27	0.0072	0.1802	ZNF106	zinc finger protein 106
4006210	6.06	4.35	3.27	9.83e-08	1.33e-05	MAOB	monoamine oxidase B
3650861	7.59	5.89	3.25	0.0309	0.4299	SYT17	synaptotagmin XVII
2319252	8.85	7.15	3.25	0.0116	0.244	SPSB1	splA/ryanodine receptor domain and SOCS box containing 1
2979159	6.16	4.46	3.24	1.86e-12	6.22e-10	RAET1E	retinoic acid early transcript 1E
3722917	12.03	10.33	3.24	0.045	0.5171	GRN	granulin
3747657	9.45	7.75	3.24	0.0014	0.0547	FLCN; PLD6	folliculin; phospholipase D family, member 6
2510056	8.38	6.68	3.24	0.0191	0.3269	LYPD6	LY6/PLAUR domain containing 6
3737697	9.21	7.52	3.23	3.07e-05	0.0022	BAIAP2	BAI1-associated protein 2
3066818	10.74	9.05	3.22	0.0303	0.4246	NAMPT	nicotinamide phosphoribosyltransferase
3179359	9.32	7.63	3.22	0.0421	0.5007	CENPP	centromere protein P
3807474	10.41	8.72	3.21	0.0057	0.153	C18orf32; RPL17-C18orf32	chromosome 18 open reading frame 32; RPL17-C18orf32 readthrough
2327572	5.98	4.3	3.2	0.0046	0.1296	RAB42	RAB42, member RAS oncogene family
2717857	8.67	7	3.2	0.039	0.4825	CPZ; GPR78	carboxypeptidase Z; G protein-coupled receptor 78
3019565	6.74	5.06	3.2	1.45e-07	1.85e-05	LSMEM1; IFRD1	leucine-rich single-pass membrane protein 1; interferon-related developmental regulator 1
4002809	10.4	8.73	3.19	0.0094	0.2141	APOO	apolipoprotein O
3375999	8.72	7.05	3.18	0.0312	0.4317	C11orf98; LBHD1	chromosome 11 open reading frame 98; LBH domain containing 1
3902764	9.54	7.87	3.18	0.0215	0.3478	NOL4L	nucleolar protein 4-like
3994231	7.2	5.54	3.17	0.0497	0.5376	AFF2	AF4/FMR2 family, member 2
3758615	10.06	8.4	3.17	0.0171	0.3054	DUSP3	dual specificity phosphatase 3
3762473	10.06	8.4	3.17	0.0365	0.4675	TOB1	transducer of ERBB2, 1
3623771	10.07	8.41	3.16	0.0103	0.2268	TRPM7	transient receptor potential cation channel, subfamily M, member 7
3014229	11.17	9.51	3.16	0.0211	0.3455	BRI3	brain protein I3
3887117	12.6	10.94	3.15	0.0378	0.4749	CTSA	cathepsin A
3577246	9.03	7.38	3.14	0.0008	0.0346	MOAP1	modulator of apoptosis 1
2427791	6.92	5.27	3.14	0.0002	0.013	DENND2D	DENN/MADD domain containing 2D
2622970	6.92	5.27	3.14	0.047	0.527	DOCK3; MIR4787	dedicator of cytokinesis 3; microRNA 4787
3874900	10.97	9.32	3.14	0.0002	0.0112	CDS2	CDP-diacylglycerol synthase 2
3386737	8.03	6.39	3.13	0.0095	0.2152	SMCO4	single-pass membrane protein with coiled-coil domains 4
3392044	7.98	6.34	3.12	0.0004	0.0207	C11orf71	chromosome 11 open reading frame 71
3252690	5.94	4.31	3.11	0.0075	0.1868	C10orf11	chromosome 10 open reading frame 11
2358591	7.58	5.95	3.11	1.49e-09	2.96e-07	ANXA9	annexin A9
2821194	10.99	9.36	3.11	0.0298	0.421	CAST	calpastatin
2745220	9.41	7.77	3.1	0.0009	0.0389	ZNF330	zinc finger protein 330
3051263	6.12	4.48	3.1	0.0033	0.1015	LINC01446	long intergenic non-protein coding RNA 1446
3607447	10.27	8.64	3.1	0.0116	0.2438	ABHD2	abhydrolase domain containing 2
2326496	10.8	9.17	3.09	0.0005	0.0244	DHDDS	dehydrodolichyl diphosphate synthase subunit
3662444	8	6.37	3.08	0.0041	0.1196	NLRC5	NLR family, CARD domain containing 5
2445643	7.01	5.39	3.08	0.0008	0.0362	SEC16B	SEC16 homolog B, endoplasmic reticulum export factor
3771037	10.42	8.79	3.08	0.0041	0.1199	WBP2	WW domain binding protein 2
3063035	8.11	6.49	3.08	0.016	0.2935	TMEM130	transmembrane protein 130
3982410	11.19	9.57	3.06	0.0039	0.116	COX7B	cytochrome c oxidase subunit VIIb
3865223	8.23	6.61	3.06	0.0002	0.0131	TRAPPC6A; NKPD1	trafficking protein particle complex 6A; NTPase, KAP family P-loop domain containing 1
3195344	11.07	9.46	3.06	0.0179	0.3142	MRPL41	mitochondrial ribosomal protein L41
3208765	7.74	6.14	3.05	0.0095	0.2159	APBA1	amyloid beta (A4) precursor protein-binding, family A, member 1
2670874	7.78	6.18	3.04	4.47e-13	1.67e-10	HHATL; CCDC13	hedgehog acyltransferase-like; coiled-coil domain containing 13
3039731	8.95	7.34	3.04	0.0111	0.2385	ANKMY2	ankyrin repeat and MYND domain containing 2
2323951	7.78	6.18	3.04	5.83e-08	8.43e-06	VWA5B1	von Willebrand factor A domain containing 5B1
2584904	5.43	3.83	3.03	2.54e-06	0.0002	SLC38A11	solute carrier family 38, member 11
3635125	8.73	7.13	3.03	0.0328	0.4427	MTHFS; ST20-MTHFS	5,10-methenyltetrahydrofolate synthetase (5-formyltetrahydrofolate cyclo-ligase); ST20-MTHFS readthrough
2821981	7.28	5.69	3.03	0.0108	0.2338	FAM174A	family with sequence similarity 174, member A
3430716	8.92	7.35	2.99	0.0067	0.1721	FICD	FIC domain containing
2910680	7.61	6.03	2.99	0.0135	0.2679	LRRC1	leucine rich repeat containing 1
3895330	8.62	7.04	2.98	0.0067	0.1721	SLC4A11	solute carrier family 4, sodium borate transporter, member 11
2320727	8.08	6.51	2.98	0.0003	0.0155	TNFRSF1B	tumor necrosis factor receptor superfamily, member 1B
3056264	9.45	7.87	2.98	0.0051	0.1387	ABHD11	abhydrolase domain containing 11
3784344	10.13	8.57	2.96	0.0406	0.4913	MAPRE2	microtubule-associated protein, RP/EB family, member 2
3360505	6.59	5.02	2.96	0.0029	0.0922	OR51B2	olfactory receptor, family 51, subfamily B, member 2 (gene/pseudogene)
3863342	6.11	4.55	2.95	1.09e-06	0.0001	ATP1A3	ATPase, Na+/K+ transporting, alpha 3 polypeptide
3866579	8.28	6.72	2.95	3.31e-07	3.98e-05	KPTN	kaptin (actin binding protein)
2523575	9.13	7.58	2.94	0.0382	0.4775
3386638	8.65	7.1	2.94	0.0189	0.3243	SLC36A4	solute carrier family 36 (proton/amino acid symporter), member 4
3178679	7.68	6.14	2.92	0.0411	0.4943	GADD45G	growth arrest and DNA-damage-inducible, gamma
3974708	11.27	9.72	2.91	0.0022	0.0766	USP9X	ubiquitin specific peptidase 9, X-linked
3864680	7.54	6	2.91	2.98e-06	0.0003	LYPD5	LY6/PLAUR domain containing 5
2332528	8.09	6.55	2.9	1.87e-05	0.0014	RIMKLA	ribosomal modification protein rimK-like family member A
2934308	10.75	9.22	2.9	0.0272	0.3972	IGF2R	insulin-like growth factor 2 receptor
4040452	8.66	7.12	2.9	4.76e-12	1.51e-09	GCGR	glucagon receptor
3973556	4.8	3.27	2.89	0.0002	0.0095	CFAP47	cilia and flagella associated protein 47
3415849	9.24	7.7	2.89	0.0106	0.2303	MFSD5	major facilitator superfamily domain containing 5
2992243	5.16	3.63	2.89	0.0115	0.2432	DNAH11	dynein, axonemal, heavy chain 11
3064484	6.86	5.33	2.88	1.69e-07	2.14e-05	NAT16	N-acetyltransferase 16 (GCN5-related, putative)
4003500	5.16	3.64	2.88	0.002	0.07	PPP4R3CP	protein phosphatase 4, regulatory subunit 3C, pseudogene
2615892	8.08	6.57	2.87	0.0257	0.3851	CMTM8	CKLF-like MARVEL transmembrane domain containing 8
3555492	9.28	7.77	2.86	0.0007	0.032	TMEM55B	transmembrane protein 55B
3881261	7.84	6.33	2.85	5.58e-12	1.72e-09	REM1	RAS (RAD and GEM)-like GTP-binding 1
3334325	10.05	8.54	2.85	0.0071	0.1796	VEGFB	vascular endothelial growth factor B
3358393	8.8	7.29	2.84	6.04e-06	0.0005	CEND1	cell cycle exit and neuronal differentiation 1
3789442	9.3	7.8	2.84	0.0009	0.0387	WDR7	WD repeat domain 7
3379326	9.39	7.89	2.83	0.0401	0.4894	CHKA	choline kinase alpha
3814734	10.51	9.01	2.83	0.0035	0.1058	TXNL4A	thioredoxin-like 4A
3687803	9.91	8.41	2.83	0.0001	0.0069	SEPHS2	selenophosphate synthetase 2
2730212	4.17	2.68	2.82	1.04e-16	5.2e-14	HTN1	histatin 1
3783481	5.05	3.56	2.81	4.98e-06	0.0004	DSG3	desmoglein 3
3106559	4.54	3.06	2.8	0.0015	0.0567	LRRC69; SLC26A7	leucine rich repeat containing 69; solute carrier family 26 (anion exchanger), member 7
3047953	7.58	6.09	2.8	0.0204	0.3404	C7orf25	chromosome 7 open reading frame 25
3986672	8.07	6.59	2.79	0.0222	0.3548	ATG4A	autophagy related 4A, cysteine peptidase
3630668	8.71	7.23	2.78	0.0135	0.2678	CALML4	calmodulin-like 4
2512790	4.71	3.24	2.78	1.1e-06	0.0001	SLC4A10	solute carrier family 4, sodium bicarbonate transporter, member 10
3721124	6.62	5.15	2.78	0.021	0.3449	TMEM99	transmembrane protein 99
2502821	9.86	8.39	2.77	0.0087	0.2037	DBI	diazepam binding inhibitor (GABA receptor modulator, acyl-CoA binding protein)
2875289	6.16	4.69	2.77	0.0476	0.5305
2808438	10.68	9.22	2.76	0.0191	0.3269	NNT	nicotinamide nucleotide transhydrogenase
3903052	8.56	7.1	2.76	0.0003	0.0176	SNTA1	syntrophin, alpha 1
3060245	9.56	8.11	2.74	0.0475	0.5301	SLC25A40	solute carrier family 25, member 40
2754538	9.76	8.3	2.74	0.0245	0.3752	SLC25A4	solute carrier family 25 (mitochondrial carrier; adenine nucleotide translocator), member 4
2514216	4.77	3.31	2.74	1.19e-06	0.0001	NOSTRIN	nitric oxide synthase trafficking
2999948	10.75	9.3	2.73	0.0015	0.0582	OGDH	oxoglutarate (alpha-ketoglutarate) dehydrogenase (lipoamide)
3088544	11.58	10.13	2.73	0.0037	0.1097	ATP6V1B2	ATPase, H+ transporting, lysosomal 56/58kDa, V1 subunit B2
3569441	8.95	7.5	2.73	0.0156	0.2892	ZFYVE26	zinc finger, FYVE domain containing 26
2594773	6.47	5.02	2.73	0.0018	0.0653	ALS2CR12	amyotrophic lateral sclerosis 2 chromosome region candidate 12
3215570	6.69	5.24	2.73	2.43e-09	4.59e-07	FBP1	fructose-1,6-bisphosphatase 1
2788926	6.44	4.99	2.73	0.01	0.2224	NR3C2	nuclear receptor subfamily 3, group C, member 2
3706736	9.1	7.65	2.73	0.0147	0.2793	EMC6	ER membrane protein complex subunit 6
2518488	5.75	4.3	2.73	0.0411	0.4943	PPP1R1C	protein phosphatase 1, regulatory (inhibitor) subunit 1C
3796335	9.24	7.79	2.73	0.0364	0.4673	LPIN2	lipin 2
2421925	5.23	3.78	2.72	0.0085	0.2015	GBP2; GBP7	guanylate binding protein 2, interferon-inducible; guanylate binding protein 7
3633794	10.6	9.16	2.71	0.0034	0.105	ETFA; TYRO3P	electron-transfer-flavoprotein, alpha polypeptide; TYRO3P protein tyrosine kinase pseudogene
3076489	7.74	6.3	2.71	0.0352	0.4595	MRPS33	mitochondrial ribosomal protein S33
3130161	10.98	9.55	2.71	0.036	0.4643	GSR	glutathione reductase
3678542	7.54	6.1	2.71	1.2e-10	3.01e-08	C16orf89	chromosome 16 open reading frame 89
3067592	8.66	7.22	2.7	0.048	0.5319	PNPLA8	patatin-like phospholipase domain containing 8
3845647	10.02	8.59	2.7	0.0358	0.4634	MKNK2	MAP kinase interacting serine/threonine kinase 2
2401581	8.95	7.52	2.69	0.0062	0.1642	GALE	UDP-galactose-4-epimerase
3959613	9.82	8.39	2.69	0.0285	0.409	FOXRED2	FAD-dependent oxidoreductase domain containing 2
2999640	9.84	8.41	2.69	0.0045	0.1285	UBE2D4	ubiquitin-conjugating enzyme E2D 4 (putative)
2592532	7.63	6.21	2.69	0.0377	0.4744	SDPR	serum deprivation response
3204928	10.57	9.14	2.69	0.0113	0.2409	HINT2	histidine triad nucleotide binding protein 2
2845450	8.15	6.72	2.69	2.84e-06	0.0003	TPPP	tubulin polymerization promoting protein
3559936	7.63	6.21	2.68	0.0108	0.2338	ARHGAP5-AS1	ARHGAP5 antisense RNA 1 (head to head)
2792420	8.46	7.04	2.68	0.0075	0.1875	TMEM192	transmembrane protein 192
3603199	11.69	10.28	2.67	0.0033	0.1015	IDH3A	isocitrate dehydrogenase 3 (NAD+) alpha
3189800	9.14	7.72	2.67	0.0009	0.0406	SLC2A8	solute carrier family 2 (facilitated glucose transporter), member 8
3531553	6.69	5.28	2.67	0.014	0.2732	AKAP6	A kinase (PRKA) anchor protein 6
2622095	8.9	7.48	2.67	0.0117	0.2456	TCTA	T-cell leukemia translocation altered
3802254	7.46	6.05	2.67	0.0231	0.3621	KCTD1; PCAT18	potassium channel tetramerization domain containing 1; prostate cancer associated transcript 18 (non-protein coding)
2939886	5.16	3.75	2.66	0.0029	0.0922	LYRM4	LYR motif containing 4
3311269	8.48	7.07	2.66	0.0022	0.0774	FAM53B	family with sequence similarity 53, member B
3017206	10.82	9.4	2.66	0.0049	0.1361	PSMC2	proteasome 26S subunit, ATPase 2
3079172	7.4	5.99	2.66	1.44e-08	2.41e-06	TMEM176B	transmembrane protein 176B
3351806	9.37	7.96	2.65	0.0218	0.3512	VPS11	vacuolar protein sorting 11 homolog (S. cerevisiae)
3347118	4.85	3.45	2.64	7.31e-18	4.65e-15	GRIA4	glutamate receptor, ionotropic, AMPA 4
2437736	9.53	8.13	2.64	0.0374	0.473	RIT1	Ras-like without CAAX 1
3057550	9.3	7.92	2.6	0.0136	0.2679	STYXL1	serine/threonine/tyrosine interacting-like 1
3751323	8.78	7.4	2.6	0.0115	0.2424	TIAF1; MYO18A	TGFB1-induced anti-apoptotic factor 1; myosin XVIIIA
2328837	7.65	6.27	2.6	0.0018	0.0646	FAM167B	family with sequence similarity 167, member B
2341387	4.7	3.33	2.6	0.0072	0.1799	LRRC7	leucine rich repeat containing 7
7385683	9.34	7.96	2.59	0.0259	0.3859	VPS41	vacuolar protein sorting 41 homolog (S. cerevisiae)
3824103	9.54	8.17	2.59	0.0086	0.2029	USE1	unconventional SNARE in the ER 1 homolog (S. cerevisiae)
2376894	9.41	8.04	2.59	0.0372	0.4714	DYRK3	dual specificity tyrosine-(Y)-phosphorylation regulated kinase 3
3937130	8.88	7.51	2.59	0.0066	0.1715	TANGO2; MIR185	transport and golgi organization 2 homolog; microRNA 185
3975869	8.9	7.53	2.58	0.0131	0.264	RP2	retinitis pigmentosa 2 (X-linked recessive)
3973505	4.34	2.97	2.58	1.46e-06	0.0001	CFAP47	cilia and flagella associated protein 47
3173974	6.71	5.35	2.57	0.0149	0.2816	FAM189A2	family with sequence similarity 189, member A2
3195568	7.45	6.09	2.56	3.44e-05	0.0025	CACNA1B	calcium channel, voltage-dependent, N type, alpha 1B subunit
3043165	10.22	8.86	2.56	0.0132	0.2649	HIBADH	3-hydroxyisobutyrate dehydrogenase
2784177	5.19	3.83	2.56	0.0003	0.0148	TRPC3	transient receptor potential cation channel, subfamily C, member 3
3896078	9.42	8.06	2.55	0.0127	0.2587	SLC23A2	solute carrier family 23 (ascorbic acid transporter), member 2
3971329	10.24	8.89	2.55	0.0046	0.1292	MBTPS2; YY2	membrane bound transcription factor peptidase, site 2; YY2 transcription factor
3591365	8.56	7.21	2.55	0.0282	0.4064	ADAL	adenosine deaminase-like
3375612	8.49	7.14	2.54	0.0006	0.0264	RAB3IL1	RAB3A interacting protein (rabin3)-like 1
3764680	9.43	8.09	2.54	0.0052	0.1408	TRIM37	tripartite motif containing 37
3847356	9.41	8.07	2.54	0.0089	0.2063	LONP1	lon peptidase 1, mitochondrial
3539070	12.03	10.69	2.53	0.038	0.4766	HIF1A	hypoxia inducible factor 1, alpha subunit (basic helix-loop-helix transcription factor)
2597347	4.72	3.38	2.53	0.0029	0.0923	ACADL	acyl-CoA dehydrogenase, long chain
3345940	4.86	3.52	2.53	0.0001	0.0071	CNTN5	contactin 5
3970833	10.85	9.51	2.53	0.0067	0.1724	PDHA1	pyruvate dehydrogenase (lipoamide) alpha 1
3888055	9.85	8.51	2.53	0.0028	0.0896	ARFGEF2	ADP-ribosylation factor guanine nucleotide-exchange factor 2 (brefeldin A-inhibited)
3602569	6.65	5.31	2.53	3.51e-09	6.37e-07	TMEM266	transmembrane protein 266
2505957	10.17	8.83	2.53	0.0037	0.1106	PLEKHB2	pleckstrin homology domain containing, family B (evectins) member 2
3670918	7.01	5.68	2.52	0.0342	0.4527	PLCG2	phospholipase C, gamma 2 (phosphatidylinositol-specific)
2835848	8.94	7.61	2.51	0.0249	0.3781	SLC36A1	solute carrier family 36 (proton/amino acid symporter), member 1
2879028	9.36	8.04	2.51	0.0155	0.2874	GNPDA1	glucosamine-6-phosphate deaminase 1
3639406	8.66	7.34	2.51	0.026	0.3866	FAM174B	family with sequence similarity 174, member B
2828787	10.11	8.78	2.5	0.0047	0.1317	UQCRQ	ubiquinol-cytochrome c reductase complex III subunit VII
3781734	9.06	7.73	2.5	0.0018	0.0639	C18orf8	chromosome 18 open reading frame 8
2360257	7.61	6.29	2.5	0.0175	0.3099	IL6R	interleukin 6 receptor
3906852	8.21	6.89	2.49	0.037	0.4708	FITM2	fat storage-inducing transmembrane protein 2
2433232	5.35	4.04	2.49	0.0494	0.5359	FMO5	flavin containing monooxygenase 5
3226253	9.01	7.69	2.49	0.0213	0.3463	FAM102A	family with sequence similarity 102, member A
3968664	10.52	9.2	2.49	0.0472	0.5278	HCCS	holocytochrome c synthase
2833024	10.84	9.53	2.48	0.0142	0.2748	RNF14	ring finger protein 14
2369557	10.06	8.75	2.48	0.042	0.5007	SOAT1	sterol O-acyltransferase 1
3856908	4.42	3.11	2.47	3.8e-06	0.0004	ZNF99; VN1R87P	zinc finger protein 99; vomeronasal 1 receptor 87 pseudogene
3082373	6.87	5.56	2.47	0.0169	0.3036	VIPR2	vasoactive intestinal peptide receptor 2
3707041	7.9	6.6	2.47	1.13e-10	2.88e-08	SMTNL2	smoothelin-like 2
3923354	10.16	8.85	2.47	0.0285	0.409	AGPAT3	1-acylglycerol-3-phosphate O-acyltransferase 3
3665083	7.13	5.83	2.46	0.0096	0.2166	HSD11B2	hydroxysteroid (11-beta) dehydrogenase 2
3995804	9.41	8.11	2.46	0.001	0.0414	SLC6A8	solute carrier family 6 (neurotransmitter transporter), member 8
3381317	8.38	7.08	2.46	0.0236	0.367	STARD10; ARAP1	StAR-related lipid transfer domain containing 10; ArfGAP with RhoGAP domain, ankyrin repeat and PH domain 1
2365597	4.9	3.6	2.46	4.74e-06	0.0004	MAEL	maelstrom spermatogenic transposon silencer
3631517	8.64	7.34	2.46	0.0144	0.2754	THAP10	THAP domain containing 10
2994342	10.35	9.05	2.46	0.0339	0.4511	TAX1BP1	Tax1 (human T-cell leukemia virus type I) binding protein 1
2724235	8.66	7.36	2.46	0.0311	0.4312	WDR19	WD repeat domain 19
4007216	10.9	9.61	2.45	0.0024	0.081	UXT	ubiquitously expressed prefoldin like chaperone
3544141	7.81	6.52	2.45	0.0078	0.1916	ISCA2	iron-sulfur cluster assembly 2
2574798	9.54	8.24	2.45	0.0169	0.3036	MAP3K2	mitogen-activated protein kinase kinase kinase 2
2729929	4.05	2.75	2.45	0.0435	0.5109	UGT2B7	UDP glucuronosyltransferase 2 family, polypeptide B7
3680130	9.17	7.88	2.45	0.0005	0.0241	DEXI	Dexi homolog (mouse)
2723752	9.52	8.24	2.44	0.0365	0.4675	TBC1D1	TBC1 (tre-2/USP6, BUB2, cdc16) domain family, member 1
4021469	9.77	8.49	2.43	0.0487	0.5338	AIFM1	apoptosis-inducing factor, mitochondrion-associated, 1
2992766	8.2	6.92	2.43	0.0171	0.3059	NUPL2	nucleoporin like 2
3355145	8.46	7.18	2.42	0.0046	0.1301	ST3GAL4	ST3 beta-galactoside alpha-2,3-sialyltransferase 4
3830051	7.72	6.44	2.42	0.0011	0.0471	SCN1B	sodium channel, voltage gated, type I beta subunit
4027345	8.43	7.16	2.42	0.0055	0.1481	LAGE3	L antigen family, member 3
3907507	7.76	6.5	2.4	0.0266	0.3918	SPATA25	spermatogenesis associated 25
3933566	5.83	4.57	2.39	2.04e-07	2.54e-05	TMPRSS3	transmembrane protease, serine 3
4054681	7.35	6.09	2.39	1.93e-07	2.42e-05	PERM1	PPARGC1 and ESRR induced regulator, muscle 1
3065244	8.06	6.81	2.38	0.0288	0.4125	RASA4; RASA4B	RAS p21 protein activator 4; RAS p21 protein activator 4B
2808308	6.22	4.97	2.37	6.51e-06	0.0006	NIM1K; ZNF131	NIM1 serine/threonine protein kinase; zinc finger protein 131
3335952	9.86	8.62	2.37	0.0326	0.4411	PACS1	phosphofurin acidic cluster sorting protein 1
2436378	10.02	8.78	2.37	0.0034	0.105	SLC39A1	solute carrier family 39 (zinc transporter), member 1
3374746	11.08	9.83	2.37	0.0021	0.0746	PATL1	protein associated with topoisomerase II homolog 1 (yeast)
3125571	4.33	3.08	2.37	0.0327	0.4423	MSR1	macrophage scavenger receptor 1
3559766	4.04	2.79	2.37	0.0016	0.0612
3374890	4.47	3.23	2.36	0.0004	0.0216	TCN1	transcobalamin I (vitamin B12 binding protein, R binder family)
3048227	8.03	6.79	2.36	0.0462	0.5241	URGCP; URGCP-MRPS24	upregulator of cell proliferation; URGCP-MRPS24 readthrough
2325290	11.92	10.69	2.36	0.0396	0.487	LYPLA2	lysophospholipase II
3028911	5.46	4.23	2.35	0.0001	0.0075	C7orf34	chromosome 7 open reading frame 34
3018696	10.62	9.38	2.35	0.0235	0.3662	DLD	dihydrolipoamide dehydrogenase
2572601	9.41	8.18	2.35	0.0069	0.1765	CCDC93	coiled-coil domain containing 93
3294576	8.31	7.08	2.34	0.0231	0.3621	USP54	ubiquitin specific peptidase 54
3721956	9.34	8.12	2.33	0.0443	0.5143	TUBG2	tubulin, gamma 2
3414440	8.71	7.49	2.33	0.0069	0.1746	COX14	COX14 cytochrome c oxidase assembly factor
3707127	8.15	6.94	2.33	0.0306	0.4279	MED11	mediator complex subunit 11
2488038	11.1	9.88	2.33	0.02	0.335	NAGK	N-acetylglucosamine kinase
3932131	10.14	8.92	2.33	0.0106	0.2309	PSMG1	proteasome (prosome, macropain) assembly chaperone 1
2588127	10	8.78	2.32	0.0207	0.3427	ATP5G3	ATP synthase, H+ transporting, mitochondrial Fo complex subunit C3 (subunit 9)
2961300	11.29	10.07	2.32	0.0242	0.3719	COX7A2	cytochrome c oxidase subunit VIIa polypeptide 2 (liver)
3529185	8.07	6.85	2.32	0.0413	0.4958	THTPA	thiamine triphosphatase
2838116	7.6	6.39	2.31	0.0406	0.4913	FABP6	fatty acid binding protein 6, ileal
2530425	6.05	4.84	2.31	1.22e-09	2.48e-07	COL4A3	collagen, type IV, alpha 3 (Goodpasture antigen)
2729667	5.1	3.9	2.31	0.0102	0.2245	STAP1	signal transducing adaptor family member 1
2931090	6.5	5.3	2.31	0.0009	0.0403	PPP1R14C	protein phosphatase 1, regulatory (inhibitor) subunit 14C
3195363	8.74	7.53	2.3	0.0247	0.3773	ARRDC1	arrestin domain containing 1
3434193	6.24	5.04	2.29	0.0052	0.1409	CCDC64	coiled-coil domain containing 64
3554360	8.04	6.84	2.29	0.0019	0.0665	ADSSL1	adenylosuccinate synthase like 1
2333599	9.07	7.88	2.29	0.0106	0.2304	IPO13	importin 13
3060095	7.16	5.97	2.29	0.0468	0.5258	TP53TG1	TP53 target 1 (non-protein coding)
3851150	6.02	4.83	2.29	0.0126	0.2584	ZNF433; ZNF823	zinc finger protein 433; zinc finger protein 823
3545564	7.87	6.68	2.29	0.0082	0.1975	ADCK1	aarF domain containing kinase 1
2662581	6.67	5.48	2.28	0.0169	0.3036	BRK1	BRICK1, SCAR/WAVE actin-nucleating complex subunit
3644191	8.64	7.45	2.28	0.0367	0.4679	FAHD1	fumarylacetoacetate hydrolase domain containing 1
2990342	9.85	8.66	2.28	0.0467	0.5258	TMEM106B	transmembrane protein 106B
2717593	7.67	6.49	2.27	0.0001	0.0068	SH3TC1	SH3 domain and tetratricopeptide repeats 1
2320374	7.95	6.77	2.27	0.0017	0.0634	FBXO6	F-box protein 6
3375192	7.75	6.57	2.27	0.002	0.0705	VWCE	von Willebrand factor C and EGF domains
3577160	9.09	7.91	2.27	0.0013	0.0515	ITPK1	inositol-tetrakisphosphate 1-kinase
3630701	10.22	9.04	2.27	0.0192	0.3279	CLN6	ceroid-lipofuscinosis, neuronal 6, late infantile, variant
4010352	9.13	7.96	2.26	0.0198	0.3335	ZXDA	zinc finger, X-linked, duplicated A
3121228	8.99	7.82	2.25	0.0003	0.0141	ERICH1	glutamate rich 1
3936515	7.58	6.41	2.25	4.08e-05	0.0029	TUBA8; PEX26	tubulin, alpha 8; peroxisomal biogenesis factor 26
3621948	9.12	7.95	2.25	0.0286	0.4106	SPG11	spastic paraplegia 11 (autosomal recessive)
2359433	5.27	4.1	2.24	0.0014	0.0541	LCE1E	late cornified envelope 1E
4027532	6.5	5.33	2.24	0.0003	0.0166	GAB3; OR3B1P	GRB2-associated binding protein 3; olfactory receptor, family 3, subfamily B, member 1 pseudogene
4006416	10.47	9.31	2.24	0.0339	0.4511	FUNDC1	FUN14 domain containing 1
3830189	7.34	6.18	2.23	0.0036	0.1074	FXYD1	FXYD domain containing ion transport regulator 1
2605480	7.58	6.43	2.23	1.34e-05	0.0011	RAB17	RAB17, member RAS oncogene family
3209623	10.29	9.13	2.23	0.0235	0.3669	ZFAND5	zinc finger, AN1-type domain 5
3758148	8.73	7.57	2.22	0.0233	0.3643	COA3	cytochrome c oxidase assembly factor 3
2730503	6.64	5.49	2.22	1.4e-13	5.68e-11	ENAM	enamelin
3830166	6.84	5.69	2.22	4.66e-07	5.49e-05	FXYD3	FXYD domain containing ion transport regulator 3
3846709	7.13	5.98	2.22	0.0094	0.2151	STAP2	signal transducing adaptor family member 2
3025433	4.01	2.86	2.22	0.0211	0.3455	AKR1B15; AKR1B10	aldo-keto reductase family 1, member B15; aldo-keto reductase family 1, member B10 (aldose reductase)
3352002	7.93	6.78	2.22	0.0446	0.5157	NLRX1	NLR family member X1
3824197	9.8	8.65	2.21	0.0015	0.0567	MRPL34	mitochondrial ribosomal protein L34
2458701	10.89	9.75	2.21	0.0025	0.0836	ACBD3	acyl-CoA binding domain containing 3
3628923	10.13	8.99	2.21	0.0397	0.4878	FAM96A	family with sequence similarity 96, member A
3619991	7.75	6.6	2.21	0.0308	0.4293	NDUFAF1	NADH dehydrogenase (ubiquinone) complex I, assembly factor 1
3082824	7.55	6.41	2.21	0.0037	0.1094	CLN8	ceroid-lipofuscinosis, neuronal 8
3538470	10.03	8.88	2.21	0.0174	0.3083	PCNXL4	pecanex-like 4 (Drosophila)
3633221	11.7	10.56	2.21	0.0016	0.0592	COX5A	cytochrome c oxidase subunit Va
2653673	4.9	3.75	2.21	2.13e-06	0.0002	KCNMB2	potassium channel subfamily M regulatory beta subunit 2
2647458	8.95	7.81	2.2	0.0227	0.358	RNF13	ring finger protein 13
3641871	7.84	6.7	2.2	0.0137	0.2697	LINS1	lines homolog 1
3373946	9.13	7.99	2.2	0.0194	0.3291	TIMM10	translocase of inner mitochondrial membrane 10 homolog (yeast)
3976716	8.98	7.85	2.2	0.0191	0.3269	WDR13	WD repeat domain 13
2469627	7.88	6.74	2.19	1.66e-06	0.0002	KCNF1	potassium channel, voltage gated modifier subfamily F, member 1
3855100	5.41	4.27	2.19	0.0454	0.5195
3537557	9.06	7.93	2.19	0.0227	0.358	AP5M1	adaptor-related protein complex 5, mu 1 subunit
3629350	11.41	10.28	2.19	0.0015	0.0584	SPG21	spastic paraplegia 21 (autosomal recessive, Mast syndrome)
2482316	6.87	5.74	2.18	0.0421	0.5007	ACYP2	acylphosphatase 2, muscle type
3901387	5.53	4.4	2.18	0.0116	0.2438	CST2	cystatin SA
3502259	7.51	6.39	2.18	0.0089	0.2056	MCF2L	MCF.2 cell line derived transforming sequence like
3714659	9	7.88	2.18	0.0376	0.4742	DHRS7B	dehydrogenase/reductase (SDR family) member 7B
3959411	6.88	5.76	2.17	0.0337	0.4499	APOL2	apolipoprotein L, 2
3341362	6.77	5.66	2.17	0.001	0.0409	AQP11	aquaporin 11
3852743	8.95	7.84	2.16	0.0017	0.0639	GIPC1	GIPC PDZ domain containing family, member 1
2562867	9.37	8.26	2.16	0.032	0.439	RNF103; RNF103-CHMP3; CHMP3	ring finger protein 103; RNF103-CHMP3 readthrough; charged multivesicular body protein 3
3581485	8.46	7.36	2.16	0.0314	0.4328	NUDT14	nudix hydrolase 14
2989764	6.61	5.5	2.15	2.29e-07	2.84e-05	NXPH1	neurexophilin 1
3669059	10.4	9.3	2.15	0.0142	0.2747	GABARAPL2	GABA(A) receptor-associated protein like 2
2735815	4.73	3.63	2.15	0.0101	0.2234	CCSER1	coiled-coil serine rich protein 1
2594812	10	8.9	2.15	0.0469	0.5262	TRAK2	trafficking protein, kinesin binding 2
2361384	8.58	7.48	2.15	0.0258	0.3859	SLC25A44	solute carrier family 25, member 44
2717165	9.63	8.53	2.14	0.0148	0.2795	TBC1D14	TBC1 domain family, member 14
3204019	7.92	6.83	2.14	0.0247	0.3768	FAM219A; C9orf24	family with sequence similarity 219, member A; chromosome 9 open reading frame 24
3976299	9.88	8.78	2.14	0.0011	0.0445	ARAF	A-Raf proto-oncogene, serine/threonine kinase
3023211	11.27	10.17	2.14	0.0013	0.0506	ATP6V1F	ATPase, H+ transporting, lysosomal 14kDa, V1 subunit F
3333116	8.31	7.22	2.14	0.0017	0.0636	DAGLA	diacylglycerol lipase, alpha
3767339	10.35	9.26	2.13	0.0141	0.2747	GNA13	guanine nucleotide binding protein (G protein), alpha 13
2678298	4.42	3.34	2.12	1.62e-07	2.06e-05	DNASE1L3	deoxyribonuclease I-like 3
2324616	7.7	6.61	2.12	0.0004	0.0218	LINC00339	long intergenic non-protein coding RNA 339
3662723	9.88	8.8	2.12	0.005	0.138	COQ9	coenzyme Q9
3443296	11.47	10.39	2.11	0.0208	0.3434	M6PR	mannose-6-phosphate receptor (cation dependent)
3566949	8.85	7.77	2.11	0.0236	0.367	L3HYPDH	L-3-hydroxyproline dehydratase (trans-)
2539765	8.56	7.48	2.11	0.0294	0.4182	ITGB1BP1	integrin beta 1 binding protein 1
2333676	8.21	7.13	2.11	0.0441	0.5136
3127385	7.21	6.14	2.11	9.8e-08	1.33e-05	PHYHIP	phytanoyl-CoA 2-hydroxylase interacting protein
2333675	6.89	5.82	2.11	0.0196	0.3318
3012633	9.51	8.43	2.1	0.0209	0.3435	GATAD1	GATA zinc finger domain containing 1
3300242	6.55	5.48	2.1	0.0068	0.1739	CPEB3	cytoplasmic polyadenylation element binding protein 3
3017123	10.85	9.78	2.1	0.0333	0.4457	PMPCB	peptidase (mitochondrial processing) beta
3743883	9.24	8.17	2.1	0.0488	0.5338	SAT2	spermidine/spermine N1-acetyltransferase family member 2
3891723	6.05	4.99	2.1	0.0003	0.0153	C20orf197	chromosome 20 open reading frame 197
2402914	7.36	6.29	2.1	0.015	0.2827	FAM46B	family with sequence similarity 46, member B
3632107	7.1	6.04	2.09	0.0001	0.0077	CELF6	CUGBP, Elav-like family member 6
2473965	9.53	8.46	2.09	0.0372	0.472	SLC35F6; CENPA	solute carrier family 35, member F6; centromere protein A
3380980	10.11	9.06	2.08	0.0323	0.4403	LAMTOR1	late endosomal/lysosomal adaptor, MAPK and MTOR activator 1
3765167	9.62	8.57	2.08	0.0209	0.3437	USP32	ubiquitin specific peptidase 32
3707990	7.89	6.84	2.08	0.0441	0.5136	TXNDC17	thioredoxin domain containing 17
3740462	7.68	6.63	2.07	0.0205	0.3405	RILP	Rab interacting lysosomal protein
3859026	10.72	9.68	2.07	0.0193	0.3289	PEPD	peptidase D
3857811	8.42	7.37	2.07	0.0046	0.1292	C19orf12	chromosome 19 open reading frame 12
3343008	8.27	7.23	2.06	0.0148	0.2795	TMEM126A	transmembrane protein 126A
3635776	6.45	5.41	2.06	0.0343	0.4533	EFTUD1	elongation factor Tu GTP binding domain containing 1
2744501	8.76	7.72	2.06	0.0371	0.471	NOCT	nocturnin
3040073	9.11	8.07	2.05	0.046	0.5234	SNX13	sorting nexin 13
3650953	4.96	3.92	2.05	0.0014	0.056	TMC5	transmembrane channel like 5
3543756	6.47	5.43	2.05	0.0477	0.5305	DNAL1	dynein, axonemal, light chain 1
2394817	8.02	6.98	2.05	0.0215	0.3478	KLHL21	kelch-like family member 21
3581515	8.24	7.21	2.05	0.0004	0.0208	BRF1	BRF1, RNA polymerase III transcription initiation factor 90 kDa subunit
2598496	6.68	5.65	2.05	0.0143	0.2754	MREG; PECR	melanoregulin; peroxisomal trans-2-enoyl-CoA reductase
2322226	7.06	6.03	2.05	0.0001	0.0078	CLCNKA	chloride channel, voltage-sensitive Ka
3357346	5.34	4.31	2.04	0.004	0.1167	GLB1L3	galactosidase beta 1 like 3
3654956	7.68	6.66	2.04	0.0404	0.4908	LAT; NPIPB9; NPIPB6; NPIPB8	linker for activation of T-cells; nuclear pore complex interacting protein family, member B9; nuclear pore complex interacting protein family, member B6; nuclear pore complex interacting protein family, member B8
2327338	8.62	7.59	2.04	0.0151	0.2837	XKR8	X-linked Kx blood group related 8
2866045	8.54	7.52	2.02	0.0287	0.4115	TMEM161B	transmembrane protein 161B
3848968	5.88	4.87	2.02	0.0143	0.2753
2878446	10.78	9.76	2.02	0.0176	0.3111	NDUFA2	NADH dehydrogenase (ubiquinone) 1 alpha subcomplex, 2, 8kDa
3803194	8.63	7.61	2.02	0.0314	0.4328	TRAPPC8	trafficking protein particle complex 8
2358671	8.76	7.74	2.02	0.0175	0.3096	C1orf56	chromosome 1 open reading frame 56
3788270	7.26	6.25	2.01	0.0446	0.5157	ELAC1; ME2	elaC ribonuclease Z 1; malic enzyme 2, NAD(+)-dependent, mitochondrial
2333671	10.71	9.7	2.01	0.041	0.4943
3697712	5.06	4.06	2	9.15e-10	1.94e-07	TAT; ZNF19	tyrosine aminotransferase; zinc finger protein 19
2655168	7.75	8.75	-2	0.0312	0.4317	YEATS2	YEATS domain containing 2
2694644	8.59	9.6	-2.01	0.0264	0.39	CNBP	CCHC-type zinc finger, nucleic acid binding protein
2601341	8.22	9.23	-2.01	0.0406	0.4913	WDFY1	WD repeat and FYVE domain containing 1
2536348	10.32	11.33	-2.02	0.0024	0.0813
3829638	6.49	7.5	-2.02	0.0479	0.531	KIAA0355	KIAA0355
2940826	9.05	10.07	-2.02	0.0422	0.5007	TXNDC5; BLOC1S5; BLOC1S5-TXNDC5; EEF1E1-BLOC1S5	thioredoxin domain containing 5 (endoplasmic reticulum); biogenesis of lysosomal organelles complex-1, subunit 5, muted; BLOC1S5-TXNDC5 readthrough (NMD candidate); EEF1E1-BLOC1S5 readthrough (NMD candidate)
3429312	10.85	11.86	-2.02	0.0023	0.0794	HSP90B1; MIR3652	heat shock protein 90kDa beta (Grp94), member 1; microRNA 3652
2947889	7.13	8.15	-2.02	0.0488	0.5338	GABBR1	gamma-aminobutyric acid (GABA) B receptor, 1
3501415	6.67	7.69	-2.03	0.016	0.2938	CARKD	carbohydrate kinase domain containing
3417309	11.66	12.69	-2.03	0.0144	0.2754	PA2G4	proliferation-associated 2G4
3901955	5.99	7.02	-2.04	0.0355	0.4616	NINL	ninein-like
2840626	10.61	11.64	-2.04	0.0384	0.4775
2720181	7.91	8.95	-2.05	0.0112	0.239	MED28	mediator complex subunit 28
2900299	8	9.04	-2.05	0.0143	0.2753	ZKSCAN8	zinc finger with KRAB and SCAN domains 8
3965751	6.62	7.65	-2.05	0.0122	0.251	MAPK12	mitogen-activated protein kinase 12
3918696	7.96	9	-2.06	0.0277	0.4025	SON	SON DNA binding protein
3504526	7.22	8.26	-2.06	0.0406	0.4913	LATS2	large tumor suppressor kinase 2
2949043	10.48	11.52	-2.06	0.0076	0.189
2881747	9.99	11.03	-2.06	0.0477	0.5305	ANXA6	annexin A6
3676686	9.97	11.01	-2.07	0.0219	0.3516
3419471	8.63	9.69	-2.08	0.0132	0.2649	RPL14; RPL14P1	ribosomal protein L14; ribosomal protein L14 pseudogene 1
3419474	8.63	9.69	-2.08	0.0132	0.2649
2939892	7.42	8.47	-2.08	0.0348	0.456	LYRM4	LYR motif containing 4
2356300	7.69	8.75	-2.08	0.0313	0.4318	PIAS3; MIR6736	protein inhibitor of activated STAT 3; microRNA 6736
2565592	6.7	7.76	-2.09	0.0097	0.2182	SEMA4C	sema domain, immunoglobulin domain (Ig), transmembrane domain (TM) and short cytoplasmic domain, (semaphorin) 4C
2840629	10.68	11.74	-2.09	0.0107	0.2309
2532064	7.4	8.47	-2.1	0.0056	0.1504	COPS7B	COP9 signalosome subunit 7B
3699790	8.92	9.98	-2.1	0.0088	0.2051
3666686	9.04	10.11	-2.1	0.0434	0.5103	NIP7	NIP7, nucleolar pre-rRNA processing protein
3962054	8.87	9.94	-2.1	0.0043	0.1242	SNU13	SNU13 homolog, small nuclear ribonucleoprotein (U4/U6.U5)
2904697	10.64	11.71	-2.1	0.0086	0.2029
3837796	6.81	7.88	-2.1	0.0113	0.2401	GRWD1	glutamate-rich WD repeat containing 1
3675101	8.31	9.38	-2.1	0.0055	0.1477	MRPL28	mitochondrial ribosomal protein L28
3470793	7.7	8.78	-2.11	0.032	0.439	KCTD10	potassium channel tetramerization domain containing 10
3309602	6.5	7.58	-2.11	0.0186	0.3209	RGS10	regulator of G-protein signaling 10
3554728	8.1	9.17	-2.11	0.0156	0.2892	TEX22; MTA1	testis expressed 22; metastasis associated 1
3481543	5.36	6.44	-2.11	0.0337	0.4499	SPATA13	spermatogenesis associated 13
3518455	6.81	7.89	-2.12	0.0324	0.4411	FBXL3	F-box and leucine-rich repeat protein 3
2531522	8.24	9.33	-2.12	0.03	0.4227	CAB39	calcium binding protein 39
3362263	7.68	8.76	-2.12	0.0348	0.456	DENND5A	DENN/MADD domain containing 5A
2907396	5.9	6.98	-2.12	0.0342	0.4527	LOC401261	zinc finger protein ZIC 5
2949039	9.66	10.75	-2.12	0.018	0.3152
2484305	7	8.09	-2.12	0.0248	0.3781	PAPOLG	poly(A) polymerase gamma
3319937	7.51	8.6	-2.13	0.0487	0.5338	WEE1	WEE1 G2 checkpoint kinase
3842141	7.22	8.31	-2.13	0.0321	0.4394	RPL28; MIR6805	ribosomal protein L28; microRNA 6805
2607262	8.22	9.3	-2.13	0.0015	0.0565	STK25	serine/threonine kinase 25
3469687	8.87	9.96	-2.13	0.0387	0.48	CKAP4	cytoskeleton-associated protein 4
3984136	2.75	3.84	-2.13	0.0132	0.2649
3838809	8.36	9.45	-2.13	0.0113	0.2406	ADM5; PRMT1	adrenomedullin 5 (putative); protein arginine methyltransferase 1
2356142	8.6	9.69	-2.13	0.0203	0.3392	LIX1L	limb and CNS expressed 1 like
3957445	7.33	8.42	-2.13	0.0448	0.5168	PES1	pescadillo ribosomal biogenesis factor 1
2450501	5.02	6.11	-2.14	0.0245	0.3752	KIF21B	kinesin family member 21B
2675171	7.3	8.39	-2.14	0.0089	0.2063	HYAL2; TUSC2	hyaluronoglucosaminidase 2; tumor suppressor candidate 2
2949061	10.62	11.71	-2.14	0.0023	0.0795
3401217	8.51	9.61	-2.14	0.0089	0.2063	TULP3	tubby like protein 3
3863060	7.2	8.3	-2.15	0.036	0.4643	EXOSC5	exosome component 5
3064293	7.25	8.36	-2.15	0.0366	0.4675	EPHB4	EPH receptor B4
3309938	9.75	10.86	-2.16	0.0251	0.3802
2949047	10.93	12.04	-2.16	0.0034	0.1033
3473083	8.59	9.7	-2.17	0.0086	0.2029	MED13L	mediator complex subunit 13-like
3513883	8.81	9.93	-2.17	0.0237	0.3677	KPNA3	karyopherin alpha 3 (importin alpha 4)
2949042	9.08	10.2	-2.17	0.0353	0.4599
3676675	5.74	6.86	-2.17	0.01	0.2219
3945396	7.7	8.81	-2.17	0.0095	0.2161	GTPBP1	GTP binding protein 1
2963407	8.26	9.38	-2.17	0.0087	0.2031	SYNCRIP	synaptotagmin binding, cytoplasmic RNA interacting protein
3980898	9.75	10.87	-2.17	0.0177	0.3115
3843906	6.8	7.92	-2.17	0.0132	0.2649	ZNF8	zinc finger protein 8
3755316	4.72	5.84	-2.18	0.0206	0.3415	LOC100129395	NS5ATP13TP1
2937984	7.53	8.65	-2.18	0.0114	0.2416	TBP	TATA box binding protein
3470264	7.68	8.81	-2.19	0.0251	0.3802
3956854	7.91	9.04	-2.19	0.0147	0.2795	THOC5	THO complex 5
3488022	6.15	7.29	-2.2	0.0086	0.2028	GPALPP1	GPALPP motifs containing 1
2904701	10.65	11.79	-2.2	0.0014	0.0548
3676689	9.38	10.52	-2.2	0.0305	0.4269
2978989	7.12	8.27	-2.21	0.0079	0.1916	LATS1; PPIL4	large tumor suppressor kinase 1; peptidylprolyl isomerase (cyclophilin)-like 4
3474983	8.42	9.57	-2.21	0.009	0.207
2536338	10.61	11.76	-2.22	0.0001	0.008
2536321	9.72	10.88	-2.23	0.0049	0.1366
2467191	9.27	10.43	-2.23	0.0402	0.4896
3472089	5.94	7.1	-2.23	0.042	0.5007	RPL6	ribosomal protein L6
2527856	8.72	9.88	-2.24	0.0148	0.2795	RQCD1	RCD1 required for cell differentiation1 homolog (S. pombe)
2383751	5.44	6.61	-2.25	0.0011	0.0446
3890597	6.6	7.77	-2.25	0.0252	0.3811	RBM38	RNA binding motif protein 38
2516879	5.67	6.84	-2.25	0.0216	0.3484	HOXD8	homeobox D8
3158190	7.62	8.8	-2.26	0.0162	0.2946
3500772	7.14	8.31	-2.26	0.0205	0.3405	ABHD13	abhydrolase domain containing 13
2540317	9.7	10.87	-2.26	0.0048	0.1347	PDIA6	protein disulfide isomerase family A, member 6
2904703	9.76	10.94	-2.27	0.0129	0.26
3987029	6.01	7.2	-2.28	0.0206	0.3415	TMEM164	transmembrane protein 164
3677167	6.85	8.04	-2.29	0.0231	0.3621
3371339	8.22	9.41	-2.29	0.0331	0.4448	PHF21A	PHD finger protein 21A
3504054	5.05	6.24	-2.29	0.0134	0.2674	ZMYM5	zinc finger, MYM-type 5
3959658	9.11	10.31	-2.29	0.0047	0.1324
2557569	8.07	9.26	-2.29	0.0399	0.4894
3852581	5.25	6.45	-2.29	0.0291	0.4148	ADGRL1	adhesion G protein-coupled receptor L1
2396121	8.07	9.27	-2.3	0.0152	0.2844	DFFA	DNA fragmentation factor, 45kDa, alpha polypeptide
3959657	8.85	10.05	-2.3	0.0452	0.5179
3511135	6.15	7.36	-2.3	0.0212	0.3455	KBTBD6	kelch repeat and BTB (POZ) domain containing 6
3959632	5.13	6.33	-2.31	0.0304	0.4255
3896370	6.6	7.8	-2.31	0.0249	0.3781	GPCPD1	glycerophosphocholine phosphodiesterase 1
2609608	8.35	9.57	-2.32	0.0019	0.0677	SETD5	SET domain containing 5
3519119	7.9	9.12	-2.32	0.0383	0.4775	RBM26	RNA binding motif protein 26
3834089	9.27	10.48	-2.32	0.0016	0.0592	HNRNPUL1	heterogeneous nuclear ribonucleoprotein U-like 1
2696252	8.59	9.81	-2.32	0.0006	0.027	RYK	receptor-like tyrosine kinase
2527786	7.46	8.67	-2.33	0.0035	0.1058	CTDSP1; MIR26B	CTD small phosphatase 1; microRNA 26b
3490504	6.96	8.18	-2.33	0.0309	0.4299	ALG11; UTP14C	ALG11, alpha-1,2-mannosyltransferase; UTP14, U3 small nucleolar ribonucleoprotein, homolog C (yeast)
3509885	6.62	7.84	-2.33	0.0044	0.1265	ALG5	ALG5, dolichyl-phosphate beta-glucosyltransferase
2328477	9.25	10.47	-2.34	0.0127	0.2587
3270840	5.93	7.16	-2.34	0.0144	0.2755	MGMT	O-6-methylguanine-DNA methyltransferase
3959656	8.16	9.39	-2.35	0.016	0.2935
2536347	7.38	8.61	-2.35	0.0395	0.486
3309937	10.04	11.28	-2.36	0.0023	0.0796
2907568	8.43	9.67	-2.36	0.0145	0.2759	KLHDC3	kelch domain containing 3
3959203	8.53	9.77	-2.37	0.0006	0.0282	RBFOX2	RNA binding protein, fox-1 homolog (C. elegans) 2
3956290	8.29	9.54	-2.37	0.0138	0.2704	PITPNB	phosphatidylinositol transfer protein, beta
2544484	7.09	8.34	-2.37	0.0362	0.4666	ADCY3	adenylate cyclase 3
2983030	6.09	7.34	-2.38	0.0468	0.5258	AGPAT4	1-acylglycerol-3-phosphate O-acyltransferase 4
2645387	5.17	6.42	-2.38	0.0365	0.4675	PXYLP1	2-phosphoxylose phosphatase 1
3839142	6.5	7.76	-2.39	0.0363	0.4671	ZNF473	zinc finger protein 473
2472955	6.28	7.54	-2.39	0.0404	0.4909	MFSD2B; FKBP1B	major facilitator superfamily domain containing 2B; FK506 binding protein 1B
2948547	7.46	8.73	-2.4	0.0304	0.4264	NRM	nurim (nuclear envelope membrane protein)
3252382	6.8	8.06	-2.4	0.0252	0.381	KAT6B	K(lysine) acetyltransferase 6B
3413604	6.84	8.11	-2.41	0.04	0.4894	CACNB3	calcium channel, voltage-dependent, beta 3 subunit
3630957	5.04	6.31	-2.41	0.0072	0.1802	ANP32A-IT1	ANP32A intronic transcript 1
3939183	6.59	7.85	-2.41	0.002	0.0704	BCR; FBXW4P1	breakpoint cluster region; F-box and WD repeat domain containing 4 pseudogene 1
3831274	10.15	11.42	-2.41	0.0027	0.0877
2904695	9.11	10.38	-2.41	0.0012	0.0501
3515009	6.98	8.26	-2.43	0.0366	0.4675	VPS36	vacuolar protein sorting 36 homolog (S. cerevisiae)
2532110	6.76	8.05	-2.43	0.0012	0.0497	DIS3L2	DIS3 like 3-5 exoribonuclease 2
2328484	9.3	10.59	-2.44	0.0321	0.4394
3831278	8.23	9.52	-2.44	0.0363	0.4671
2336383	8.81	10.1	-2.45	0.0492	0.5349	PRPF38A	pre-mRNA processing factor 38A
2960903	6.89	8.18	-2.45	0.0436	0.5112	EEF1A1	eukaryotic translation elongation factor 1 alpha 1
3831260	7.95	9.24	-2.45	0.0246	0.3768	ZNF146	zinc finger protein 146
2328475	7.25	8.54	-2.45	8.31e-05	0.0054
3666989	5.07	6.36	-2.45	0.0037	0.1097	CLEC18A; CLEC18C; CLEC18B	C-type lectin domain family 18, member A; C-type lectin domain family 18, member C; C-type lectin domain family 18, member B
3482977	7.67	8.96	-2.45	0.0058	0.1546	POLR1D	polymerase (RNA) I polypeptide D
2949058	8.85	10.15	-2.46	0.0002	0.0132
3844238	8.83	10.13	-2.46	0.003	0.0939	TRIM28; MIR6807	tripartite motif containing 28; microRNA 6807
3474952	8.42	9.73	-2.47	0.02	0.3349
3413950	7.81	9.12	-2.48	0.0422	0.5007	SPATS2	spermatogenesis associated, serine-rich 2
3230141	6.28	7.59	-2.48	0.0227	0.358	NOTCH1	notch 1
3950405	6.79	8.1	-2.48	0.0128	0.2598	ZBED4	zinc finger, BED-type containing 4
2536757	5.36	6.67	-2.48	0.0241	0.3707	ING5	inhibitor of growth family member 5
3966225	7.96	9.27	-2.49	0.0181	0.3155	RABL2B	RAB, member of RAS oncogene family-like 2B
3470272	7.21	8.53	-2.49	0.0169	0.3036
2629693	7.46	8.8	-2.52	0.0183	0.3168	GXYLT2; PPP4R2	glucoside xylosyltransferase 2; protein phosphatase 4, regulatory subunit 2
3962799	7.5	8.83	-2.53	0.0128	0.2598	TTLL12	tubulin tyrosine ligase-like family member 12
3770944	7.92	9.26	-2.53	0.0144	0.2754	H3F3B	H3 histone, family 3B (H3.3B)
3157660	7.65	8.99	-2.53	0.0463	0.5241	TSTA3	tissue specific transplantation antigen P35B
3489644	6.59	7.93	-2.54	0.0308	0.4291	TRIM13; KCNRG	tripartite motif containing 13; potassium channel regulator
2917767	7.07	8.42	-2.54	0.0417	0.4983	MANEA	mannosidase, endo-alpha
3264621	6.71	8.06	-2.54	0.0281	0.4061	TCF7L2	transcription factor 7-like 2 (T-cell specific, HMG-box)
2949068	9.61	10.96	-2.55	0.0413	0.4956
3743393	5.45	6.81	-2.55	0.0282	0.4064	DLG4	discs, large homolog 4 (Drosophila)
2904696	6.74	8.1	-2.57	0.0252	0.381
2980516	5.2	6.56	-2.57	0.0298	0.421	CNKSR3	CNKSR family member 3
3893760	7.55	8.92	-2.59	0.008	0.192	TPD52L2	tumor protein D52-like 2
3480411	4.32	5.69	-2.59	0.0245	0.3752	IFT88	intraflagellar transport 88
3831275	9.21	10.59	-2.59	0.0083	0.1983
3502632	6.76	8.14	-2.59	0.0401	0.4896	TMCO3	transmembrane and coiled-coil domains 3
3863576	8.08	9.46	-2.6	0.0366	0.4675	PAFAH1B3	platelet-activating factor acetylhydrolase 1b, catalytic subunit 3 (29kDa)
2484970	6.94	8.32	-2.61	0.0085	0.2011	EHBP1	EH domain binding protein 1
2469094	5.85	7.24	-2.62	0.0497	0.5376	TAF1B	TATA box binding protein (TBP)-associated factor, RNA polymerase I, B, 63kDa
3886050	8.03	9.43	-2.62	0.0026	0.087	SRSF6	serine/arginine-rich splicing factor 6
3631214	6.92	8.31	-2.63	0.0244	0.3742	TLE3	transducin-like enhancer of split 3
2893721	6.42	7.82	-2.64	0.035	0.4572	RIOK1	RIO kinase 1
2817291	6.09	7.49	-2.64	0.0463	0.5241	JMY	junction mediating and regulatory protein, p53 cofactor
3512449	6.94	8.35	-2.66	0.0206	0.3415	NUFIP1	nuclear fragile X mental retardation protein interacting protein 1
3204243	9.19	10.6	-2.66	0.0071	0.1796	SIGMAR1	sigma non-opioid intracellular receptor 1
2536322	5.7	7.11	-2.66	0.0027	0.0877
3504434	6.93	8.34	-2.67	0.0452	0.5179	XPO4	exportin 4
3916576	7.59	9.01	-2.67	0.0031	0.0963	GABPA	GA binding protein transcription factor alpha subunit
3262198	7.09	8.51	-2.68	0.03	0.4228	PDCD11	programmed cell death 11
3929721	7.99	9.41	-2.69	0.0343	0.4537	GART	phosphoribosylglycinamide formyltransferase, phosphoribosylglycinamide synthetase, phosphoribosylaminoimidazole synthetase
3421446	7.53	8.96	-2.7	0.0446	0.5157	CPSF6	cleavage and polyadenylation specific factor 6
3923218	7.2	8.64	-2.71	0.0302	0.4241	RRP1B	ribosomal RNA processing 1B
2536329	9.61	11.05	-2.71	0.0002	0.0088
3486728	5.95	7.39	-2.72	0.0274	0.3997	SLC25A15; MIR621	solute carrier family 25 (mitochondrial carrier; ornithine transporter) member 15; microRNA 621
3526151	6.38	7.82	-2.72	0.0228	0.3586	TUBGCP3	tubulin, gamma complex associated protein 3
2407478	6.23	7.68	-2.72	0.0194	0.3291	FHL3	four and a half LIM domains 3
3858852	5.29	6.74	-2.73	0.035	0.4579	RHPN2	rhophilin, Rho GTPase binding protein 2
3168938	7.07	8.51	-2.73	0.0404	0.4908	POLR1E	polymerase (RNA) I polypeptide E
3502710	9.51	10.95	-2.73	0.0044	0.1262	TFDP1	transcription factor Dp-1
2536334	10.21	11.66	-2.73	2.2e-05	0.0016
3507003	6.28	7.73	-2.74	0.0121	0.2496	LNX2	ligand of numb-protein X 2
2489228	6.39	7.85	-2.75	0.0105	0.2301	WDR54	WD repeat domain 54
2536350	7.65	9.12	-2.76	0.0153	0.286
3508696	8.19	9.66	-2.77	0.0053	0.1442	N4BP2L2; N4BP2L2-IT2; N4BP2L1	NEDD4 binding protein 2-like 2; N4BPL2 intronic transcript 2; NEDD4 binding protein 2-like 1
3918635	7.77	9.24	-2.77	0.0007	0.033	IFNGR2	interferon gamma receptor 2 (interferon gamma transducer 1)
3831272	8.16	9.63	-2.77	0.012	0.2489
3699768	5.22	6.69	-2.78	0.0444	0.5143
3526378	7.27	8.75	-2.8	0.0089	0.2063	PCID2	PCI domain containing 2
3503976	7.45	8.93	-2.81	0.0037	0.1097	PSPC1	paraspeckle component 1
2536345	8	9.49	-2.81	0.0202	0.3368
2536313	5.23	6.73	-2.82	0.0479	0.531
3504691	8.23	9.75	-2.86	0.0021	0.0727	ZDHHC20	zinc finger, DHHC-type containing 20
3684548	3.75	5.27	-2.87	0.0122	0.251	RRN3P1	RRN3 homolog, RNA polymerase I transcription factor pseudogene 1
2624074	7.38	8.9	-2.87	0.0104	0.2281	GNL3; SNORD19B	guanine nucleotide binding protein-like 3 (nucleolar); small nucleolar RNA, C/D box 19B
2750227	6.09	7.62	-2.88	0.0407	0.4914	TMA16	translation machinery associated 16 homolog
2904700	9.75	11.28	-2.88	0.0004	0.0198
2949067	9.86	11.39	-2.89	0.0001	0.0081
2491615	10.27	11.82	-2.91	1.59e-05	0.0012	MAT2A	methionine adenosyltransferase II, alpha
2904691	9.59	11.14	-2.92	0.0001	0.0084
3503164	6.85	8.4	-2.92	0.0069	0.1746	CDC16	cell division cycle 16
3509910	7.89	9.44	-2.93	0.0014	0.0542	SUPT20H	SPT20 homolog, SAGA complex component
2949051	9.27	10.83	-2.95	0.0019	0.0683
3513395	6.03	7.6	-2.96	0.0263	0.3893	MED4	mediator complex subunit 4
3523156	5.67	7.23	-2.97	0.046	0.5234	TMTC4	transmembrane and tetratricopeptide repeat containing 4
2610336	6.45	8.02	-2.97	0.0011	0.0478	VHL	von Hippel-Lindau tumor suppressor, E3 ubiquitin protein ligase
2888800	7.46	9.03	-2.97	0.0008	0.0347	DBN1	drebrin 1
3607232	5.61	7.18	-2.97	0.0055	0.1479	AEN; MIR7-2	apoptosis enhancing nuclease; microRNA 7-2
2713789	5.29	6.86	-2.98	0.0387	0.48	ZNF595; ZNF876P	zinc finger protein 595; zinc finger protein 876, pseudogene
2675925	7.55	9.13	-3	0.0283	0.4071	DUSP7	dual specificity phosphatase 7
3496916	6.79	8.38	-3.01	0.0044	0.1265	GPR180	G protein-coupled receptor 180
2436985	8.34	9.94	-3.02	0.0206	0.3417	SHC1; PYGO2	SHC (Src homology 2 domain containing) transforming protein 1; pygopus family PHD finger 2
3508330	8.43	10.03	-3.03	0.0098	0.2195	HSPH1	heat shock 105kDa/110kDa protein 1
3709244	7.3	8.91	-3.04	0.012	0.2485	CHD3; SCARNA21	chromodomain helicase DNA binding protein 3; small Cajal body-specific RNA 21
3945914	8.16	9.77	-3.05	0.0004	0.0177	ATF4	activating transcription factor 4
2908100	7.51	9.12	-3.05	0.0095	0.2157	POLH	polymerase (DNA directed), eta
2384562	6.05	7.67	-3.06	0.0478	0.531	RAB4A; SPHAR	RAB4A, member RAS oncogene family; S-phase response (cyclin related)
3316375	7.39	9.01	-3.07	0.0414	0.4965	TSPAN4	tetraspanin 4
3490251	6.65	8.27	-3.08	0.0143	0.2753	WDFY2	WD repeat and FYVE domain containing 2
2482941	4.13	5.77	-3.12	0.0257	0.3851
3458911	8.36	10.01	-3.12	0.0181	0.3155	CTDSP2; MIR26A2	CTD small phosphatase 2; microRNA 26a-2
2949065	9.18	10.82	-3.12	2.31e-05	0.0017
3510362	7.78	9.42	-3.12	0.0237	0.3678	PROSER1	proline and serine rich 1
2488584	5.99	7.65	-3.16	0.0102	0.2257	SPR	sepiapterin reductase (7,8-dihydrobiopterin:NADP+ oxidoreductase)
2484358	5.4	7.07	-3.19	0.0124	0.2546	REL	v-rel avian reticuloendotheliosis viral oncogene homolog
3337516	6.67	8.35	-3.2	0.0188	0.3233	LRP5	LDL receptor related protein 5
2957499	6.45	8.14	-3.21	0.0051	0.1391	ICK	intestinal cell (MAK-like) kinase
3309940	8.06	9.76	-3.23	0.003	0.0937
2706938	7.45	9.15	-3.24	0.013	0.2627	GNB4	guanine nucleotide binding protein (G protein), beta polypeptide 4
3488094	5.39	7.1	-3.25	0.0052	0.1408	GTF2F2	general transcription factor IIF subunit 2
3723005	6.1	7.8	-3.26	0.007	0.1776	FZD2	frizzled class receptor 2
3415148	5.63	7.35	-3.29	0.0002	0.0104	ACVR1B	activin A receptor type IB
3867796	6.2	7.94	-3.34	0.0491	0.5349	TEAD2	TEA domain family member 2
3512769	6.44	8.19	-3.36	0.0465	0.5248	ZC3H13	zinc finger CCCH-type containing 13
2904689	8.23	9.98	-3.37	0.0006	0.029
2536335	6.37	8.12	-3.38	0.0024	0.082
3517594	6.17	7.93	-3.38	0.0032	0.0984	DIS3	DIS3 homolog, exosome endoribonuclease and 3-5 exoribonuclease
3928668	5.35	7.12	-3.4	0.0488	0.5338	TIAM1	T-cell lymphoma invasion and metastasis 1
3503119	6.77	8.55	-3.43	0.0008	0.0349	CHAMP1	chromosome alignment maintaining phosphoprotein 1
3676684	6.91	8.69	-3.43	0.0027	0.0879
3417583	7.04	8.84	-3.48	0.0029	0.0922	RBMS2	RNA binding motif, single stranded interacting protein 2
2901660	7.03	8.84	-3.51	0.0096	0.2168	PRR3	proline rich 3
3474963	4.71	6.53	-3.53	0.019	0.3248
3513856	7.54	9.36	-3.54	0.0021	0.0726	EBPL	emopamil binding protein-like
3523881	5.53	7.35	-3.54	0.0181	0.3155	KDELC1	KDEL (Lys-Asp-Glu-Leu) containing 1
2676182	8.4	10.23	-3.55	3.14e-07	3.81e-05	NT5DC2	5-nucleotidase domain containing 2
3512527	7.11	8.94	-3.56	0.0003	0.0165	TPT1; SNORA31	tumor protein, translationally-controlled 1; small nucleolar RNA, H/ACA box 31
2543066	5.68	7.52	-3.57	0.0051	0.1396	LDAH	lipid droplet associated hydrolase
2475911	6.53	8.37	-3.58	0.0281	0.4061	EHD3	EH domain containing 3
3480129	7.38	9.23	-3.6	0.003	0.0955	ZMYM2	zinc finger, MYM-type 2
3200134	2.59	4.45	-3.62	0.0492	0.5349	MGC24103	uncharacterized MGC24103
3514488	6.77	8.63	-3.63	0.0027	0.0887	INTS6	integrator complex subunit 6
3524618	7.18	9.04	-3.63	0.0036	0.1073	ARGLU1	arginine and glutamate rich 1
2907671	6.03	7.9	-3.64	0.0015	0.0567	PTK7	protein tyrosine kinase 7 (inactive)
3371003	5.89	7.79	-3.71	0.0478	0.531	TP53I11	tumor protein p53 inducible protein 11
3521372	5.51	7.41	-3.73	0.0395	0.4865	DZIP1	DAZ interacting zinc finger protein 1
2864449	6.67	8.58	-3.75	0.0279	0.4054	SERINC5	serine incorporator 5
3115008	6.75	8.66	-3.75	0.0382	0.4775	TRIB1	tribbles pseudokinase 1
2680571	3.45	5.36	-3.77	0.0076	0.189	LOC100508226	HHSL751
2902574	6.3	8.25	-3.87	0.0001	0.0079	LY6G5B; CSNK2B	lymphocyte antigen 6 complex, locus G5B; casein kinase 2, beta polypeptide
2556302	4.84	6.8	-3.89	0.0188	0.3231	PELI1	pellino E3 ubiquitin protein ligase 1
3518977	5.21	7.18	-3.9	0.0182	0.3167	RNF219	ring finger protein 219
3598381	7.27	9.24	-3.91	0.0003	0.0158	HACD3	3-hydroxyacyl-CoA dehydratase 3
3679959	7.37	9.36	-3.98	0.0059	0.1566	EMP2	epithelial membrane protein 2
3951732	5.36	7.36	-4	0.0008	0.0342	CECR5	cat eye syndrome chromosome region, candidate 5
3759335	7.55	9.57	-4.03	0.0069	0.1765	GJC1	gap junction protein gamma 1
3454006	5.69	7.7	-4.03	7.07e-05	0.0047	FMNL3	formin like 3
3526425	6.52	8.54	-4.06	0.0024	0.0801	PCID2	PCI domain containing 2
2949859	3.89	5.93	-4.1	0.0107	0.2309	PBX2	pre-B-cell leukemia homeobox 2
3484768	6.51	8.55	-4.1	0.0348	0.456	PDS5B	PDS5 cohesin associated factor B
3483159	6.21	8.27	-4.18	0.0003	0.0165	PAN3; RNU6-82P	PAN3 poly(A) specific ribonuclease subunit; RNA, U6 small nuclear 82, pseudogene
3493448	5.07	7.14	-4.2	0.0025	0.0843	PIBF1	progesterone immunomodulatory binding factor 1
2651989	5.58	7.67	-4.27	0.0238	0.368	SKIL	SKI-like proto-oncogene
3832992	5.82	7.92	-4.28	4.27e-05	0.003	PLEKHG2	pleckstrin homology domain containing, family G (with RhoGef domain) member 2
3497790	8.49	10.61	-4.33	6.63e-05	0.0044	IPO5	importin 5
3484005	6.01	8.13	-4.34	0.0018	0.0649	USPL1	ubiquitin specific peptidase like 1
2617276	6.2	8.35	-4.41	0.0002	0.013	CTDSPL; MIR26A1	CTD small phosphatase like; microRNA 26a-1
3828949	5.82	7.98	-4.47	0.0004	0.0202	DPY19L3	dpy-19-like 3 (C. elegans)
3417075	6.11	8.28	-4.49	0.0066	0.171	DGKA	diacylglycerol kinase alpha
2864237	4.86	7.07	-4.6	0.0145	0.2763	HOMER1	homer scaffolding protein 1
3727962	4.1	6.33	-4.67	0.0087	0.2031	DGKE	diacylglycerol kinase, epsilon 64kDa
3119339	7.1	9.37	-4.82	0.0219	0.3516	LY6E; CDC42P3	lymphocyte antigen 6 complex, locus E; cell division cycle 42 pseudogene 3
3841076	7.79	10.07	-4.84	0.0102	0.2245	MYADM	myeloid-associated differentiation marker
3714177	4.95	7.25	-4.92	0.0315	0.4337	SPECC1; KCTD9P1	sperm antigen with calponin homology and coiled-coil domains 1; potassium channel tetramerization domain containing 9 pseudogene 1
3357237	6.65	8.96	-4.97	0.0278	0.4039	JAM3	junctional adhesion molecule 3
3883941	5.89	8.22	-5.01	0.0122	0.251	TGIF2; TGIF2-C20orf24	TGFB-induced factor homeobox 2; TGIF2-C20orf24 readthrough
3540862	4.8	7.17	-5.17	0.0019	0.0665	GPHN	gephyrin
3417842	6.96	9.37	-5.33	0.0331	0.4448	LRP1	LDL receptor related protein 1
3033924	6.19	8.63	-5.42	3.69e-07	4.4e-05	UBE3C	ubiquitin protein ligase E3C
2717049	7.01	9.47	-5.49	1.43e-09	2.87e-07	MRFAP1	Morf4 family associated protein 1
3642815	8.04	10.53	-5.62	0.003	0.0955	NME4	NME/NM23 nucleoside diphosphate kinase 4
3968122	5.59	8.08	-5.63	8.91e-05	0.0057	TBL1X	transducin (beta)-like 1X-linked
3933923	6.62	9.12	-5.66	0.009	0.2066	CBS; CBSL	cystathionine-beta-synthase; cystathionine-beta-synthase like
2830861	7.29	9.79	-5.67	0.0258	0.3859	EGR1	early growth response 1
3532935	4.29	6.83	-5.8	0.0044	0.1265	MIPOL1	mirror-image polydactyly 1
2530330	6.24	8.78	-5.82	0.0052	0.1409	RHBDD1	rhomboid domain containing 1
3983962	4.4	6.96	-5.91	0.0295	0.4187	DIAPH2	diaphanous-related formin 2
3508898	5.24	7.81	-5.93	0.0151	0.2837	STARD13	StAR-related lipid transfer domain containing 13
3075550	2.82	5.41	-6.01	0.0079	0.1916	ZC3HAV1L	zinc finger CCCH-type, antiviral 1-like
4019486	5.5	8.11	-6.1	0.0161	0.2944	2019-09-06	septin 6
2904702	5.35	7.99	-6.26	0.0013	0.0531
2514516	4.2	6.89	-6.45	0.0484	0.5324	KLHL23; CYB5AP2	kelch-like family member 23; cytochrome b5 type A (microsomal) pseudogene 2
2536307	5.62	8.35	-6.62	0.0002	0.0126
4001369	4.33	7.06	-6.63	0.0172	0.3063	SCML2	sex comb on midleg-like 2 (Drosophila)
2969886	5.96	8.71	-6.74	0.0163	0.2966	FYN	FYN proto-oncogene, Src family tyrosine kinase
3249886	4.51	7.26	-6.75	0.0219	0.3514	TET1	tet methylcytosine dioxygenase 1
2536332	5.32	8.14	-7.04	0.0005	0.0248
2496727	6.35	9.19	-7.14	1.16e-06	0.0001	MAP4K4	mitogen-activated protein kinase kinase kinase kinase 4
3427098	5.67	8.54	-7.32	0.0002	0.0092	ELK3	ELK3, ETS-domain protein (SRF accessory protein 2)
2677356	5.35	8.24	-7.39	0.0473	0.5288	WNT5A	wingless-type MMTV integration site family, member 5A
4010768	5.13	8.04	-7.48	0.0442	0.5143	ZC4H2	zinc finger, C4H2 domain containing
3458337	5.99	8.92	-7.6	0.0134	0.267	STAT6	signal transducer and activator of transcription 6, interleukin-4 induced
3334224	7.94	10.88	-7.72	3.16e-10	7.09e-08	STIP1	stress-induced phosphoprotein 1
3449700	5.48	8.45	-7.84	0.0097	0.2182	FAM60A	family with sequence similarity 60, member A
3397877	4.9	7.89	-7.96	8.77e-06	0.0007	ARHGAP32	Rho GTPase activating protein 32
3981959	5.64	8.66	-8.08	0.0051	0.1395	SLC16A2	solute carrier family 16, member 2 (thyroid hormone transporter)
3847112	6.4	9.45	-8.27	1.47e-05	0.0011	PTPRS	protein tyrosine phosphatase, receptor type, S
2708922	5.29	8.34	-8.28	0.0016	0.0612	IGF2BP2	insulin-like growth factor 2 mRNA binding protein 2
3188697	5.77	8.85	-8.48	0.0001	0.0064	NEK6	NIMA-related kinase 6
3115504	6.63	9.77	-8.83	0.0013	0.0506	MYC	v-myc avian myelocytomatosis viral oncogene homolog
2364677	5.58	8.76	-9.07	0.0402	0.4896	PBX1	pre-B-cell leukemia homeobox 1
3136178	4.73	7.97	-9.43	0.0298	0.421	PLAG1	pleiomorphic adenoma gene 1
3376560	5.95	9.19	-9.46	9.34e-05	0.0059	ATL3	atlastin GTPase 3
3204721	6.13	9.39	-9.57	0.0164	0.2974	TPM2	tropomyosin 2 (beta)
3401099	6.85	10.12	-9.66	1.82e-06	0.0002	FKBP4	FK506 binding protein 4
2474651	4.47	7.8	-10.05	4.27e-06	0.0004	ZNF512	zinc finger protein 512
3625440	4.95	8.32	-10.29	5.11e-05	0.0035	PYGO1	pygopus family PHD finger 1
2946324	4.78	8.26	-11.12	0.0041	0.1194	HIST1H3D; HIST1H2AD	histone cluster 1, H3d; histone cluster 1, H2ad
3075531	4.92	8.83	-14.99	0.003	0.0941	ZC3HAV1L	zinc finger CCCH-type, antiviral 1-like
3013952	5.35	9.47	-17.41	1.98e-05	0.0015	SDHAF3	succinate dehydrogenase complex assembly factor 3
3429857	5.49	9.65	-17.92	0.0006	0.0292	C12orf75	chromosome 12 open reading frame 75
2514563	4.02	8.19	-18.08	0.0262	0.3886	KLHL23	kelch-like family member 23
2734629	4.7	8.91	-18.55	0.0332	0.4451	PTPN13	protein tyrosine phosphatase, non-receptor type 13 (APO-1/CD95 (Fas)-associated phosphatase)
3376556	5.65	10.04	-20.96	3.58e-06	0.0003	ATL3	atlastin GTPase 3
2319340	2.87	7.35	-22.3	0.001	0.0426	SLC25A33; RPL9P11	solute carrier family 25 (pyrimidine nucleotide carrier), member 33; ribosomal protein L9 pseudogene 11
3337168	6.84	11.46	-24.5	1.36e-10	3.36e-08	GSTP1	glutathione S-transferase pi 1
3223646	4.72	9.49	-27.36	1.01e-14	4.38e-12	PSMD5	proteasome 26S subunit, non-ATPase 5
2899216	4.55	9.57	-32.28	0.0004	0.0178	HIST1H4E	histone cluster 1, H4e
3690154	4.35	9.86	-45.57	0.0206	0.3419	NETO2	neuropilin (NRP) and tolloid (TLL)-like 2
3431483	4.49	10.93	-86.75	2.98e-32	4.38e-29	ATP2A2	ATPase, Ca++ transporting, cardiac muscle, slow twitch 2

## Sheet: GSE13433 Patients 1,3,5,6 vs SM
GSE13433 Patients 1,3,5,6 vs. Skeletal muscle
ID	ASPS Avg (log2)	SKELETAL MUSCLE Avg (log2)	Fold Change	P-val	FDR P-val	Gene Symbol	Description
205502_at	12.86	3.54	639.73	1.4e-45	1.4e-45	CYP17A1	cytochrome P450, family 17, subfamily A, polypeptide 1
212992_at	12.36	3.3	531.8	1.4e-45	1.4e-45	AHNAK2	AHNAK nucleoprotein 2
205445_at	11.85	3.09	434.08	1.4e-45	2.8e-45	PRL	prolactin
240717_at	10.48	1.77	419.04	8.69e-29	5.8e-27	ABCB5	ATP binding cassette subfamily B member 5
205342_s_at	10.36	1.96	338.67	1.4e-45	1.4e-45	SULT1C2	sulfotransferase family 1C member 2
201850_at	12.46	4.44	258.76	7.13e-28	4.09e-26	CAPG	capping protein (actin filament), gelsolin-like
211470_s_at	10.33	2.35	252.87	1.4e-45	1.4e-45	SULT1C2	sulfotransferase family 1C member 2
238720_at	9.78	1.83	248.09	1.4e-45	1.4e-45	LOC101927057; OMG	uncharacterized LOC101927057; oligodendrocyte myelin glycoprotein
1554018_at	9.92	2.01	240.82	1.4e-45	1.4e-45	GPNMB	glycoprotein (transmembrane) nmb
205302_at	9.69	1.99	207.63	9.21e-22	2.18e-20	IGFBP1	insulin like growth factor binding protein 1
204638_at	10.39	2.76	198.21	5.14e-27	2.59e-25	ACP5	acid phosphatase 5, tartrate resistant
206899_at	10.97	3.56	170.75	8.18e-35	1.65e-32	NTSR2	neurotensin receptor 2
210587_at	10.38	2.97	170.41	1.22e-33	1.98e-31	INHBE	inhibin beta E
212805_at	11.52	4.22	157.57	7.52e-36	1.74e-33	PRUNE2	prune homolog 2 (Drosophila)
209875_s_at	9.21	1.98	150.25	1.52e-39	8.9e-37	SPP1	secreted phosphoprotein 1
1557636_a_at	8.9	1.72	145.11	3.51e-21	7.66e-20	C7orf57	chromosome 7 open reading frame 57
210809_s_at	10.36	3.19	144.36	8.56e-35	1.71e-32	POSTN	periostin, osteoblast specific factor
221577_x_at	10.56	3.49	133.97	4.2e-45	7.23e-42	GDF15	growth differentiation factor 15
221008_s_at	10.74	3.68	133.15	3.33e-20	6.49e-19	ETNPPL	ethanolamine-phosphate phospho-lyase
206214_at	8.95	1.92	130.13	1.4e-45	2.75e-43	PLA2G7	phospholipase A2, group VII (platelet-activating factor acetylhydrolase, plasma)
209035_at	12.09	5.16	122.32	1.4e-45	1.4e-45	MDK	midkine (neurite growth-promoting factor 2)
202450_s_at	13.05	6.12	121.74	4.45e-31	4.38e-29	CTSK	cathepsin K
200832_s_at	10.84	3.92	120.96	4.52e-23	1.28e-21	SCD	stearoyl-CoA desaturase (delta-9-desaturase)
212806_at	8.9	2	119.73	1.4e-45	1.4e-45	PRUNE2	prune homolog 2 (Drosophila)
230067_at	10.07	3.2	116.84	1.4e-45	1.4e-45	FAM124A	family with sequence similarity 124 member A
208555_x_at	10.15	3.28	116.75	6.93e-38	2.76e-35	CST2	cystatin SA
225275_at	10.95	4.09	115.81	7.79e-22	1.86e-20	EDIL3	EGF-like repeats and discoidin I-like domains 3
229831_at	8.78	1.97	112.07	1.68e-44	2.86e-41	CNTN3	contactin 3 (plasmacytoma associated)
227404_s_at	11.46	4.67	111.24	2.82e-19	4.91e-18	EGR1	early growth response 1
212841_s_at	11.5	4.73	109.41	1.4e-45	1.4e-45	PPFIBP2	PTPRF interacting protein, binding protein 2 (liprin beta 2)
216834_at	8.7	1.94	108.78	5.8e-24	1.89e-22	RGS1	regulator of G-protein signaling 1
208792_s_at	12.75	6.02	106.1	1.2e-36	3.46e-34	CLU	clusterin
223362_s_at	11.3	4.59	105.16	1.4e-45	1.4e-45	SEPT3; WBP2NL	septin 3; WBP2 N-terminal like
208791_at	12.18	5.65	92.72	2.59e-34	4.72e-32	CLU	clusterin
1558846_at	8.73	2.19	92.68	1.4e-45	2.38e-44	PNLIPRP3	pancreatic lipase-related protein 3
230746_s_at	8.46	1.94	92.26	1.4e-45	1.4e-45
218292_s_at	10.66	4.18	89.1	1.34e-25	5.54e-24	PRKAG2	protein kinase, AMP-activated, gamma 2 non-catalytic subunit
1565162_s_at	9.05	2.59	88.43	2.56e-28	1.59e-26	MGST1	microsomal glutathione S-transferase 1
205825_at	8.32	1.94	83.72	1.99e-38	8.92e-36	PCSK1	proprotein convertase subtilisin/kexin type 1
226372_at	9.43	3.06	82.69	4.29e-39	2.25e-36	CHST11	carbohydrate (chondroitin 4) sulfotransferase 11
202503_s_at	9.17	2.8	82.64	4.92e-31	4.81e-29	KIAA0101	KIAA0101
205343_at	8.82	2.47	81.96	4.53e-41	4.06e-38	SULT1C2	sulfotransferase family 1C member 2
205551_at	11.2	4.85	81.7	6.22e-41	5.39e-38	SV2B	synaptic vesicle glycoprotein 2B
1569072_s_at	8.49	2.14	81.5	1.34e-17	1.92e-16	ABCB5	ATP binding cassette subfamily B member 5
227180_at	8.6	2.28	79.8	1.4e-45	1.4e-45	ELOVL7	ELOVL fatty acid elongase 7
231736_x_at	11.58	5.27	79.53	2.96e-32	3.81e-30	MGST1	microsomal glutathione S-transferase 1
202037_s_at	10.62	4.37	76.54	9.54e-32	1.09e-29	SFRP1	secreted frizzled-related protein 1
219648_at	9.06	2.83	74.54	1.4e-45	8.41e-45	MREG	melanoregulin
206685_at	8.34	2.18	71.84	1.96e-43	2.62e-40	HCG4	HLA complex group 4 (non-protein coding)
210397_at	9.38	3.23	71.04	2.01e-31	2.15e-29	DEFB1	defensin, beta 1
213060_s_at	9.61	3.46	70.85	2.69e-40	1.96e-37	CHI3L2	chitinase 3-like 2
206239_s_at	8.27	2.16	69	2.22e-18	3.48e-17	SPINK1	serine peptidase inhibitor, Kazal type 1
212070_at	12.28	6.19	68.15	1.82e-43	2.48e-40	ADGRG1	adhesion G protein-coupled receptor G1
203234_at	11.08	5.02	67.01	1.45e-41	1.41e-38	UPP1	uridine phosphorylase 1
1564758_at	8.73	2.7	65.4	6.58e-25	2.46e-23	LOC643659	hCG2019139
233748_x_at	10.64	4.61	65.29	1.16e-23	3.61e-22	PRKAG2	protein kinase, AMP-activated, gamma 2 non-catalytic subunit
208146_s_at	11.17	5.2	62.53	1.35e-28	8.76e-27	CPVL	carboxypeptidase, vitellogenic-like
212143_s_at	10.46	4.51	61.66	3.04e-29	2.2e-27	IGFBP3	insulin like growth factor binding protein 3
204285_s_at	8.54	2.63	60.27	7.84e-30	6.18e-28	PMAIP1	phorbol-12-myristate-13-acetate-induced protein 1
202036_s_at	9.23	3.33	59.49	1.7e-37	5.99e-35	SFRP1	secreted frizzled-related protein 1
244444_at	8.14	2.27	58.45	2.38e-44	3.92e-41	PKD1L2	polycystic kidney disease 1-like 2 (gene/pseudogene)
211864_s_at	9.18	3.33	57.56	1.4e-45	4.2e-45	MYOF	myoferlin
201058_s_at	11.94	6.12	56.58	3.08e-26	1.39e-24	MYL9	myosin light chain 9
207853_s_at	9.73	3.92	56.36	1.32e-38	6.25e-36	SNCB	synuclein beta
219143_s_at	9.82	4.02	55.91	4.82e-35	1e-32	RPP25	ribonuclease P/MRP 25kDa subunit
202207_at	8.94	3.14	55.72	9.45e-35	1.86e-32	ARL4C	ADP-ribosylation factor like GTPase 4C
203167_at	10.53	4.76	54.59	1.13e-35	2.54e-33	TIMP2	TIMP metallopeptidase inhibitor 2
1555778_a_at	8.02	2.25	54.38	1.87e-42	2.04e-39	POSTN	periostin, osteoblast specific factor
218404_at	9.61	3.85	54.16	6.97e-33	9.92e-31	SNX10	sorting nexin 10
219634_at	8.54	2.79	54.02	2.06e-43	2.63e-40	CHST11	carbohydrate (chondroitin 4) sulfotransferase 11
1552256_a_at	11.13	5.38	53.88	4.79e-37	1.53e-34	SCARB1	scavenger receptor class B, member 1
220532_s_at	11.09	5.34	53.8	4.15e-30	3.46e-28	TMEM176B	transmembrane protein 176B
206582_s_at	9.83	4.1	53.06	9.93e-40	6.3e-37	ADGRG1	adhesion G protein-coupled receptor G1
200742_s_at	10.25	4.53	52.71	4.53e-34	7.83e-32	TPP1	tripeptidyl peptidase I
206584_at	9.3	3.6	52.12	6.79e-30	5.43e-28	LY96	lymphocyte antigen 96
36711_at	11.25	5.55	51.71	1.28e-30	1.16e-28	MAFF	v-maf avian musculoaponeurotic fibrosarcoma oncogene homolog F
87100_at	7.89	2.2	51.71	3.22e-43	3.9e-40	ABHD2	abhydrolase domain containing 2
219514_at	9.53	3.84	51.48	4.24e-36	1.04e-33	ANGPTL2	angiopoietin like 2
224918_x_at	11.39	5.72	50.99	3.61e-26	1.61e-24	MGST1	microsomal glutathione S-transferase 1
203767_s_at	8.99	3.37	49.28	5.56e-26	2.42e-24	STS	steroid sulfatase (microsomal), isozyme S
201141_at	13.6	8	48.35	3.26e-37	1.09e-34	GPNMB	glycoprotein (transmembrane) nmb
224917_at	9.06	3.48	47.87	3.42e-26	1.54e-24	MIR21; VMP1	microRNA 21; vacuole membrane protein 1
209344_at	8.26	2.68	47.75	1.4e-45	1.4e-45	TPM4	tropomyosin 4
226847_at	9.08	3.5	47.73	2.67e-24	9.1e-23	FST	follistatin
205548_s_at	9.85	4.29	46.97	2.4e-28	1.5e-26	BTG3	BTG family, member 3
204846_at	7.82	2.29	46.04	8.93e-26	3.8e-24	CP	ceruloplasmin (ferroxidase)
219607_s_at	8.67	3.16	45.5	1.04e-24	3.74e-23	MS4A4A	membrane-spanning 4-domains, subfamily A, member 4A
234983_at	10.99	5.51	44.86	1.4e-45	2.6e-42	C12orf49	chromosome 12 open reading frame 49
204222_s_at	8.14	2.69	43.64	9.43e-37	2.8e-34	GLIPR1	GLI pathogenesis-related 1
201819_at	10.6	5.17	43.2	2.61e-34	4.73e-32	SCARB1	scavenger receptor class B, member 1
1555786_s_at	9.51	4.07	43.18	1.45e-39	8.82e-37	LINC00520	long intergenic non-protein coding RNA 520
233238_s_at	7.44	2.02	43.02	1.9e-22	4.96e-21	CTB-12O2.1	uncharacterized LOC101927115
228550_at	9.07	3.66	42.71	8.14e-41	6.63e-38	RTN4R	reticulon 4 receptor
200923_at	11.04	5.63	42.29	1.05e-30	9.64e-29	LGALS3BP	lectin, galactoside-binding, soluble, 3 binding protein
201422_at	11.18	5.78	42.08	6.3e-33	9.03e-31	IFI30	interferon, gamma-inducible protein 30
230519_at	9.7	4.32	41.69	1.4e-45	3.64e-42	FAM124A	family with sequence similarity 124 member A
218232_at	10.79	5.41	41.62	1.21e-28	7.85e-27	C1QA	complement component 1, q subcomponent, A chain
208965_s_at	9.44	4.08	41.05	1.04e-36	3.06e-34	IFI16	interferon, gamma-inducible protein 16
213075_at	11.72	6.36	40.98	1.17e-32	1.61e-30	OLFML2A	olfactomedin like 2A
202196_s_at	9.48	4.14	40.52	1.62e-31	1.78e-29	DKK3	dickkopf WNT signaling pathway inhibitor 3
229067_at	7.99	2.66	40.4	1e-26	4.83e-25
238756_at	7.86	2.53	40.29	6.23e-36	1.47e-33	GAS2L3	growth arrest-specific 2 like 3
238376_at	8.15	2.82	40.06	1.3e-18	2.09e-17	LOC100505564	uncharacterized LOC100505564
229354_at	8.41	3.09	39.89	1.49e-15	1.67e-14	AHRR	aryl-hydrocarbon receptor repressor
219256_s_at	9.25	3.95	39.45	8.01e-33	1.13e-30	SH3TC1	SH3 domain and tetratricopeptide repeats 1
208850_s_at	10.02	4.74	38.89	5.92e-31	5.67e-29	THY1	Thy-1 cell surface antigen
240453_at	8	2.72	38.84	1.79e-34	3.36e-32	CFAP61	cilia and flagella associated protein 61
209962_at	7.84	2.56	38.7	7.29e-39	3.62e-36	EPOR	erythropoietin receptor
222872_x_at	9.47	4.2	38.44	2.47e-34	4.54e-32	NABP1	nucleic acid binding protein 1
227189_at	8.21	2.96	38.05	4.21e-37	1.37e-34	CPNE5	copine V
214007_s_at	7.47	2.23	37.92	2.66e-44	4.09e-41	TWF1; TWF1P1	twinfilin actin binding protein 1; twinfilin 1 pseudogene 1
204466_s_at	8.42	3.22	36.7	1.8e-38	8.21e-36	SNCA	synuclein alpha
210514_x_at	12.15	6.98	36.11	2.69e-38	1.15e-35	HLA-G	major histocompatibility complex, class I, G
228490_at	7.91	2.74	35.93	1.14e-37	4.24e-35	ABHD2	abhydrolase domain containing 2
204214_s_at	10.86	5.71	35.71	4.79e-36	1.16e-33	RAB32	RAB32, member RAS oncogene family
203404_at	11.25	6.1	35.52	3.54e-34	6.23e-32	ARMCX2	armadillo repeat containing, X-linked 2
1555564_a_at	7.61	2.46	35.36	1.9e-40	1.42e-37	CFI	complement factor I
221815_at	9.79	4.67	34.89	1.3e-32	1.78e-30	ABHD2	abhydrolase domain containing 2
226926_at	9.22	4.1	34.72	2.67e-38	1.15e-35	DMKN	dermokine
223343_at	8.86	3.75	34.47	2.51e-22	6.42e-21	MS4A7	membrane-spanning 4-domains, subfamily A, member 7
219073_s_at	8.98	3.87	34.45	9.87e-19	1.61e-17	OSBPL10	oxysterol binding protein-like 10
243167_at	7.15	2.05	34.31	2.1e-17	2.95e-16	ABCB5	ATP binding cassette subfamily B member 5
227473_at	10.03	4.94	34.13	2.56e-36	6.82e-34
1567628_at	8.89	3.8	33.89	1.49e-39	8.87e-37	CD74	CD74 molecule, major histocompatibility complex, class II invariant chain
223551_at	7.43	2.36	33.46	1.98e-37	6.84e-35	PKIB	protein kinase (cAMP-dependent, catalytic) inhibitor beta
204597_x_at	7.69	2.63	33.38	8.85e-41	7.11e-38	STC1	stanniocalcin 1
235182_at	7.84	2.79	33.05	4.05e-36	9.96e-34	ISM1	isthmin 1, angiogenesis inhibitor
203676_at	8.43	3.4	32.8	2.51e-43	3.12e-40	GNS	glucosamine (N-acetyl)-6-sulfatase
225353_s_at	10.44	5.42	32.54	1.32e-24	4.68e-23	C1QC	complement component 1, q subcomponent, C chain
202589_at	8.5	3.49	32.31	1.98e-32	2.64e-30	TYMS	thymidylate synthetase
227001_at	8.63	3.61	32.29	1.85e-28	1.18e-26	NIPAL2	NIPA-like domain containing 2
213134_x_at	10.17	5.16	32.22	6.96e-25	2.59e-23	BTG3	BTG family, member 3
202310_s_at	11.03	6.02	32.16	2.67e-20	5.27e-19	COL1A1	collagen, type I, alpha 1
227145_at	10.79	5.79	32.09	9.12e-35	1.81e-32	LOXL4	lysyl oxidase-like 4
211708_s_at	8.49	3.49	32.08	9.1e-37	2.72e-34	SCD	stearoyl-CoA desaturase (delta-9-desaturase)
218613_at	9.16	4.17	31.86	5.11e-39	2.63e-36	PSD3	pleckstrin and Sec7 domain containing 3
201279_s_at	10.39	5.4	31.77	1.44e-34	2.77e-32	DAB2	Dab, mitogen-responsive phosphoprotein, homolog 2 (Drosophila)
202017_at	10.79	5.8	31.76	2.77e-24	9.38e-23	EPHX1	epoxide hydrolase 1, microsomal (xenobiotic)
200678_x_at	11.71	6.73	31.64	9.9e-32	1.12e-29	GRN	granulin
208729_x_at	13.02	8.04	31.53	2.47e-33	3.77e-31	HLA-B	major histocompatibility complex, class I, B
203768_s_at	8.29	3.31	31.52	4.27e-30	3.55e-28	STS	steroid sulfatase (microsomal), isozyme S
216041_x_at	11.75	6.78	31.46	4.72e-30	3.88e-28	GRN	granulin
208622_s_at	9.83	4.86	31.39	5.76e-37	1.82e-34	EZR	ezrin
203052_at	9.61	4.65	31.21	1.27e-37	4.58e-35	C2	complement component 2
213478_at	9.61	4.66	31.09	1.07e-32	1.48e-30	KAZN	kazrin, periplakin interacting protein
201037_at	10.86	5.91	30.97	1.44e-36	4.06e-34	PFKP	phosphofructokinase, platelet
211284_s_at	11.09	6.14	30.95	8.72e-32	1.02e-29	GRN	granulin
234985_at	10.18	5.24	30.68	2.62e-38	1.13e-35	LDLRAD3	low density lipoprotein receptor class A domain containing 3
209365_s_at	10.76	5.83	30.5	2.07e-23	6.17e-22	ECM1	extracellular matrix protein 1
223344_s_at	8.31	3.38	30.48	5.53e-32	6.76e-30	MS4A7	membrane-spanning 4-domains, subfamily A, member 7
200660_at	11.2	6.27	30.4	7.76e-27	3.8e-25	S100A11	S100 calcium binding protein A11
208712_at	10.07	5.15	30.36	4.93e-25	1.87e-23	CCND1	cyclin D1
202035_s_at	7.48	2.56	30.15	2.54e-32	3.3e-30	SFRP1	secreted frizzled-related protein 1
223620_at	7.59	2.68	30.06	4.36e-27	2.24e-25	GPR34	G protein-coupled receptor 34
203381_s_at	11.65	6.75	29.86	2.13e-29	1.58e-27	APOE	apolipoprotein E
211528_x_at	13.04	8.15	29.73	1.03e-33	1.71e-31	HLA-G	major histocompatibility complex, class I, G
201743_at	9.98	5.11	29.3	2.11e-26	9.79e-25	CD14	CD14 molecule
223839_s_at	7.33	2.46	29.25	3.19e-30	2.72e-28
226517_at	9.28	4.42	29.17	2.04e-24	7.02e-23	BCAT1	branched chain amino-acid transaminase 1, cytosolic
218619_s_at	9.59	4.72	29.17	9.2e-32	1.06e-29	SUV39H1	suppressor of variegation 3-9 homolog 1 (Drosophila)
218631_at	9.93	5.07	29.16	2.3e-30	2e-28	AVPI1	arginine vasopressin-induced 1
212335_at	10.2	5.34	29.12	2.99e-38	1.27e-35	GNS	glucosamine (N-acetyl)-6-sulfatase
200831_s_at	10.24	5.38	28.93	3.8e-36	9.52e-34	SCD	stearoyl-CoA desaturase (delta-9-desaturase)
214247_s_at	11.96	7.1	28.91	3.79e-35	7.99e-33	DKK3	dickkopf WNT signaling pathway inhibitor 3
225285_at	8.58	3.73	28.8	8.28e-27	4.03e-25	BCAT1	branched chain amino-acid transaminase 1, cytosolic
204595_s_at	8.92	4.07	28.78	4.96e-38	2.02e-35	STC1	stanniocalcin 1
233555_s_at	8.56	3.71	28.77	1.47e-39	8.84e-37	SULF2	sulfatase 2
204014_at	7.84	3	28.64	2.68e-20	5.28e-19	DUSP4	dual specificity phosphatase 4
226834_at	8.46	3.62	28.63	5.95e-22	1.45e-20	CLMP	CXADR-like membrane protein
204948_s_at	10.06	5.23	28.46	5.43e-26	2.36e-24	FST	follistatin
202771_at	9.15	4.32	28.46	1.03e-37	3.91e-35	PIEZO1	piezo-type mechanosensitive ion channel component 1
211911_x_at	13.37	8.54	28.37	1.94e-31	2.09e-29	HLA-B	major histocompatibility complex, class I, B
213988_s_at	10.38	5.55	28.36	8.66e-38	3.33e-35	SAT1	spermidine/spermine N1-acetyltransferase 1
202672_s_at	9.86	5.04	28.2	2.75e-13	2.38e-12	ATF3	activating transcription factor 3
1554079_at	10.04	5.23	28.04	2.63e-31	2.76e-29	GALNT18	polypeptide N-acetylgalactosaminyltransferase 18
204035_at	7.39	2.59	27.76	7.36e-18	1.09e-16	SCG2	secretogranin II
211529_x_at	12.8	8.01	27.69	9.84e-32	1.12e-29	HLA-G	major histocompatibility complex, class I, G
224735_at	10.36	5.58	27.42	1.88e-32	2.51e-30	CYB561A3	cytochrome b561 family, member A3
218867_s_at	8.63	3.86	27.24	1.54e-44	2.74e-41	C12orf49	chromosome 12 open reading frame 49
202953_at	9.71	4.95	27.01	2.06e-25	8.26e-24	C1QB	complement component 1, q subcomponent, B chain
224494_x_at	8.81	4.07	26.74	1.3e-39	8.05e-37	HSD17B14	hydroxysteroid (17-beta) dehydrogenase 14
1558034_s_at	7.24	2.5	26.69	6.48e-21	1.38e-19	CP	ceruloplasmin (ferroxidase)
230333_at	8	3.27	26.46	2.22e-29	1.64e-27
221973_at	7.26	2.55	26.29	2.58e-22	6.61e-21	LOC100506076; LOC100506123	uncharacterized LOC100506076; uncharacterized LOC100506123
211530_x_at	11.21	6.5	26.29	1.13e-35	2.54e-33	HLA-G	major histocompatibility complex, class I, G
214209_s_at	7.84	3.13	26.15	1.43e-33	2.29e-31	ABCB9	ATP binding cassette subfamily B member 9
226142_at	6.95	2.24	26.11	7.52e-41	6.22e-38	GLIPR1	GLI pathogenesis-related 1
201313_at	8.49	3.79	26.06	5.55e-32	6.76e-30	ENO2	enolase 2 (gamma, neuronal)
207265_s_at	8.73	4.03	26.05	1.39e-30	1.24e-28	KDELR3	KDEL (Lys-Asp-Glu-Leu) endoplasmic reticulum protein retention receptor 3
1555419_a_at	12.73	8.04	25.71	2.57e-28	1.59e-26	ASAH1	N-acylsphingosine amidohydrolase (acid ceramidase) 1
201462_at	8.57	3.89	25.64	3.88e-34	6.72e-32	SCRN1	secernin 1
1552507_at	7.18	2.51	25.62	1.96e-44	3.25e-41	KCNE4	potassium channel, voltage gated subfamily E regulatory beta subunit 4
233389_at	8.37	3.71	25.28	8.84e-37	2.65e-34	CFAP61	cilia and flagella associated protein 61
226824_at	9.68	5.02	25.24	4.59e-29	3.24e-27	CPXM2	carboxypeptidase X (M14 family), member 2
211527_x_at	9.61	4.96	25.21	7.36e-26	3.16e-24	VEGFA	vascular endothelial growth factor A
235911_at	9.73	5.07	25.19	6.65e-22	1.61e-20	MFI2	antigen p97 (melanoma associated) identified by monoclonal antibodies 133.2 and 96.5
229797_at	7.58	2.93	25.16	3.72e-34	6.52e-32	MCOLN3	mucolipin 3
210839_s_at	9.66	5.01	24.99	2.43e-25	9.61e-24	ENPP2	ectonucleotide pyrophosphatase/phosphodiesterase 2
228123_s_at	8.26	3.62	24.94	1.12e-31	1.27e-29	ABHD12	abhydrolase domain containing 12
222582_at	10.49	5.86	24.62	1.52e-19	2.74e-18	PRKAG2	protein kinase, AMP-activated, gamma 2 non-catalytic subunit
233085_s_at	8.02	3.4	24.46	3e-35	6.4e-33	NABP1	nucleic acid binding protein 1
1555728_a_at	7.08	2.47	24.42	7.81e-38	3.07e-35	MS4A4A	membrane-spanning 4-domains, subfamily A, member 4A
211162_x_at	8.25	3.64	24.37	3.86e-32	4.81e-30	SCD	stearoyl-CoA desaturase (delta-9-desaturase)
207978_s_at	7.7	3.1	24.36	1.99e-26	9.26e-25	NR4A3	nuclear receptor subfamily 4, group A, member 3
202206_at	7.1	2.49	24.35	7.52e-32	8.95e-30	ARL4C	ADP-ribosylation factor like GTPase 4C
210095_s_at	11.12	6.52	24.33	7.3e-22	1.75e-20	IGFBP3	insulin like growth factor binding protein 3
227727_at	9.17	4.57	24.29	1.52e-25	6.22e-24	MRGPRF	MAS-related GPR, member F
205100_at	8.68	4.08	24.26	5.49e-31	5.33e-29	GFPT2	glutamine-fructose-6-phosphate transaminase 2
209186_at	9.47	4.87	24.21	9.57e-34	1.6e-31	ATP2A2	ATPase, Ca++ transporting, cardiac muscle, slow twitch 2
209182_s_at	9.46	4.87	24	2.48e-32	3.25e-30	C10orf10	chromosome 10 open reading frame 10
206491_s_at	10.94	6.36	23.88	3.52e-32	4.42e-30	NAPA	N-ethylmaleimide-sensitive factor attachment protein, alpha
213004_at	10.97	6.39	23.86	9.49e-30	7.34e-28	ANGPTL2	angiopoietin like 2
211148_s_at	8.03	3.46	23.78	2.25e-31	2.38e-29	ANGPT2	angiopoietin 2
226034_at	8.8	4.23	23.73	1.78e-24	6.18e-23	DUSP4	dual specificity phosphatase 4
1555730_a_at	10.75	6.19	23.62	1.53e-33	2.43e-31	CFL1	cofilin 1 (non-muscle)
221679_s_at	7.15	2.6	23.54	4.2e-45	7.23e-42	ABHD6	abhydrolase domain containing 6
219288_at	7.97	3.42	23.5	7.02e-40	4.62e-37	C3orf14	chromosome 3 open reading frame 14
211062_s_at	10.11	5.56	23.44	6.84e-23	1.9e-21	CPZ; GPR78	carboxypeptidase Z; G protein-coupled receptor 78
203305_at	9.43	4.88	23.43	9.57e-23	2.61e-21	F13A1	coagulation factor XIII, A1 polypeptide
214196_s_at	7.93	3.38	23.41	1.16e-37	4.28e-35	TPP1	tripeptidyl peptidase I
202847_at	8.53	3.99	23.33	8.86e-31	8.24e-29	PCK2	phosphoenolpyruvate carboxykinase 2 (mitochondrial)
208711_s_at	9.34	4.8	23.27	4.34e-33	6.37e-31	CCND1	cyclin D1
211799_x_at	11.81	7.27	23.24	2.66e-34	4.81e-32	HLA-C	major histocompatibility complex, class I, C
201551_s_at	9.32	4.78	23.23	8.52e-32	9.98e-30	LAMP1	lysosomal-associated membrane protein 1
235709_at	6.68	2.15	23.17	7.47e-41	6.22e-38	GAS2L3	growth arrest-specific 2 like 3
205294_at	7.72	3.19	23.1	5.18e-44	7.65e-41	BAIAP2	BAI1-associated protein 2
230233_at	7.43	2.91	22.99	4.83e-40	3.38e-37
210964_s_at	7.72	3.21	22.81	1.91e-37	6.64e-35	GYG2	glycogenin 2
228804_at	9.37	4.86	22.8	3.56e-36	9e-34	DGCR5	DiGeorge syndrome critical region gene 5 (non-protein coding)
202679_at	9.7	5.2	22.63	8.35e-32	9.84e-30	NPC1	Niemann-Pick disease, type C1
217234_s_at	8.48	3.98	22.57	5.53e-36	1.32e-33	EZR	ezrin
1554899_s_at	7.23	2.74	22.51	5.62e-26	2.44e-24	FCER1G	Fc fragment of IgE, high affinity I, receptor for; gamma polypeptide
202274_at	8.92	4.43	22.39	1.24e-23	3.84e-22	ACTG2	actin, gamma 2, smooth muscle, enteric
203354_s_at	8.11	3.63	22.37	3.45e-34	6.09e-32	PSD3	pleckstrin and Sec7 domain containing 3
215719_x_at	6.89	2.41	22.37	6.39e-27	3.18e-25	FAS	Fas cell surface death receptor
205554_s_at	7.71	3.23	22.32	1.27e-29	9.61e-28	DNASE1L3	deoxyribonuclease I-like 3
205566_at	7.97	3.5	22.27	6.65e-33	9.48e-31	ABHD2	abhydrolase domain containing 2
240983_s_at	7.59	3.12	22.2	5.11e-36	1.22e-33	CARS	cysteinyl-tRNA synthetase
209515_s_at	8.15	3.68	22.19	2.92e-29	2.12e-27	RAB27A	RAB27A, member RAS oncogene family
235299_at	7.23	2.76	22.08	4.95e-42	5.01e-39	SLC41A2	solute carrier family 41 (magnesium transporter), member 2
208621_s_at	7.68	3.22	21.96	7.31e-37	2.24e-34	EZR	ezrin
217294_s_at	10.41	5.96	21.89	1.16e-24	4.16e-23	ENO1	enolase 1, (alpha)
201801_s_at	9.69	5.24	21.84	2.88e-26	1.3e-24	SLC29A1	solute carrier family 29 (equilibrative nucleoside transporter), member 1
227897_at	7.71	3.26	21.82	6.66e-39	3.34e-36
236144_at	8.16	3.71	21.81	3.27e-32	4.13e-30	CPXM2	carboxypeptidase X (M14 family), member 2
204687_at	9.74	5.29	21.8	1.06e-35	2.4e-33	PARM1	prostate androgen-regulated mucin-like protein 1
205499_at	8.69	4.24	21.79	2.51e-28	1.56e-26	SRPX2	sushi-repeat containing protein, X-linked 2
204006_s_at	6.72	2.28	21.68	1.23e-36	3.51e-34	FCGR3A; FCGR3B	Fc fragment of IgG, low affinity IIIa, receptor (CD16a); Fc fragment of IgG, low affinity IIIb, receptor (CD16b)
219764_at	7.98	3.54	21.6	4.63e-26	2.04e-24	FZD10	frizzled class receptor 10
213446_s_at	7.72	3.29	21.59	9.81e-45	1.75e-41	IQGAP1	IQ motif containing GTPase activating protein 1
203041_s_at	10.83	6.4	21.55	4.32e-35	9.03e-33	LAMP2	lysosomal-associated membrane protein 2
207549_x_at	9	4.58	21.54	3.07e-31	3.16e-29	CD46	CD46 molecule, complement regulatory protein
227364_at	8.65	4.24	21.31	1.41e-21	3.25e-20
204286_s_at	6.69	2.28	21.25	3.92e-25	1.51e-23	PMAIP1	phorbol-12-myristate-13-acetate-induced protein 1
226075_at	8.43	4.02	21.15	5.81e-27	2.91e-25	SPSB1	splA/ryanodine receptor domain and SOCS box containing 1
222379_at	7.95	3.55	21.14	3.78e-34	6.58e-32	KCNE4	potassium channel, voltage gated subfamily E regulatory beta subunit 4
239870_at	7.66	3.26	21.13	5.47e-15	5.74e-14	SPATS1	spermatogenesis associated, serine-rich 1
206392_s_at	6.64	2.23	21.13	5.12e-23	1.44e-21	RARRES1	retinoic acid receptor responder (tazarotene induced) 1
214452_at	6.34	1.95	20.89	2.48e-39	1.36e-36	BCAT1	branched chain amino-acid transaminase 1, cytosolic
208359_s_at	7.74	3.36	20.87	7.59e-39	3.7e-36	KCNJ4	potassium channel, inwardly rectifying subfamily J, member 4
208851_s_at	9.78	5.4	20.85	5.92e-26	2.56e-24	THY1	Thy-1 cell surface antigen
213872_at	10.01	5.63	20.84	1.13e-23	3.54e-22
227984_at	7.26	2.89	20.77	1.06e-35	2.4e-33	LMF1	lipase maturation factor 1
205572_at	8.2	3.83	20.67	1.38e-33	2.23e-31	ANGPT2	angiopoietin 2
202075_s_at	8.92	4.55	20.66	1.82e-23	5.49e-22	PLTP	phospholipid transfer protein
215119_at	7.44	3.08	20.62	4.67e-26	2.06e-24	MYO16	myosin XVI
225337_at	10.07	5.71	20.57	3.26e-32	4.13e-30	ABHD2	abhydrolase domain containing 2
235197_s_at	7.53	3.17	20.55	7.44e-29	5.03e-27	OSTM1	osteopetrosis associated transmembrane protein 1
227697_at	7.44	3.08	20.53	7.73e-33	1.09e-30	SOCS3	suppressor of cytokine signaling 3
204017_at	9.45	5.1	20.44	2.57e-27	1.36e-25	KDELR3	KDEL (Lys-Asp-Glu-Leu) endoplasmic reticulum protein retention receptor 3
209616_s_at	9.42	5.08	20.28	1.19e-27	6.63e-26	CES1; CES1P1	carboxylesterase 1; carboxylesterase 1 pseudogene 1
215646_s_at	8.03	3.7	20.22	2.12e-23	6.3e-22	VCAN	versican
209189_at	8.48	4.15	20.14	7.01e-10	4.11e-09	FOS	FBJ murine osteosarcoma viral oncogene homolog
219412_at	7.12	2.8	20.03	2.27e-39	1.28e-36	RAB38	RAB38, member RAS oncogene family
204806_x_at	11.79	7.47	19.98	3.76e-33	5.57e-31	HLA-F	major histocompatibility complex, class I, F
208540_x_at	9.88	5.56	19.98	2.06e-28	1.3e-26
203695_s_at	10.79	6.47	19.97	7.1e-25	2.64e-23	DFNA5	deafness, autosomal dominant 5
217436_x_at	10.94	6.63	19.94	1.94e-33	3.04e-31	HLA-J	major histocompatibility complex, class I, J (pseudogene)
214203_s_at	9.57	5.25	19.87	2.22e-24	7.64e-23	LOC102724788; PRODH	proline dehydrogenase 1, mitochondrial; proline dehydrogenase (oxidase) 1
202988_s_at	6.12	1.81	19.81	1.08e-16	1.39e-15	RGS1	regulator of G-protein signaling 1
220451_s_at	9.09	4.79	19.79	6.28e-36	1.47e-33	BIRC7	baculoviral IAP repeat containing 7
218211_s_at	10.47	6.17	19.74	7.69e-32	9.11e-30	MLPH	melanophilin
213831_at	8.11	3.81	19.72	8.06e-09	4.13e-08	HLA-DQA1	major histocompatibility complex, class II, DQ alpha 1
201311_s_at	8.73	4.43	19.67	1.25e-29	9.46e-28	SH3BGRL	SH3 domain binding glutamate-rich protein like
201798_s_at	9.28	4.98	19.66	1.28e-23	3.95e-22	MYOF	myoferlin
210951_x_at	7.96	3.68	19.52	6.5e-40	4.38e-37	RAB27A	RAB27A, member RAS oncogene family
223655_at	7.51	3.22	19.49	2.36e-20	4.69e-19	CD163L1	CD163 molecule-like 1
212671_s_at	9.87	5.58	19.47	5.8e-14	5.44e-13	HLA-DQA1; HLA-DQA2	major histocompatibility complex, class II, DQ alpha 1; major histocompatibility complex, class II, DQ alpha 2
209594_x_at	7.3	3.02	19.36	2.35e-16	2.9e-15	PSG9	pregnancy specific beta-1-glycoprotein 9
223723_at	6.76	2.49	19.33	6.91e-22	1.67e-20	MFI2	antigen p97 (melanoma associated) identified by monoclonal antibodies 133.2 and 96.5
209040_s_at	9.29	5.02	19.32	5.13e-30	4.19e-28	PSMB8	proteasome subunit beta 8
1555229_a_at	7.03	2.76	19.31	8.32e-23	2.29e-21	C1S	complement component 1, s subcomponent
210757_x_at	10.55	6.28	19.29	2.07e-34	3.87e-32	DAB2	Dab, mitogen-responsive phosphoprotein, homolog 2 (Drosophila)
205082_s_at	8.79	4.52	19.29	2.25e-18	3.52e-17	AOX1	aldehyde oxidase 1
203355_s_at	8.98	4.71	19.26	7.08e-25	2.63e-23	PSD3	pleckstrin and Sec7 domain containing 3
231766_s_at	7.06	2.8	19.26	1.61e-28	1.03e-26	COL12A1	collagen, type XII, alpha 1
229275_at	9.88	5.61	19.25	4.09e-11	2.78e-10	IGFN1	immunoglobulin-like and fibronectin type III domain containing 1
222454_s_at	8.46	4.2	19.23	4.47e-29	3.17e-27	PARVA	parvin, alpha
203382_s_at	10.12	5.86	19.22	1.27e-26	6.08e-25	APOE	apolipoprotein E
212295_s_at	8.95	4.68	19.22	8.32e-30	6.53e-28	SLC7A1	solute carrier family 7 (cationic amino acid transporter, y+ system), member 1
201666_at	11.54	7.28	19.17	1.18e-23	3.66e-22	TIMP1	TIMP metallopeptidase inhibitor 1
1569872_a_at	7.62	3.36	19.08	6.1e-36	1.44e-33	LMF1	lipase maturation factor 1
218035_s_at	6.93	2.68	19.04	3.8e-39	2.01e-36	RBM47	RNA binding motif protein 47
200866_s_at	12.66	8.41	19	1.6e-33	2.53e-31	PSAP	prosaposin
216252_x_at	6.93	2.69	18.99	1.4e-31	1.56e-29	FAS	Fas cell surface death receptor
232591_s_at	7.92	3.67	18.99	8.07e-29	5.44e-27	TMEM30A	transmembrane protein 30A
204122_at	9.73	5.49	18.94	2.02e-22	5.25e-21	TYROBP	TYRO protein tyrosine kinase binding protein
201695_s_at	7.98	3.75	18.84	5.82e-33	8.41e-31	PNP	purine nucleoside phosphorylase
232682_at	6.86	2.63	18.78	1.27e-42	1.45e-39	MREG	melanoregulin
222043_at	8.49	4.27	18.67	1.26e-24	4.47e-23	CLU	clusterin
209959_at	8.98	4.76	18.55	9.35e-14	8.56e-13	NR4A3	nuclear receptor subfamily 4, group A, member 3
201399_s_at	9.21	5	18.53	8.96e-32	1.04e-29	TRAM1	translocation associated membrane protein 1
201559_s_at	7.59	3.37	18.52	1.55e-40	1.18e-37	CLIC4	chloride intracellular channel 4
213869_x_at	9.78	5.57	18.5	1.87e-24	6.46e-23	THY1	Thy-1 cell surface antigen
211571_s_at	7.64	3.45	18.34	4.68e-29	3.3e-27	VCAN	versican
1555737_a_at	7.38	3.19	18.29	3.93e-15	4.19e-14	KLK4	kallikrein related peptidase 4
202902_s_at	8.57	4.39	18.21	2.69e-34	4.85e-32	CTSS	cathepsin S
242203_at	7.38	3.2	18.14	2.11e-37	7.15e-35
221875_x_at	12.15	7.97	18.13	3.01e-32	3.84e-30	HLA-F	major histocompatibility complex, class I, F
201721_s_at	10.08	5.9	18.13	1.82e-24	6.31e-23	LAPTM5	lysosomal protein transmembrane 5
208191_x_at	7.65	3.48	18	2.85e-21	6.31e-20	PSG4	pregnancy specific beta-1-glycoprotein 4
219697_at	8.46	4.29	17.9	1.34e-14	1.35e-13	HS3ST2	heparan sulfate (glucosamine) 3-O-sulfotransferase 2
215936_s_at	7.4	3.25	17.8	2e-23	5.98e-22	KIAA1033	KIAA1033
223058_at	8.43	4.28	17.78	7.61e-25	2.81e-23	FAM107B	family with sequence similarity 107, member B
201576_s_at	10.55	6.4	17.78	1.53e-37	5.44e-35	GLB1	galactosidase beta 1
201971_s_at	7.64	3.49	17.77	3.48e-28	2.1e-26	ATP6V1A	ATPase, H+ transporting, lysosomal 70kDa, V1 subunit A
1554657_a_at	7.91	3.76	17.76	1.01e-39	6.34e-37	CFAP61	cilia and flagella associated protein 61
224497_x_at	8.3	4.15	17.75	2.27e-36	6.12e-34	HSD17B14	hydroxysteroid (17-beta) dehydrogenase 14
226733_at	9.56	5.41	17.74	2.92e-15	3.16e-14	PFKFB2	6-phosphofructo-2-kinase/fructose-2,6-biphosphatase 2
228143_at	6.65	2.51	17.7	3.54e-18	5.43e-17	CP	ceruloplasmin (ferroxidase)
201920_at	10.93	6.78	17.68	9.62e-34	1.61e-31	SLC20A1	solute carrier family 20 (phosphate transporter), member 1
242340_at	6.11	1.97	17.61	5.71e-41	5.03e-38
221676_s_at	9.53	5.4	17.6	4.19e-29	2.99e-27	CORO1C	coronin, actin binding protein, 1C
201942_s_at	6.97	2.84	17.54	3.16e-38	1.33e-35	CPD	carboxypeptidase D
205293_x_at	8.02	3.89	17.53	3.81e-30	3.19e-28	BAIAP2	BAI1-associated protein 2
215236_s_at	7.72	3.59	17.52	2.54e-26	1.16e-24	PICALM	phosphatidylinositol binding clathrin assembly protein
235916_at	7.15	3.02	17.52	4.42e-31	4.37e-29	YPEL4	yippee like 4
214352_s_at	8.08	3.96	17.41	1.68e-24	5.87e-23	KRAS	Kirsten rat sarcoma viral oncogene homolog
224560_at	11.21	7.09	17.4	3.82e-30	3.2e-28	TIMP2	TIMP metallopeptidase inhibitor 2
208451_s_at	8.91	4.79	17.38	7.19e-30	5.71e-28	C4A; C4B; C4B_2	complement component 4A (Rodgers blood group); complement component 4B (Chido blood group); complement component 4B (Chido blood group), copy 2
204472_at	7.61	3.5	17.35	6.07e-29	4.19e-27	GEM	GTP binding protein overexpressed in skeletal muscle
221529_s_at	8.85	4.74	17.35	3.86e-32	4.81e-30	PLVAP	plasmalemma vesicle associated protein
240137_at	5.94	1.83	17.25	6.02e-29	4.17e-27
220484_at	6.63	2.52	17.24	1.38e-38	6.42e-36	MCOLN3	mucolipin 3
207733_x_at	7.56	3.46	17.18	6.77e-15	7.04e-14	PSG9	pregnancy specific beta-1-glycoprotein 9
204780_s_at	7.85	3.75	17.16	1.16e-21	2.7e-20	FAS	Fas cell surface death receptor
209159_s_at	9.37	5.28	17.1	1.4e-15	1.58e-14	NDRG4	NDRG family member 4
202827_s_at	7.6	3.51	17.06	3.24e-36	8.37e-34	MMP14	matrix metallopeptidase 14 (membrane-inserted)
204933_s_at	6.37	2.29	16.97	7.33e-23	2.03e-21	TNFRSF11B	tumor necrosis factor receptor superfamily, member 11b
204527_at	6.8	2.72	16.89	2.25e-36	6.09e-34	MYO5A	myosin VA
203561_at	7.5	3.43	16.85	3.93e-29	2.81e-27	FCGR2A; FCGR2C	Fc fragment of IgG, low affinity IIa, receptor (CD32); Fc fragment of IgG, low affinity IIc, receptor for (CD32) (gene/pseudogene)
216804_s_at	8.39	4.32	16.84	1.63e-31	1.79e-29	PDLIM5	PDZ and LIM domain 5
1552455_at	6.6	2.53	16.84	2.74e-27	1.44e-25	PRUNE2	prune homolog 2 (Drosophila)
207173_x_at	7.67	3.6	16.81	3.1e-21	6.83e-20	CDH11	cadherin 11, type 2, OB-cadherin (osteoblast)
200787_s_at	8.68	4.62	16.75	6.33e-29	4.35e-27	PEA15	phosphoprotein enriched in astrocytes 15
212187_x_at	13.51	9.45	16.73	2.14e-20	4.26e-19	PTGDS	prostaglandin D2 synthase 21kDa (brain)
226818_at	7.88	3.82	16.68	4.15e-23	1.19e-21	MPEG1	macrophage expressed 1
226150_at	6.95	2.89	16.67	6.65e-40	4.43e-37	PLPP5	phospholipid phosphatase 5
201617_x_at	7.73	3.67	16.66	3.79e-23	1.09e-21	CALD1	caldesmon 1
212794_s_at	8.38	4.32	16.66	4.13e-21	8.94e-20	KIAA1033	KIAA1033
205083_at	7.35	3.29	16.65	3.2e-15	3.44e-14	AOX1	aldehyde oxidase 1
214811_at	6.39	2.35	16.47	2.46e-14	2.4e-13	RIMBP2	RIMS binding protein 2
214085_x_at	8.55	4.51	16.47	2.77e-19	4.82e-18	GLIPR1	GLI pathogenesis-related 1
211574_s_at	9.05	5.01	16.4	4.31e-37	1.39e-34	CD46	CD46 molecule, complement regulatory protein
225294_s_at	8.73	4.7	16.34	9.49e-28	5.34e-26	TRAPPC1	trafficking protein particle complex 1
202237_at	10.69	6.66	16.27	3.14e-21	6.91e-20	NNMT	nicotinamide N-methyltransferase
223059_s_at	9	4.98	16.21	8.75e-21	1.83e-19	FAM107B	family with sequence similarity 107, member B
219916_s_at	7.74	3.73	16.17	4.12e-19	7.03e-18	RNF39	ring finger protein 39
214755_at	6.88	2.87	16.12	3.14e-35	6.68e-33	UAP1L1	UDP-N-acetylglucosamine pyrophosphorylase 1 like 1
214830_at	7.43	3.42	16.08	1.28e-31	1.43e-29	SLC38A6	solute carrier family 38, member 6
217744_s_at	6.25	2.24	16.02	2.85e-36	7.48e-34	PERP	PERP, TP53 apoptosis effector
209267_s_at	7.5	3.5	15.94	2.07e-22	5.37e-21	SLC39A8	solute carrier family 39 (zinc transporter), member 8
213436_at	6.04	2.05	15.9	4.97e-32	6.16e-30	CNR1	cannabinoid receptor 1 (brain)
226125_at	7.73	3.74	15.89	9.47e-32	1.09e-29	LOC100288152	uncharacterized LOC100288152
224356_x_at	9.62	5.63	15.89	7.43e-24	2.38e-22	MS4A6A	membrane-spanning 4-domains, subfamily A, member 6A
216899_s_at	6.75	2.76	15.83	2.36e-27	1.25e-25	SKAP2	src kinase associated phosphoprotein 2
224724_at	9.79	5.81	15.81	8.88e-33	1.24e-30	SULF2	sulfatase 2
203769_s_at	8.45	4.46	15.8	1.29e-24	4.6e-23	STS	steroid sulfatase (microsomal), isozyme S
235766_x_at	6.95	2.98	15.7	5.99e-28	3.47e-26	RAB27A	RAB27A, member RAS oncogene family
209514_s_at	7.56	3.59	15.64	3.25e-36	8.37e-34	RAB27A	RAB27A, member RAS oncogene family
1554574_a_at	8.77	4.81	15.64	2.15e-30	1.88e-28	CYB5R3	cytochrome b5 reductase 3
226368_at	7.8	3.83	15.64	5.57e-33	8.09e-31	CHST11	carbohydrate (chondroitin 4) sulfotransferase 11
209201_x_at	7.54	3.58	15.62	9.28e-36	2.12e-33	CXCR4	chemokine (C-X-C motif) receptor 4
218883_s_at	6.91	2.95	15.62	9.41e-25	3.42e-23	CENPU	centromere protein U
204232_at	9.08	5.12	15.5	6.17e-26	2.67e-24	FCER1G	Fc fragment of IgE, high affinity I, receptor for; gamma polypeptide
212865_s_at	7.51	3.56	15.44	2.72e-20	5.35e-19	COL14A1	collagen, type XIV, alpha 1
211663_x_at	11.68	7.73	15.43	2.55e-19	4.47e-18	PTGDS	prostaglandin D2 synthase 21kDa (brain)
1555797_a_at	9.53	5.58	15.42	1.49e-33	2.37e-31	ARPC5	actin related protein 2/3 complex subunit 5
203242_s_at	6.66	2.71	15.42	5.71e-34	9.74e-32	PDLIM5	PDZ and LIM domain 5
225799_at	9.46	5.51	15.38	2.34e-23	6.93e-22	LINC00152; MIR4435-2HG	long intergenic non-protein coding RNA 152; MIR4435-2 host gene
200707_at	8.43	4.49	15.33	2.1e-35	4.57e-33	PRKCSH	protein kinase C substrate 80K-H
230130_at	7.8	3.87	15.32	1.14e-21	2.66e-20	SLIT2	slit guidance ligand 2
209825_s_at	9.83	5.9	15.23	2.91e-31	3.02e-29	UCK2	uridine-cytidine kinase 2
201169_s_at	8.7	4.77	15.22	4.33e-29	3.08e-27	BHLHE40	basic helix-loop-helix family, member e40
228771_at	7.4	3.47	15.2	2.35e-28	1.48e-26	ADRBK2	adrenergic, beta, receptor kinase 2
216033_s_at	8.09	4.17	15.17	9.54e-30	7.37e-28	FYN	FYN proto-oncogene, Src family tyrosine kinase
202546_at	10	6.08	15.14	7.79e-29	5.27e-27	VAMP8	vesicle associated membrane protein 8
236034_at	7.13	3.21	15.14	8.86e-29	5.89e-27	ANGPT2	angiopoietin 2
210102_at	6.9	2.98	15.13	5.4e-32	6.61e-30	VWA5A	von Willebrand factor A domain containing 5A
1555812_a_at	8.74	4.82	15.09	2.09e-28	1.32e-26	ARHGDIB	Rho GDP dissociation inhibitor (GDI) beta
63825_at	10.11	6.2	15.06	1.99e-29	1.48e-27	ABHD2	abhydrolase domain containing 2
222927_s_at	7.57	3.66	15.05	3.25e-18	5.01e-17	CPLX3	complexin 3
226498_at	8.92	5.02	15.02	1.42e-12	1.14e-11	FLT1	fms-related tyrosine kinase 1
203645_s_at	8.1	4.2	14.99	6.12e-24	1.98e-22	CD163	CD163 molecule
219175_s_at	10.75	6.84	14.98	3.2e-26	1.44e-24	SLC41A3	solute carrier family 41, member 3
212193_s_at	8.72	4.81	14.95	2.86e-27	1.5e-25	LARP1	La ribonucleoprotein domain family, member 1
206701_x_at	7.66	3.76	14.93	5.39e-26	2.35e-24	EDNRB	endothelin receptor type B
209631_s_at	6.04	2.14	14.93	5.42e-40	3.74e-37	GPR37	G protein-coupled receptor 37 (endothelin receptor type B-like)
215313_x_at	13.6	9.7	14.91	5.88e-26	2.55e-24	HLA-A	major histocompatibility complex, class I, A
200925_at	12.75	8.85	14.91	4.41e-30	3.65e-28	COX6A1	cytochrome c oxidase subunit VIa polypeptide 1
227253_at	6.25	2.36	14.87	3.88e-23	1.12e-21	CP	ceruloplasmin (ferroxidase)
223361_at	6.97	3.08	14.81	4.34e-24	1.43e-22	ABRACL	ABRA C-terminal like
214428_x_at	8.4	4.51	14.79	5.67e-30	4.59e-28	C4A; C4B; C4B_2	complement component 4A (Rodgers blood group); complement component 4B (Chido blood group); complement component 4B (Chido blood group), copy 2
200701_at	12.01	8.12	14.78	2.26e-30	1.97e-28	NPC2	Niemann-Pick disease, type C2
211919_s_at	7.86	3.98	14.77	5.91e-32	7.14e-30	CXCR4	chemokine (C-X-C motif) receptor 4
202238_s_at	9.63	5.74	14.74	2.8e-22	7.12e-21	NNMT	nicotinamide N-methyltransferase
214459_x_at	12.83	8.96	14.71	1.16e-28	7.6e-27	HLA-C	major histocompatibility complex, class I, C
209238_at	8.8	4.92	14.7	7.59e-39	3.7e-36	STX3	syntaxin 3
1569403_at	5.94	2.07	14.69	8.15e-28	4.64e-26	LOC101928716	uncharacterized LOC101928716
205844_at	5.84	1.97	14.67	2.21e-25	8.8e-24	VNN1	vanin 1
1559141_s_at	6.03	2.17	14.49	5.95e-40	4.06e-37	FAM87A; FAM87B	family with sequence similarity 87, member A; family with sequence similarity 87, member B
1558378_a_at	7.65	3.8	14.46	2.56e-33	3.9e-31	AHNAK2	AHNAK nucleoprotein 2
231879_at	6.71	2.86	14.41	5.38e-29	3.76e-27	COL12A1	collagen, type XII, alpha 1
210592_s_at	11.15	7.3	14.39	8.51e-30	6.65e-28	SAT1	spermidine/spermine N1-acetyltransferase 1
211478_s_at	6.24	2.39	14.39	2.16e-26	9.98e-25	DPP4	dipeptidyl-peptidase 4
214430_at	9.44	5.6	14.32	1.25e-35	2.79e-33	GLA	galactosidase, alpha
222392_x_at	7.77	3.94	14.29	2.56e-19	4.48e-18	PERP	PERP, TP53 apoptosis effector
223113_at	9.24	5.4	14.29	1.17e-34	2.28e-32	TMEM138	transmembrane protein 138
203854_at	7.82	3.98	14.27	2.57e-23	7.56e-22	CFI	complement factor I
244650_at	6.23	2.41	14.18	6.78e-43	8.05e-40	FAM105A	family with sequence similarity 105, member A
203637_s_at	6.96	3.14	14.18	5.22e-32	6.43e-30	MID1	midline 1
238673_at	5.7	1.87	14.17	4.94e-25	1.87e-23	SAMD12	sterile alpha motif domain containing 12
220940_at	7.96	4.13	14.17	3.12e-10	1.91e-09	ANKRD36B	ankyrin repeat domain 36B
203243_s_at	9.63	5.81	14.14	1.37e-22	3.64e-21	PDLIM5	PDZ and LIM domain 5
219118_at	6.77	2.95	14.14	1.35e-28	8.71e-27	FKBP11	FK506 binding protein 11
228993_s_at	8.22	4.41	14.07	2.12e-25	8.5e-24	BBIP1	BBSome interacting protein 1
215363_x_at	5.96	2.15	14.04	1.52e-37	5.44e-35	FOLH1; FOLH1B	folate hydrolase (prostate-specific membrane antigen) 1; folate hydrolase 1B
221081_s_at	6.92	3.11	14.02	1.96e-33	3.07e-31	DENND2D	DENN/MADD domain containing 2D
209183_s_at	10.28	6.48	13.98	5.55e-25	2.1e-23	C10orf10	chromosome 10 open reading frame 10
210513_s_at	9.45	5.66	13.88	3.2e-30	2.72e-28	VEGFA	vascular endothelial growth factor A
203557_s_at	10.55	6.76	13.85	3.61e-29	2.6e-27	PCBD1	pterin-4 alpha-carbinolamine dehydratase/dimerization cofactor of hepatocyte nuclear factor 1 alpha
213423_x_at	9.06	5.27	13.85	6.87e-28	3.95e-26	TUSC3	tumor suppressor candidate 3
221802_s_at	7.52	3.73	13.82	5.54e-31	5.36e-29	SHTN1	shootin 1
228964_at	6.74	2.95	13.81	1.84e-30	1.62e-28	PRDM1	PR domain containing 1, with ZNF domain
223454_at	7.95	4.17	13.71	7.75e-22	1.85e-20	CXCL16	chemokine (C-X-C motif) ligand 16
227606_s_at	7.47	3.7	13.68	1.88e-36	5.19e-34	STAMBPL1	STAM binding protein-like 1
200657_at	11.55	7.78	13.65	5.84e-37	1.83e-34	SLC25A5	solute carrier family 25 (mitochondrial carrier; adenine nucleotide translocator), member 5
206440_at	6.38	2.62	13.61	1.61e-33	2.55e-31	LIN7A	lin-7 homolog A (C. elegans)
204490_s_at	8.25	4.49	13.6	3.72e-25	1.44e-23	CD44	CD44 molecule (Indian blood group)
204088_at	7.59	3.83	13.59	5.23e-28	3.06e-26	P2RX4	purinergic receptor P2X, ligand gated ion channel, 4
215049_x_at	8.47	4.71	13.58	1.94e-24	6.73e-23	CD163	CD163 molecule
221909_at	6.1	2.34	13.56	2.75e-34	4.95e-32	RNFT2	ring finger protein, transmembrane 2
1557720_s_at	6.5	2.74	13.53	4.56e-27	2.33e-25	MYO16	myosin XVI
226136_at	6.76	3	13.52	3.69e-33	5.5e-31	GLIPR1	GLI pathogenesis-related 1
203665_at	9.83	6.07	13.52	3.7e-20	7.15e-19	HMOX1	heme oxygenase 1
1557080_s_at	8.25	4.5	13.49	7.45e-26	3.2e-24	ITGBL1	integrin beta like 1
219113_x_at	8.24	4.49	13.46	1.13e-34	2.21e-32	HSD17B14	hydroxysteroid (17-beta) dehydrogenase 14
235382_at	6.07	2.32	13.45	7.15e-31	6.75e-29	LVRN	laeverin
208623_s_at	9.51	5.76	13.45	1.48e-27	8.15e-26	EZR	ezrin
201988_s_at	8.96	5.21	13.42	6.98e-30	5.55e-28	CREBL2	cAMP responsive element binding protein-like 2
226789_at	8.18	4.44	13.38	1.96e-25	7.86e-24	EMB	embigin
31845_at	7.38	3.64	13.36	8.72e-28	4.94e-26	ELF4	E74-like factor 4 (ets domain transcription factor)
207240_s_at	5.74	2	13.34	5.94e-24	1.93e-22	LHCGR	luteinizing hormone/choriogonadotropin receptor
200935_at	7.28	3.54	13.33	2.2e-32	2.9e-30	CALR	calreticulin
205114_s_at	6.52	2.78	13.32	4.48e-14	4.25e-13	CCL3; CCL3L1; CCL3L3	chemokine (C-C motif) ligand 3; chemokine (C-C motif) ligand 3-like 1; chemokine (C-C motif) ligand 3-like 3
210982_s_at	10.75	7.02	13.31	2.5e-20	4.95e-19	HLA-DRA	major histocompatibility complex, class II, DR alpha
223100_s_at	9.14	5.4	13.3	2.07e-43	2.63e-40	NUDT5	nudix hydrolase 5
209545_s_at	8.29	4.56	13.3	1.64e-34	3.1e-32	RIPK2	receptor-interacting serine-threonine kinase 2
1567107_s_at	5.96	2.23	13.26	3.56e-40	2.56e-37	TPM4	tropomyosin 4
201579_at	9.04	5.31	13.26	3.5e-30	2.96e-28	FAT1	FAT atypical cadherin 1
207957_s_at	6.01	2.28	13.26	2.89e-19	5.02e-18	PRKCB	protein kinase C, beta
213566_at	7.99	4.26	13.25	1.07e-22	2.9e-21	RNASE6	ribonuclease, RNase A family, k6
1554371_at	6.64	2.92	13.24	1.39e-22	3.7e-21	PKD1L2	polycystic kidney disease 1-like 2 (gene/pseudogene)
213606_s_at	6.66	2.93	13.24	2.14e-32	2.84e-30	ARHGDIA	Rho GDP dissociation inhibitor (GDI) alpha
208966_x_at	9.9	6.17	13.23	3.7e-20	7.14e-19	IFI16	interferon, gamma-inducible protein 16
201278_at	10.05	6.33	13.21	6.69e-24	2.15e-22	DAB2	Dab, mitogen-responsive phosphoprotein, homolog 2 (Drosophila)
214845_s_at	8.59	4.87	13.19	1.21e-30	1.1e-28	CALU	calumenin
227176_at	7.91	4.18	13.19	6.15e-14	5.74e-13	SLC2A13	solute carrier family 2 (facilitated glucose transporter), member 13
208894_at	11.55	7.83	13.16	2.71e-19	4.72e-18	HLA-DRA	major histocompatibility complex, class II, DR alpha
209140_x_at	13.68	9.97	13.13	1.14e-30	1.04e-28	HLA-B	major histocompatibility complex, class I, B
214434_at	8.7	4.99	13.11	2.85e-33	4.32e-31	HSPA12A	heat shock 70kDa protein 12A
223280_x_at	9.34	5.63	13.09	3.32e-24	1.11e-22	MS4A6A	membrane-spanning 4-domains, subfamily A, member 6A
211434_s_at	6.99	3.28	13.07	2.76e-16	3.36e-15	CCRL2	chemokine (C-C motif) receptor-like 2
205193_at	8.62	4.92	13.02	4.14e-28	2.47e-26	MAFF	v-maf avian musculoaponeurotic fibrosarcoma oncogene homolog F
209488_s_at	8.55	4.84	13.01	1.32e-23	4.06e-22	RBPMS	RNA binding protein with multiple splicing
204774_at	6.75	3.04	13.01	1.01e-29	7.75e-28	EVI2A	ecotropic viral integration site 2A
223346_at	9.14	5.44	12.99	1.59e-28	1.02e-26	VPS18	VPS18 CORVET/HOPS core subunit
207808_s_at	8.85	5.15	12.97	1.33e-19	2.4e-18	PROS1	protein S (alpha)
1564494_s_at	9.7	6.01	12.95	1.69e-25	6.84e-24	P4HB	prolyl 4-hydroxylase, beta polypeptide
227607_at	8.47	4.78	12.91	4.44e-29	3.15e-27	STAMBPL1	STAM binding protein-like 1
215891_s_at	6.2	2.51	12.89	1.86e-37	6.5e-35	GM2A	GM2 ganglioside activator
211966_at	8.64	4.95	12.87	1.79e-21	4.06e-20	COL4A2	collagen, type IV, alpha 2
222496_s_at	6.17	2.49	12.82	1.69e-38	7.76e-36	RBM47	RNA binding motif protein 47
202246_s_at	10.93	7.25	12.81	4.87e-22	1.2e-20	CDK4	cyclin-dependent kinase 4
209228_x_at	8.5	4.83	12.74	6.94e-29	4.72e-27	TUSC3	tumor suppressor candidate 3
219694_at	6.23	2.56	12.73	1.21e-37	4.41e-35	FAM105A	family with sequence similarity 105, member A
200803_s_at	11.79	8.12	12.73	7.35e-33	1.04e-30	TMBIM6	transmembrane BAX inhibitor motif containing 6
230422_at	6.67	3	12.72	1.07e-25	4.49e-24	FPR3	formyl peptide receptor 3
224821_at	9.44	5.77	12.71	1.16e-28	7.56e-27	ABHD14B	abhydrolase domain containing 14B
1553663_a_at	10.53	6.87	12.66	8.69e-14	7.98e-13	NPB	neuropeptide B
205729_at	5.86	2.2	12.66	1.74e-41	1.63e-38	OSMR	oncostatin M receptor
219578_s_at	7.67	4.01	12.62	1.02e-25	4.3e-24	CPEB1	cytoplasmic polyadenylation element binding protein 1
234994_at	5.86	2.2	12.62	8.42e-35	1.68e-32	TMEM200A	transmembrane protein 200A
226384_at	6.94	3.28	12.57	8.07e-33	1.14e-30	PLPP5	phospholipid phosphatase 5
212085_at	11.81	8.16	12.55	1.85e-28	1.17e-26	SLC25A6	solute carrier family 25 (mitochondrial carrier; adenine nucleotide translocator), member 6
204137_at	6.78	3.14	12.54	5.63e-31	5.42e-29	GPR137B	G protein-coupled receptor 137B
208608_s_at	6.93	3.28	12.51	3.35e-21	7.32e-20	SNTB1	syntrophin, beta 1 (dystrophin-associated protein A1, 59kDa, basic component 1)
203416_at	8.34	4.7	12.46	4.14e-25	1.59e-23	CD53	CD53 molecule
226825_s_at	9.6	5.96	12.45	1.57e-24	5.51e-23	TMEM165	transmembrane protein 165
210754_s_at	7.1	3.47	12.4	3.83e-36	9.56e-34	LYN	LYN proto-oncogene, Src family tyrosine kinase
217771_at	7.61	3.98	12.38	2.46e-33	3.77e-31	GOLM1	golgi membrane protein 1
202087_s_at	11.45	7.82	12.36	1.99e-37	6.84e-35	CTSL	cathepsin L
239229_at	5.87	2.25	12.3	1.71e-20	3.44e-19	PHEX	phosphate regulating endopeptidase homolog, X-linked
1552508_at	6.61	2.99	12.3	3.8e-36	9.52e-34	KCNE4	potassium channel, voltage gated subfamily E regulatory beta subunit 4
208702_x_at	9.68	6.06	12.28	7.46e-37	2.26e-34	APLP2	amyloid beta (A4) precursor-like protein 2
228882_at	7.35	3.74	12.27	7.17e-25	2.66e-23	TUB	tubby bipartite transcription factor
200776_s_at	10.04	6.42	12.25	1.74e-27	9.48e-26	BZW1	basic leucine zipper and W2 domains 1
204596_s_at	6.41	2.8	12.23	2.17e-34	4.05e-32	STC1	stanniocalcin 1
212190_at	9.86	6.25	12.23	2.61e-24	8.92e-23	SERPINE2	serpin peptidase inhibitor, clade E (nexin, plasminogen activator inhibitor type 1), member 2
201012_at	10.81	7.2	12.21	2.12e-13	1.87e-12	ANXA1	annexin A1
202260_s_at	8.58	4.97	12.2	3.03e-30	2.6e-28	STXBP1	syntaxin binding protein 1
224790_at	7.54	3.93	12.2	1.17e-34	2.28e-32	ASAP1	ArfGAP with SH3 domain, ankyrin repeat and PH domain 1
229435_at	6.07	2.46	12.19	3.04e-33	4.56e-31	GLIS3	GLIS family zinc finger 3
239205_s_at	6.07	2.46	12.17	1.52e-31	1.68e-29	CR1; CR1L	complement component (3b/4b) receptor 1 (Knops blood group); complement component (3b/4b) receptor 1-like
223922_x_at	9.22	5.62	12.14	1.36e-25	5.61e-24	MS4A6A	membrane-spanning 4-domains, subfamily A, member 6A
201120_s_at	7.88	4.28	12.12	7.59e-32	9.02e-30	PGRMC1	progesterone receptor membrane component 1
223159_s_at	6.45	2.85	12.11	9.43e-34	1.58e-31	NEK6	NIMA-related kinase 6
223605_at	6.63	3.03	12.11	3.12e-28	1.91e-26	SLC25A18	solute carrier family 25 (glutamate carrier), member 18
211748_x_at	13.55	9.96	12.09	1.44e-18	2.3e-17	PTGDS	prostaglandin D2 synthase 21kDa (brain)
244313_at	6	2.41	12.03	1.87e-22	4.87e-21	CR1	complement component (3b/4b) receptor 1 (Knops blood group)
227295_at	6.13	2.55	11.96	2.57e-20	5.09e-19	IKBIP	IKBKB interacting protein
209392_at	10.18	6.6	11.96	3.38e-16	4.08e-15	ENPP2	ectonucleotide pyrophosphatase/phosphodiesterase 2
210896_s_at	8.19	4.61	11.96	8.59e-16	9.9e-15	ASPH	aspartate beta-hydroxylase
200989_at	11.87	8.29	11.94	1.02e-20	2.12e-19	HIF1A	hypoxia inducible factor 1, alpha subunit (basic helix-loop-helix transcription factor)
219304_s_at	9.48	5.9	11.93	8.36e-17	1.09e-15	PDGFD	platelet derived growth factor D
209093_s_at	7.82	4.25	11.9	1.09e-30	9.97e-29	GBA; GBAP1	glucosidase, beta, acid; glucosidase, beta, acid pseudogene 1
209502_s_at	7.03	3.46	11.89	8.1e-29	5.45e-27	BAIAP2	BAI1-associated protein 2
208751_at	9.45	5.88	11.88	2.43e-25	9.61e-24	NAPA	N-ethylmaleimide-sensitive factor attachment protein, alpha
210692_s_at	6.96	3.39	11.84	3.98e-36	9.83e-34	SLC43A3	solute carrier family 43, member 3
217763_s_at	9.44	5.87	11.84	1.27e-24	4.5e-23	RAB31	RAB31, member RAS oncogene family
208116_s_at	6.31	2.75	11.83	8.32e-42	8.26e-39	MAN1A1	mannosidase, alpha, class 1A, member 1
200900_s_at	9.73	6.16	11.81	1.12e-28	7.31e-27	M6PR	mannose-6-phosphate receptor (cation dependent)
219677_at	8.48	4.92	11.79	2.33e-27	1.24e-25	SPSB1	splA/ryanodine receptor domain and SOCS box containing 1
226460_at	10.83	7.28	11.75	3.75e-22	9.38e-21	FNIP2	folliculin interacting protein 2
213001_at	11.47	7.91	11.75	1.95e-24	6.75e-23	ANGPTL2	angiopoietin like 2
217028_at	8.41	4.86	11.75	1.01e-21	2.37e-20	CXCR4	chemokine (C-X-C motif) receptor 4
212481_s_at	8.74	5.19	11.74	9.76e-35	1.92e-32	TPM4	tropomyosin 4
226525_at	8.02	4.47	11.71	5.02e-23	1.42e-21	STK17B	serine/threonine kinase 17b
1563745_a_at	6.39	2.84	11.7	3.54e-17	4.83e-16	ZMIZ1-AS1	ZMIZ1 antisense RNA 1
212820_at	7.22	3.68	11.67	1.12e-15	1.27e-14	DMXL2	Dmx-like 2
218088_s_at	10.69	7.14	11.66	1.2e-37	4.41e-35	RRAGC	Ras-related GTP binding C
203688_at	8.48	4.94	11.65	7.58e-18	1.12e-16	PKD2	polycystic kidney disease 2 (autosomal dominant)
200766_at	10.18	6.64	11.65	1.79e-27	9.75e-26	CTSD	cathepsin D
211991_s_at	10.09	6.54	11.65	1.33e-21	3.09e-20	HLA-DPA1	major histocompatibility complex, class II, DP alpha 1
205862_at	6.72	3.18	11.63	4.47e-26	1.98e-24	GREB1	growth regulation by estrogen in breast cancer 1
204679_at	6.55	3.01	11.61	2.39e-25	9.47e-24	KCNK1	potassium channel, two pore domain subfamily K, member 1
1555326_a_at	6.73	3.19	11.59	2.63e-32	3.41e-30	ADAM9	ADAM metallopeptidase domain 9
212171_x_at	10.34	6.81	11.58	4.07e-27	2.1e-25	VEGFA	vascular endothelial growth factor A
209101_at	9.78	6.25	11.58	8.15e-18	1.2e-16	CTGF	connective tissue growth factor
224901_at	6.88	3.35	11.58	6.59e-24	2.13e-22	SCD5	stearoyl-CoA desaturase 5
209270_at	8.77	5.24	11.57	6.43e-13	5.36e-12	LAMB3	laminin, beta 3
203466_at	8.65	5.11	11.57	6.52e-30	5.23e-28	MPV17	MpV17 mitochondrial inner membrane protein
200656_s_at	10.72	7.19	11.54	8.23e-25	3.02e-23	P4HB	prolyl 4-hydroxylase, beta polypeptide
204043_at	8.15	4.62	11.54	8.59e-21	1.8e-19	TCN2	transcobalamin II
212067_s_at	10.18	6.65	11.53	1.38e-20	2.81e-19	C1R	complement component 1, r subcomponent
204787_at	8.23	4.71	11.5	3.05e-19	5.29e-18	VSIG4	V-set and immunoglobulin domain containing 4
218638_s_at	10	6.47	11.49	1.36e-23	4.18e-22	SPON2	spondin 2, extracellular matrix protein
203085_s_at	7.26	3.74	11.49	7.97e-26	3.41e-24	TGFB1	transforming growth factor beta 1
209738_x_at	6.47	2.95	11.48	1.05e-20	2.17e-19	PSG6	pregnancy specific beta-1-glycoprotein 6
212864_at	9.26	5.74	11.46	9.18e-32	1.06e-29	CDS2	CDP-diacylglycerol synthase 2
222860_s_at	6.53	3.02	11.45	1.54e-29	1.15e-27	PDGFD	platelet derived growth factor D
201765_s_at	10.76	7.25	11.45	1.77e-32	2.38e-30	HEXA	hexosaminidase A (alpha polypeptide)
225842_at	7.24	3.73	11.45	3.77e-33	5.57e-31	PHLDA1	pleckstrin homology-like domain, family A, member 1
201858_s_at	9.49	5.98	11.44	4.43e-16	5.28e-15	SRGN	serglycin
236304_at	6.11	2.59	11.43	3.58e-16	4.32e-15
226459_at	7.58	4.07	11.43	4.9e-30	4.02e-28	PIK3AP1	phosphoinositide-3-kinase adaptor protein 1
208837_at	8.3	4.79	11.42	6.76e-27	3.36e-25	TMED3	transmembrane p24 trafficking protein 3
235144_at	5.34	1.82	11.42	7.39e-38	2.92e-35	RASEF	RAS and EF-hand domain containing
206932_at	5.68	2.16	11.41	6.86e-31	6.51e-29	CH25H	cholesterol 25-hydroxylase
229983_at	8.34	4.83	11.41	2.17e-21	4.89e-20	TIGD2	tigger transposable element derived 2
227621_at	8.76	5.25	11.4	4.73e-27	2.41e-25	WTAP	Wilms tumor 1 associated protein
203636_at	7.03	3.52	11.38	4.73e-33	6.91e-31	MID1	midline 1
229723_at	5.8	2.29	11.37	1.54e-31	1.7e-29	TAGAP	T-cell activation RhoGTPase activating protein
229713_at	7.31	3.81	11.36	5.87e-32	7.11e-30	PIP4K2A	phosphatidylinositol-5-phosphate 4-kinase, type II, alpha
206332_s_at	9.89	6.39	11.34	9.08e-21	1.89e-19	IFI16	interferon, gamma-inducible protein 16
214734_at	6.42	2.92	11.31	6.18e-35	1.26e-32	EXPH5	exophilin 5
209619_at	11.68	8.18	11.31	7.68e-24	2.45e-22	CD74	CD74 molecule, major histocompatibility complex, class II invariant chain
216985_s_at	6.05	2.56	11.3	8.89e-40	5.78e-37	STX3	syntaxin 3
202357_s_at	7.11	3.62	11.3	7.26e-25	2.69e-23	CFB	complement factor B
226841_at	7.94	4.44	11.27	1.31e-22	3.5e-21	MPEG1	macrophage expressed 1
222212_s_at	9.57	6.07	11.27	2.14e-36	5.88e-34	CERS2	ceramide synthase 2
200743_s_at	10.67	7.17	11.27	3.94e-31	3.96e-29	TPP1	tripeptidyl peptidase I
222874_s_at	8.12	4.62	11.27	1.35e-32	1.85e-30	CLN8	ceroid-lipofuscinosis, neuronal 8
209474_s_at	6.12	2.62	11.27	1.27e-25	5.27e-24	ENTPD1	ectonucleoside triphosphate diphosphohydrolase 1
226311_at	6.48	2.98	11.26	4.02e-19	6.85e-18	ADAMTS2	ADAM metallopeptidase with thrombospondin type 1 motif 2
217889_s_at	6.37	2.88	11.25	3.71e-29	2.66e-27	CYBRD1	cytochrome b reductase 1
216048_s_at	6.83	3.34	11.25	8.63e-32	1.01e-29	RHOBTB3	Rho-related BTB domain containing 3
228713_s_at	7.89	4.4	11.24	1.77e-36	4.93e-34	HSD17B14	hydroxysteroid (17-beta) dehydrogenase 14
204015_s_at	7.59	4.1	11.21	1.6e-19	2.86e-18	DUSP4	dual specificity phosphatase 4
1553962_s_at	6.8	3.32	11.21	6.82e-32	8.19e-30	RHOB	ras homolog family member B
1555618_s_at	8.47	4.98	11.2	7.36e-30	5.83e-28	SAE1	SUMO1 activating enzyme subunit 1
1554980_a_at	7.63	4.15	11.17	1.04e-16	1.35e-15	ATF3	activating transcription factor 3
212686_at	6.89	3.41	11.14	4e-23	1.15e-21	PPM1H	protein phosphatase, Mg2+/Mn2+ dependent, 1H
203716_s_at	6.54	3.06	11.14	3.4e-20	6.63e-19	DPP4	dipeptidyl-peptidase 4
209835_x_at	7.76	4.29	11.11	4.8e-25	1.83e-23	CD44	CD44 molecule (Indian blood group)
208890_s_at	8.23	4.76	11.09	1.37e-27	7.54e-26	PLXNB2	plexin B2
224451_x_at	7.9	4.43	11.07	9e-28	5.09e-26	ARHGAP9	Rho GTPase activating protein 9
220037_s_at	5.78	2.32	11.06	6.09e-19	1.02e-17	LYVE1	lymphatic vessel endothelial hyaluronan receptor 1
206172_at	5.68	2.21	11.06	1.2e-36	3.46e-34	IL13RA2	interleukin 13 receptor, alpha 2
217983_s_at	9.24	5.77	11.06	8.91e-31	8.28e-29	RNASET2	ribonuclease T2
227647_at	8.05	4.58	11.01	6.79e-32	8.17e-30	KCNE3	potassium channel, voltage gated subfamily E regulatory beta subunit 3
209685_s_at	7.26	3.8	11.01	5.1e-19	8.59e-18	PRKCB	protein kinase C, beta
206811_at	6.19	2.73	10.99	4.42e-31	4.37e-29	ADCY8	adenylate cyclase 8 (brain)
224062_x_at	7.74	4.29	10.98	6.82e-13	5.66e-12	KLK4	kallikrein related peptidase 4
208983_s_at	8.66	5.2	10.98	1.12e-24	4e-23	PECAM1	platelet/endothelial cell adhesion molecule 1
230720_at	5.57	2.12	10.95	3.57e-38	1.49e-35	RNF182	ring finger protein 182
237261_at	5.97	2.52	10.93	9.37e-30	7.26e-28	ANGPT2	angiopoietin 2
226697_at	7.56	4.11	10.92	1.76e-29	1.32e-27	FAM114A1	family with sequence similarity 114, member A1
228415_at	6.54	3.09	10.92	5.06e-27	2.56e-25	AP1S2	adaptor-related protein complex 1 sigma 2 subunit
210815_s_at	6.91	3.46	10.92	6.11e-21	1.3e-19	CALCRL	calcitonin receptor like receptor
201565_s_at	9.94	6.49	10.9	7.63e-20	1.42e-18	ID2	inhibitor of DNA binding 2, dominant negative helix-loop-helix protein
201426_s_at	12.94	9.5	10.87	4.55e-30	3.75e-28	VIM	vimentin
201195_s_at	9	5.56	10.85	1.61e-26	7.57e-25	SLC7A5	solute carrier family 7 (amino acid transporter light chain, L system), member 5
209496_at	9.45	6.01	10.84	1.02e-16	1.31e-15	RARRES2	retinoic acid receptor responder (tazarotene induced) 2
208908_s_at	11.27	7.84	10.78	5.83e-24	1.89e-22	CAST	calpastatin
201508_at	8.92	5.49	10.76	8.82e-20	1.63e-18	IGFBP4	insulin like growth factor binding protein 4
202990_at	7.85	4.42	10.76	5.25e-30	4.28e-28	PYGL	phosphorylase, glycogen, liver
222877_at	5.89	2.46	10.73	6.02e-27	3e-25	NRP2	neuropilin 2
205573_s_at	8.36	4.94	10.71	1.03e-17	1.5e-16	SNX7	sorting nexin 7
217890_s_at	8.49	5.08	10.69	1.49e-28	9.6e-27	PARVA	parvin, alpha
212063_at	10.22	6.81	10.65	7.52e-17	9.85e-16	CD44	CD44 molecule (Indian blood group)
204309_at	6.71	3.3	10.64	3.41e-25	1.32e-23	CYP11A1	cytochrome P450, family 11, subfamily A, polypeptide 1
224931_at	10.22	6.81	10.64	1.18e-23	3.66e-22	SLC41A3	solute carrier family 41, member 3
219666_at	8.67	5.26	10.61	1.32e-22	3.51e-21	MS4A6A	membrane-spanning 4-domains, subfamily A, member 6A
230830_at	6.27	2.87	10.59	1.31e-27	7.22e-26	SLC51B	solute carrier family 51, beta subunit
221552_at	8.24	4.83	10.57	3.75e-34	6.54e-32	ABHD6	abhydrolase domain containing 6
1555725_a_at	9.95	6.56	10.54	6.07e-18	9.06e-17	RGS5	regulator of G-protein signaling 5
207277_at	8.08	4.68	10.53	1.69e-23	5.1e-22	CD209	CD209 molecule
201785_at	11.42	8.03	10.52	5.11e-22	1.25e-20	RNASE1	ribonuclease, RNase A family, 1 (pancreatic)
219505_at	9.32	5.93	10.52	1.04e-24	3.75e-23	CECR1	cat eye syndrome chromosome region, candidate 1
235198_at	8.49	5.09	10.52	1.43e-17	2.05e-16	OSTM1	osteopetrosis associated transmembrane protein 1
215695_s_at	7.63	4.24	10.49	8.14e-27	3.96e-25	GYG2	glycogenin 2
228365_at	6.57	3.18	10.49	6.64e-20	1.25e-18	CPNE8	copine VIII
208699_x_at	7.78	4.39	10.49	4.51e-27	2.31e-25	TKT	transketolase
228082_at	6.72	3.33	10.47	2.04e-27	1.1e-25	CLMP	CXADR-like membrane protein
1555950_a_at	10.55	7.17	10.46	1.32e-27	7.29e-26	CD55	CD55 molecule, decay accelerating factor for complement (Cromer blood group)
210139_s_at	12.19	8.8	10.46	1.34e-27	7.4e-26	PMP22	peripheral myelin protein 22
1555371_at	7.03	3.65	10.45	1.85e-14	1.83e-13	ABCB5	ATP binding cassette subfamily B member 5
221561_at	5.95	2.57	10.45	6.01e-37	1.88e-34	SOAT1	sterol O-acyltransferase 1
212400_at	7.71	4.33	10.45	5.15e-26	2.25e-24	FAM102A	family with sequence similarity 102, member A
219869_s_at	6.88	3.5	10.45	4.79e-28	2.83e-26	SLC39A8	solute carrier family 39 (zinc transporter), member 8
206245_s_at	9.78	6.4	10.44	2.06e-16	2.57e-15	IVNS1ABP	influenza virus NS1A binding protein
208736_at	10.31	6.92	10.43	1.25e-13	1.13e-12	ARPC3	actin related protein 2/3 complex subunit 3
231579_s_at	11.79	8.4	10.43	1.54e-28	9.9e-27	TIMP2	TIMP metallopeptidase inhibitor 2
227628_at	6.94	3.57	10.4	6.82e-20	1.28e-18	GPX8	glutathione peroxidase 8 (putative)
1554076_s_at	6.94	3.57	10.39	7.69e-26	3.29e-24	TMEM136	transmembrane protein 136
1557078_at	5.93	2.55	10.39	4.15e-31	4.14e-29	SLFN5	schlafen family member 5
208936_x_at	8.59	5.22	10.33	1.43e-30	1.28e-28	LGALS8	lectin, galactoside-binding, soluble, 8
210807_s_at	6.44	3.07	10.33	8.16e-20	1.52e-18	SLC16A7	solute carrier family 16 (monocarboxylate transporter), member 7
200604_s_at	9.23	5.87	10.33	3.86e-23	1.11e-21	PRKAR1A	protein kinase, cAMP-dependent, regulatory, type I, alpha
204360_s_at	8.51	5.14	10.32	2.03e-31	2.17e-29	NAGLU	N-acetylglucosaminidase, alpha
227846_at	7.64	4.27	10.32	3.33e-27	1.73e-25	GPR176	G protein-coupled receptor 176
205646_s_at	7.12	3.76	10.31	4.23e-31	4.21e-29	PAX6	paired box 6
203770_s_at	7.89	4.53	10.28	3.44e-17	4.7e-16	STS	steroid sulfatase (microsomal), isozyme S
226804_at	6.52	3.16	10.27	2.69e-22	6.86e-21	FAM20A	family with sequence similarity 20, member A
226237_at	7.57	4.21	10.26	8.88e-17	1.15e-15	COL8A1	collagen, type VIII, alpha 1
207345_at	6.26	2.9	10.26	1.39e-26	6.64e-25	FST	follistatin
227230_s_at	5.41	2.05	10.26	3.78e-24	1.25e-22	KIAA1211	KIAA1211
208626_s_at	10.67	7.31	10.24	1.1e-27	6.13e-26	VAT1	vesicle amine transport 1
201944_at	10.85	7.5	10.23	8.73e-29	5.82e-27	HEXB	hexosaminidase B (beta polypeptide)
203215_s_at	6.82	3.47	10.22	7.59e-19	1.25e-17	MYO6	myosin VI
206917_at	6.05	2.7	10.21	3.77e-31	3.81e-29	GNA13	guanine nucleotide binding protein (G protein), alpha 13
228737_at	5.66	2.31	10.2	4.87e-23	1.38e-21	TOX2	TOX high mobility group box family member 2
212099_at	10.62	7.27	10.2	2.58e-21	5.75e-20	RHOB	ras homolog family member B
210416_s_at	6.28	2.93	10.19	3.54e-37	1.18e-34	CHEK2	checkpoint kinase 2
201360_at	12.35	9.01	10.15	8.83e-23	2.42e-21	CST3	cystatin C
201787_at	8.45	5.11	10.14	1.92e-20	3.85e-19	FBLN1	fibulin 1
212095_s_at	8.61	5.27	10.14	9.81e-16	1.12e-14	MTUS1	microtubule associated tumor suppressor 1
202626_s_at	7.49	4.15	10.14	1.25e-22	3.35e-21	LYN	LYN proto-oncogene, Src family tyrosine kinase
208659_at	10.2	6.86	10.14	6.91e-30	5.52e-28	CLIC1	chloride intracellular channel 1
210916_s_at	6	2.66	10.13	8.73e-32	1.02e-29	CD44	CD44 molecule (Indian blood group)
222817_at	8.71	5.37	10.11	2.52e-20	5e-19	HSD3B7	hydroxy-delta-5-steroid dehydrogenase, 3 beta- and steroid delta-isomerase 7
236039_at	6.36	3.03	10.1	2.29e-14	2.25e-13	LYPD5	LY6/PLAUR domain containing 5
208962_s_at	7.72	4.38	10.1	1.67e-25	6.81e-24	FADS1	fatty acid desaturase 1
201720_s_at	8.69	5.36	10.09	4.8e-26	2.11e-24	LAPTM5	lysosomal protein transmembrane 5
223047_at	8.09	4.75	10.08	1.37e-14	1.38e-13	CMTM6	CKLF-like MARVEL transmembrane domain containing 6
208812_x_at	13.34	10.01	10.06	6.33e-26	2.73e-24	HLA-C	major histocompatibility complex, class I, C
227510_x_at	7.23	3.89	10.06	5.67e-20	1.07e-18
210001_s_at	6.46	3.13	10.06	3.22e-31	3.28e-29	SOCS1	suppressor of cytokine signaling 1
225018_at	7.51	4.18	10.05	2.5e-20	4.95e-19	SPIRE1	spire-type actin nucleation factor 1
208934_s_at	7.23	3.9	10.05	4.59e-35	9.57e-33	LGALS8	lectin, galactoside-binding, soluble, 8
1558214_s_at	6.79	3.47	10.05	2.38e-33	3.69e-31	CTNNA1	catenin (cadherin-associated protein), alpha 1
222514_at	10.36	7.03	10.04	3.34e-35	7.07e-33	RRAGC	Ras-related GTP binding C
203104_at	8.16	4.83	10.04	7.17e-28	4.11e-26	CSF1R	colony stimulating factor 1 receptor
201095_at	8.23	4.9	10.02	5.68e-28	3.3e-26	DAP	death-associated protein
225600_at	7.02	3.7	9.99	3.74e-30	3.16e-28	TRIQK	triple QxxK/R motif containing
1569003_at	5.61	2.28	9.99	1.66e-32	2.25e-30
210987_x_at	10.39	7.07	9.99	4.17e-25	1.6e-23	TPM1	tropomyosin 1 (alpha)
213268_at	8.5	5.18	9.99	6.25e-12	4.65e-11	CAMTA1	calmodulin binding transcription activator 1
1563088_a_at	6.5	3.18	9.99	5.58e-28	3.25e-26	AATBC	apoptosis associated transcript in bladder cancer
210007_s_at	6.52	3.2	9.98	1.38e-29	1.04e-27	GPD2	glycerol-3-phosphate dehydrogenase 2
223657_at	7.5	4.18	9.97	2.76e-29	2.02e-27	FAM167B	family with sequence similarity 167, member B
211960_s_at	11.36	8.04	9.96	1.18e-31	1.33e-29	RAB7A	RAB7A, member RAS oncogene family
226901_at	9.61	6.29	9.94	4.88e-21	1.05e-19	C17orf58	chromosome 17 open reading frame 58
225924_at	10.49	7.18	9.93	1.5e-21	3.45e-20	FNIP2	folliculin interacting protein 2
218627_at	8.09	4.78	9.93	6.3e-30	5.07e-28	DRAM1	DNA-damage regulated autophagy modulator 1
206710_s_at	6.44	3.13	9.93	1.62e-19	2.89e-18	EPB41L3	erythrocyte membrane protein band 4.1-like 3
228950_s_at	7.4	4.09	9.91	3.56e-26	1.59e-24	WLS	wntless Wnt ligand secretion mediator
242277_at	6.38	3.07	9.9	6.43e-21	1.37e-19
219432_at	7.42	4.11	9.9	3.17e-34	5.66e-32	EVC	Ellis van Creveld protein
223628_at	7.67	4.36	9.9	1.52e-23	4.64e-22	TMEM191A	transmembrane protein 191A (pseudogene)
220941_s_at	6.42	3.11	9.9	4.53e-27	2.32e-25	C21orf91	chromosome 21 open reading frame 91
209295_at	8.48	5.18	9.87	2.06e-26	9.56e-25	TNFRSF10B	tumor necrosis factor receptor superfamily, member 10b
221761_at	8.4	5.1	9.86	2.5e-14	2.44e-13	ADSS	adenylosuccinate synthase
238625_at	6.32	3.02	9.85	0.0007	0.0017	C1orf168	chromosome 1 open reading frame 168
212587_s_at	6.49	3.19	9.85	3.42e-22	8.62e-21	PTPRC	protein tyrosine phosphatase, receptor type, C
212862_at	9.18	5.88	9.84	2.46e-29	1.81e-27	CDS2	CDP-diacylglycerol synthase 2
219616_at	7.67	4.38	9.84	4.86e-28	2.87e-26	ACSS3	acyl-CoA synthetase short-chain family member 3
207691_x_at	6.24	2.94	9.83	1.58e-25	6.44e-24	ENTPD1	ectonucleoside triphosphate diphosphohydrolase 1
211963_s_at	9.67	6.37	9.83	6.15e-30	4.96e-28	ARPC5	actin related protein 2/3 complex subunit 5
228051_at	6.13	2.83	9.82	1.57e-22	4.14e-21	ARFGEF3	ARFGEF family member 3
210764_s_at	8.72	5.42	9.82	1.21e-16	1.54e-15	CYR61	cysteine-rich, angiogenic inducer, 61
202438_x_at	5.81	2.52	9.81	9.16e-29	6.08e-27	IDS	iduronate 2-sulfatase
214432_at	5.68	2.39	9.81	3.03e-14	2.93e-13	ATP1A3	ATPase, Na+/K+ transporting, alpha 3 polypeptide
212014_x_at	7.58	4.29	9.8	3.68e-26	1.64e-24	CD44	CD44 molecule (Indian blood group)
1563357_at	5.76	2.47	9.78	2.49e-27	1.32e-25	TNF	tumor necrosis factor
211981_at	9.53	6.24	9.78	6.75e-24	2.17e-22	COL4A1	collagen, type IV, alpha 1
214770_at	6.09	2.81	9.77	1.46e-28	9.4e-27	MSR1	macrophage scavenger receptor 1
215399_s_at	9.35	6.06	9.75	6.91e-29	4.71e-27	OS9	osteosarcoma amplified 9, endoplasmic reticulum lectin
205325_at	7.04	3.75	9.75	1.02e-15	1.16e-14	PHYHIP	phytanoyl-CoA 2-hydroxylase interacting protein
205578_at	5.53	2.24	9.75	1.36e-34	2.63e-32	ROR2	receptor tyrosine kinase-like orphan receptor 2
1557905_s_at	7.65	4.36	9.73	4.25e-23	1.21e-21	CD44	CD44 molecule (Indian blood group)
226632_at	9.6	6.32	9.72	1.79e-17	2.54e-16	CYGB	cytoglobin
1555233_at	6.11	2.83	9.71	2.67e-23	7.84e-22	RHOJ	ras homolog family member J
228498_at	9.2	5.93	9.66	2.05e-23	6.13e-22
223475_at	5.64	2.36	9.66	5.13e-19	8.64e-18	CRISPLD1	cysteine-rich secretory protein LCCL domain containing 1
206410_at	8.43	5.16	9.66	2.11e-23	6.26e-22	NR0B2	nuclear receptor subfamily 0, group B, member 2
221923_s_at	9.44	6.17	9.64	6.95e-30	5.54e-28	NPM1	nucleophosmin (nucleolar phosphoprotein B23, numatrin)
200791_s_at	10.69	7.42	9.63	3.3e-28	2e-26	IQGAP1	IQ motif containing GTPase activating protein 1
201943_s_at	7.42	4.16	9.62	2.79e-26	1.27e-24	CPD	carboxypeptidase D
204454_at	8.65	5.39	9.62	4.37e-28	2.6e-26	LDOC1	leucine zipper, down-regulated in cancer 1
242317_at	6.31	3.04	9.61	2.44e-28	1.53e-26	HIGD1A	HIG1 hypoxia inducible domain family, member 1A
209355_s_at	10.08	6.82	9.61	1.49e-22	3.94e-21	PLPP3	phospholipid phosphatase 3
214693_x_at	8.06	4.8	9.57	2.09e-26	9.7e-25	LOC100996763; LOC102724250; NBPF1; NBPF10; NBPF11; NBPF12; NBPF14; NBPF15; NBPF19; NBPF20; NBPF25P; NBPF26; NBPF8; NBPF9	notch homolog 2 N-terminal-like protein; neuroblastoma breakpoint family member 1; neuroblastoma breakpoint family, member 1; neuroblastoma breakpoint family, member 10; neuroblastoma breakpoint family, member 11; neuroblastoma breakpoint family, member 12; neuroblastoma breakpoint family, member 14; neuroblastoma breakpoint family, member 15; neuroblastoma breakpoint family, member 19; neuroblas…
214671_s_at	6.54	3.28	9.57	7.36e-31	6.93e-29	ABR	active BCR-related
228384_s_at	8.35	5.1	9.54	4.74e-16	5.62e-15	PYROXD2	pyridine nucleotide-disulphide oxidoreductase domain 2
226017_at	8.73	5.47	9.54	1.45e-25	5.96e-24	CMTM7	CKLF-like MARVEL transmembrane domain containing 7
208611_s_at	8.59	5.34	9.53	1.63e-30	1.45e-28	SPTAN1	spectrin, alpha, non-erythrocytic 1
223798_at	5.92	2.67	9.52	5.69e-31	5.47e-29	SLC41A2	solute carrier family 41 (magnesium transporter), member 2
202124_s_at	8.2	4.95	9.51	6.25e-28	3.61e-26	TRAK2	trafficking protein, kinesin binding 2
202311_s_at	6.3	3.05	9.51	9.05e-12	6.61e-11	COL1A1	collagen, type I, alpha 1
204103_at	6.7	3.45	9.49	4.43e-20	8.49e-19	CCL4	chemokine (C-C motif) ligand 4
201044_x_at	7.44	4.2	9.49	5.75e-22	1.4e-20	DUSP1	dual specificity phosphatase 1
207057_at	8.29	5.05	9.46	9.15e-14	8.38e-13	SLC16A7	solute carrier family 16 (monocarboxylate transporter), member 7
205270_s_at	6.57	3.33	9.45	5.62e-32	6.83e-30	LCP2	lymphocyte cytosolic protein 2
1563445_x_at	7.18	3.94	9.45	8.33e-28	4.74e-26	CTSLP8	cathepsin L pseudogene 8
204141_at	11.4	8.16	9.43	1.08e-23	3.39e-22	TUBB2A	tubulin, beta 2A class IIa
238432_at	7.05	3.81	9.43	3.86e-30	3.23e-28	DLGAP1-AS1	DLGAP1 antisense RNA 1
1559261_a_at	6.72	3.48	9.42	2.2e-36	5.98e-34	PKD1L2	polycystic kidney disease 1-like 2 (gene/pseudogene)
227929_at	6.7	3.46	9.42	4.11e-26	1.82e-24	LIN7A	lin-7 homolog A (C. elegans)
205691_at	6	2.76	9.41	6.3e-21	1.34e-19	SYNGR3	synaptogyrin 3
205547_s_at	10.07	6.84	9.41	3.06e-13	2.65e-12	TAGLN	transgelin
202620_s_at	8.21	4.98	9.41	2.53e-12	1.98e-11	PLOD2	procollagen-lysine, 2-oxoglutarate 5-dioxygenase 2
200641_s_at	9.45	6.22	9.4	8.95e-25	3.26e-23	YWHAZ	tyrosine 3-monooxygenase/tryptophan 5-monooxygenase activation protein, zeta
201050_at	8.78	5.54	9.4	2.9e-23	8.48e-22	PLD3	phospholipase D family, member 3
204221_x_at	5.6	2.36	9.39	6.58e-23	1.83e-21	GLIPR1	GLI pathogenesis-related 1
208703_s_at	9.5	6.27	9.39	5.69e-31	5.47e-29	APLP2	amyloid beta (A4) precursor-like protein 2
219117_s_at	7.66	4.43	9.35	2.82e-28	1.74e-26	FKBP11	FK506 binding protein 11
202404_s_at	10.89	7.67	9.35	6.65e-14	6.18e-13	COL1A2	collagen, type I, alpha 2
202765_s_at	7.35	4.13	9.34	8.29e-20	1.54e-18	FBN1	fibrillin 1
229930_at	7.81	4.59	9.34	1.92e-16	2.39e-15	LINC01315	long intergenic non-protein coding RNA 1315
236224_at	5.99	2.77	9.34	3.79e-25	1.46e-23	RIT1	Ras-like without CAAX 1
202619_s_at	8.01	4.79	9.33	3.01e-14	2.91e-13	PLOD2	procollagen-lysine, 2-oxoglutarate 5-dioxygenase 2
218748_s_at	5.97	2.75	9.32	3e-28	1.83e-26	EXOC5	exocyst complex component 5
200661_at	10.76	7.54	9.32	5.37e-23	1.51e-21	CTSA	cathepsin A
211934_x_at	9.54	6.32	9.31	5.01e-26	2.19e-24	GANAB	glucosidase, alpha; neutral AB
227139_s_at	8.53	5.31	9.31	3.88e-23	1.11e-21	HPS3	Hermansky-Pudlak syndrome 3
213617_s_at	7.61	4.39	9.31	2.33e-25	9.24e-24	TPGS2	tubulin polyglutamylase complex subunit 2
201745_at	8.72	5.5	9.3	1.93e-13	1.7e-12	TWF1	twinfilin actin binding protein 1
202637_s_at	7.86	4.65	9.28	1.04e-25	4.36e-24	ICAM1	intercellular adhesion molecule 1
224950_at	8.07	4.86	9.26	7.68e-25	2.84e-23	PTGFRN	prostaglandin F2 receptor inhibitor
229905_at	5.71	2.5	9.26	1.11e-37	4.15e-35	RAP1GDS1	RAP1, GTP-GDP dissociation stimulator 1
236065_at	5.54	2.33	9.25	8.58e-19	1.41e-17
223122_s_at	6.77	3.56	9.25	1.83e-14	1.81e-13	SFRP2	secreted frizzled-related protein 2
226875_at	7.46	4.25	9.24	6.02e-17	7.98e-16	DOCK11	dedicator of cytokinesis 11
200838_at	11.48	8.27	9.23	4.58e-22	1.13e-20	CTSB	cathepsin B
204416_x_at	10.34	7.13	9.22	1.93e-19	3.42e-18	APOC1	apolipoprotein C-I
221210_s_at	5.35	2.14	9.22	1.13e-40	8.77e-38	NPL	N-acetylneuraminate pyruvate lyase (dihydrodipicolinate synthase)
225647_s_at	7.73	4.53	9.22	6.85e-19	1.14e-17	CTSC	cathepsin C
231993_at	7.17	3.97	9.21	8.78e-21	1.83e-19	ITGBL1	integrin beta like 1
218237_s_at	9.51	6.3	9.21	7.01e-12	5.19e-11	SLC38A1	solute carrier family 38, member 1
209372_x_at	8.29	5.09	9.2	2.82e-28	1.74e-26	TUBB2A; TUBB2B	tubulin, beta 2A class IIa; tubulin, beta 2B class IIb
207522_s_at	7.48	4.27	9.2	1.49e-25	6.12e-24	ATP2A3	ATPase, Ca++ transporting, ubiquitous
205860_x_at	5.44	2.24	9.19	8.9e-38	3.4e-35	FOLH1; FOLH1B	folate hydrolase (prostate-specific membrane antigen) 1; folate hydrolase 1B
214875_x_at	8.51	5.31	9.18	2.27e-34	4.19e-32	APLP2	amyloid beta (A4) precursor-like protein 2
221695_s_at	6.59	3.39	9.18	1.61e-24	5.64e-23	MAP3K2	mitogen-activated protein kinase kinase kinase 2
223158_s_at	7.7	4.5	9.17	1.76e-27	9.57e-26	NEK6	NIMA-related kinase 6
1567080_s_at	8.54	5.34	9.17	9.73e-30	7.49e-28	CLN6	ceroid-lipofuscinosis, neuronal 6, late infantile, variant
238133_at	5.55	2.36	9.17	5.77e-12	4.32e-11	NTNG1	netrin G1
228297_at	9.33	6.13	9.16	2.79e-25	1.09e-23
200011_s_at	9.15	5.96	9.16	4.99e-19	8.42e-18	ARF3	ADP-ribosylation factor 3
221556_at	6.36	3.17	9.15	3.39e-24	1.13e-22	CDC14B	cell division cycle 14B
201028_s_at	10.04	6.85	9.14	9.26e-24	2.92e-22	CD99	CD99 molecule
202117_at	11.05	7.85	9.14	1.47e-25	6.03e-24	ARHGAP1	Rho GTPase activating protein 1
213293_s_at	9.67	6.48	9.13	6.69e-13	5.56e-12	TRIM22	tripartite motif containing 22
1554691_a_at	7.93	4.74	9.12	7.82e-28	4.47e-26	PACSIN2	protein kinase C and casein kinase substrate in neurons 2
208078_s_at	7.45	4.26	9.12	1.03e-21	2.41e-20	LOC102724428; SIK1	serine/threonine-protein kinase SIK1; salt-inducible kinase 1
205098_at	6.63	3.44	9.12	4.06e-21	8.81e-20	CCR1	chemokine (C-C motif) receptor 1
202118_s_at	7.5	4.31	9.12	6.19e-20	1.16e-18	CPNE3	copine III
231243_s_at	6.45	3.26	9.11	4.35e-38	1.8e-35	BHLHE41	basic helix-loop-helix family, member e41
219522_at	6.84	3.66	9.11	8.4e-32	9.87e-30	FJX1	four jointed box 1
219383_at	5.62	2.43	9.11	5.88e-22	1.43e-20	PRR5L	proline rich 5 like
204004_at	6.84	3.66	9.1	1.24e-23	3.86e-22	PAWR	PRKC, apoptosis, WT1, regulator
204981_at	7.39	4.2	9.1	5.62e-25	2.12e-23	SLC22A18	solute carrier family 22, member 18
203304_at	7.82	4.63	9.09	1.9e-25	7.67e-24	BAMBI	BMP and activin membrane-bound inhibitor
203717_at	6.85	3.67	9.08	7.84e-19	1.29e-17	DPP4	dipeptidyl-peptidase 4
214446_at	6.13	2.95	9.05	2.47e-39	1.36e-36	ELL2	elongation factor, RNA polymerase II, 2
209949_at	7	3.83	9.05	1e-30	9.28e-29	NCF2	neutrophil cytosolic factor 2
227742_at	7.52	4.34	9.05	6.77e-13	5.63e-12	CLIC6	chloride intracellular channel 6
202628_s_at	6.94	3.76	9.04	6.97e-27	3.46e-25	SERPINE1	serpin peptidase inhibitor, clade E (nexin, plasminogen activator inhibitor type 1), member 1
225520_at	6	2.83	9.01	1.85e-35	4.06e-33	MTHFD1L	methylenetetrahydrofolate dehydrogenase (NADP+ dependent) 1-like
204720_s_at	5.87	2.7	9.01	2.8e-29	2.05e-27	DNAJC6	DnaJ (Hsp40) homolog, subfamily C, member 6
203729_at	8.49	5.32	9	2.89e-17	3.99e-16	EMP3	epithelial membrane protein 3
207379_at	6.73	3.56	8.98	6.03e-20	1.14e-18	EDIL3	EGF-like repeats and discoidin I-like domains 3
201444_s_at	8.52	5.35	8.97	9.68e-22	2.28e-20	ATP6AP2	ATPase, H+ transporting, lysosomal accessory protein 2
225344_at	9.32	6.16	8.97	3.74e-17	5.08e-16	NCOA7	nuclear receptor coactivator 7
228080_at	7.77	4.61	8.97	5.18e-17	6.93e-16	LAYN	layilin
230258_at	5.87	2.71	8.96	2.62e-35	5.62e-33	GLIS3	GLIS family zinc finger 3
218345_at	8.68	5.51	8.96	3.48e-20	6.77e-19	TMEM176A	transmembrane protein 176A
201206_s_at	8.5	5.33	8.96	3.63e-28	2.18e-26	RRBP1	ribosome binding protein 1
205422_s_at	7.9	4.74	8.95	4.21e-19	7.16e-18	ITGBL1	integrin beta like 1
228725_x_at	8.3	5.14	8.95	7.36e-29	4.99e-27	PRMT2	protein arginine methyltransferase 2
228320_x_at	7.41	4.26	8.92	5.53e-29	3.86e-27	CCDC64	coiled-coil domain containing 64
210221_at	6.74	3.58	8.91	3e-15	3.25e-14	CHRNA3	cholinergic receptor, nicotinic alpha 3
209526_s_at	7.25	4.09	8.9	4.07e-18	6.2e-17	HDGFRP3	hepatoma-derived growth factor, related protein 3
229115_at	8.27	5.12	8.9	8.55e-27	4.15e-25	DYNC1H1	dynein, cytoplasmic 1, heavy chain 1
206617_s_at	6.03	2.88	8.87	4e-31	4e-29	RENBP	renin binding protein
225401_at	7.74	4.59	8.86	6.71e-22	1.62e-20	GLMP	glycosylated lysosomal membrane protein
212300_at	8.11	4.97	8.85	1.46e-26	6.94e-25	TXLNA	taxilin alpha
1564053_a_at	5.92	2.77	8.85	1.29e-24	4.58e-23	YTHDF3	YTH N(6)-methyladenosine RNA binding protein 3
212338_at	5.77	2.62	8.84	3.31e-24	1.11e-22	MYO1D	myosin ID
203455_s_at	10.03	6.89	8.83	4.5e-25	1.72e-23	SAT1	spermidine/spermine N1-acetyltransferase 1
208653_s_at	8.08	4.93	8.83	3.49e-24	1.16e-22	CD164	CD164 molecule, sialomucin
204026_s_at	6.26	3.12	8.82	2.44e-32	3.21e-30	ZWINT	ZW10 interacting kinetochore protein
235341_at	6.48	3.34	8.81	3.5e-33	5.22e-31	DNAJC3	DnaJ (Hsp40) homolog, subfamily C, member 3
202786_at	7.35	4.21	8.81	5.81e-18	8.7e-17	STK39	serine threonine kinase 39
200704_at	10.3	7.16	8.8	3.79e-24	1.26e-22	LITAF	lipopolysaccharide-induced TNF factor
223912_s_at	8.74	5.6	8.8	1.25e-29	9.49e-28	CLN8	ceroid-lipofuscinosis, neuronal 8
221795_at	5.65	2.51	8.8	4.2e-19	7.15e-18	NTRK2	neurotrophic tyrosine kinase, receptor, type 2
217892_s_at	10.31	7.17	8.79	3.78e-18	5.78e-17	LIMA1	LIM domain and actin binding 1
1555370_a_at	8.82	5.68	8.79	8.17e-10	4.75e-09	CAMTA1	calmodulin binding transcription activator 1
218231_at	10.06	6.93	8.79	2.48e-35	5.35e-33	NAGK	N-acetylglucosamine kinase
217838_s_at	9.73	6.59	8.79	2.2e-20	4.39e-19	EVL	Enah/Vasp-like
213746_s_at	7.85	4.71	8.78	1.55e-23	4.71e-22	FLNA	filamin A, alpha
212895_s_at	9.32	6.19	8.78	6.88e-28	3.95e-26	ABR	active BCR-related
223652_at	8.69	5.56	8.77	2.19e-16	2.71e-15	AS3MT	arsenite methyltransferase
1553694_a_at	6.42	3.29	8.76	4.42e-30	3.66e-28	PIK3C2A	phosphatidylinositol-4-phosphate 3-kinase, catalytic subunit type 2 alpha
202376_at	7.9	4.78	8.74	1.78e-22	4.65e-21	SERPINA3	serpin peptidase inhibitor, clade A (alpha-1 antiproteinase, antitrypsin), member 3
208178_x_at	7.66	4.53	8.73	3.26e-34	5.81e-32	TRIO	trio Rho guanine nucleotide exchange factor
200634_at	11.27	8.14	8.72	8.1e-21	1.7e-19	PFN1	profilin 1
209310_s_at	7.7	4.57	8.72	2.31e-30	2e-28	CASP4	caspase 4
214440_at	6.24	3.12	8.71	4.5e-23	1.28e-21	NAT1	N-acetyltransferase 1 (arylamine N-acetyltransferase)
207565_s_at	5.55	2.43	8.69	1.25e-28	8.13e-27	MR1	major histocompatibility complex, class I-related
225860_at	8.94	5.82	8.69	3.08e-26	1.39e-24	MMP24-AS1	MMP24 antisense RNA 1
207980_s_at	7.73	4.61	8.69	9.05e-15	9.31e-14	CITED2	Cbp/p300-interacting transactivator, with Glu/Asp rich carboxy-terminal domain, 2
1554464_a_at	8.55	5.44	8.68	7.09e-22	1.71e-20	CRTAP	cartilage associated protein
228986_at	5.82	2.7	8.67	1.17e-33	1.92e-31	OSBPL8	oxysterol binding protein-like 8
1555609_a_at	6.02	2.91	8.67	1.73e-39	9.92e-37	ZMAT3	zinc finger, matrin-type 3
219033_at	6.65	3.53	8.66	1.69e-35	3.73e-33	PARP8	poly(ADP-ribose) polymerase family member 8
226621_at	8.15	5.04	8.65	3.28e-30	2.79e-28	OSMR	oncostatin M receptor
218918_at	8.23	5.13	8.62	1.56e-25	6.38e-24	MAN1C1	mannosidase, alpha, class 1C, member 1
216202_s_at	6	2.9	8.6	1.2e-33	1.95e-31	SPTLC2	serine palmitoyltransferase, long chain base subunit 2
212737_at	9.91	6.8	8.59	2.76e-24	9.36e-23	GM2A	GM2 ganglioside activator
212998_x_at	8.24	5.14	8.59	1.72e-12	1.37e-11	HLA-DQB1	major histocompatibility complex, class II, DQ beta 1
207238_s_at	6.07	2.97	8.59	2.09e-27	1.12e-25	PTPRC	protein tyrosine phosphatase, receptor type, C
209992_at	9.1	6	8.58	3.88e-11	2.65e-10	PFKFB2	6-phosphofructo-2-kinase/fructose-2,6-biphosphatase 2
218028_at	8.19	5.09	8.58	7.62e-27	3.74e-25	ELOVL1	ELOVL fatty acid elongase 1
222294_s_at	7.03	3.93	8.57	4.82e-31	4.72e-29	RAB27A	RAB27A, member RAS oncogene family
224410_s_at	6.23	3.13	8.55	7.78e-31	7.3e-29	LMBR1	limb development membrane protein 1
218706_s_at	6.94	3.84	8.55	2.24e-16	2.77e-15	GRAMD3	GRAM domain containing 3
201349_at	8	4.9	8.55	2.71e-24	9.21e-23	SLC9A3R1	solute carrier family 9, subfamily A (NHE3, cation proton antiporter 3), member 3 regulator 1
201109_s_at	5.78	2.69	8.49	4.91e-23	1.39e-21	THBS1	thrombospondin 1
212412_at	9.65	6.57	8.48	3.22e-14	3.1e-13	PDLIM5	PDZ and LIM domain 5
214390_s_at	6.28	3.2	8.48	4.25e-28	2.53e-26	BCAT1	branched chain amino-acid transaminase 1, cytosolic
211833_s_at	7.39	4.3	8.47	1.38e-30	1.24e-28	BAX	BCL2-associated X protein
210317_s_at	8.66	5.58	8.45	6.65e-23	1.85e-21	YWHAE	tyrosine 3-monooxygenase/tryptophan 5-monooxygenase activation protein, epsilon
237939_at	4.8	1.72	8.45	9.05e-20	1.67e-18	EPHA5	EPH receptor A5
217388_s_at	5.09	2.01	8.44	1.46e-19	2.62e-18	KYNU	kynureninase
202803_s_at	7.34	4.27	8.44	3.63e-21	7.92e-20	ITGB2	integrin, beta 2 (complement component 3 receptor 3 and 4 subunit)
202731_at	6.71	3.63	8.43	7.68e-21	1.62e-19	PDCD4	programmed cell death 4 (neoplastic transformation inhibitor)
218816_at	5.92	2.85	8.42	1.54e-33	2.45e-31	LRRC1	leucine rich repeat containing 1
209732_at	10.24	7.17	8.42	2.75e-08	1.31e-07	CLEC2B	C-type lectin domain family 2, member B
1555724_s_at	9.88	6.81	8.41	2.19e-16	2.71e-15	TAGLN	transgelin
1558693_s_at	7.39	4.32	8.4	8.22e-24	2.62e-22	GLMP	glycosylated lysosomal membrane protein
201156_s_at	8.97	5.9	8.39	1.75e-31	1.91e-29	RAB5C	RAB5C, member RAS oncogene family
200606_at	5.71	2.64	8.39	9.46e-19	1.54e-17	DSP	desmoplakin
212595_s_at	8.71	5.64	8.38	6.29e-26	2.72e-24	DAZAP2	DAZ associated protein 2
214156_at	6.66	3.6	8.38	2.06e-14	2.03e-13	MYRIP	myosin VIIA and Rab interacting protein
242401_x_at	4.99	1.92	8.37	3.16e-34	5.66e-32
212588_at	6.45	3.39	8.37	2.92e-17	4.03e-16	PTPRC	protein tyrosine phosphatase, receptor type, C
224579_at	9.58	6.52	8.36	9.93e-07	3.85e-06	SLC38A1	solute carrier family 38, member 1
210756_s_at	7.5	4.44	8.36	2.38e-32	3.13e-30	NOTCH2	notch 2
218109_s_at	10.21	7.14	8.36	6.65e-20	1.25e-18	MFSD1	major facilitator superfamily domain containing 1
200920_s_at	10.67	7.61	8.35	8.43e-29	5.65e-27	BTG1	B-cell translocation gene 1, anti-proliferative
215193_x_at	10.71	7.65	8.34	3.74e-18	5.72e-17	HLA-DRB1; HLA-DRB3; HLA-DRB4; LOC105369230	major histocompatibility complex, class II, DR beta 1; major histocompatibility complex, class II, DR beta 3; major histocompatibility complex, class II, DR beta 4; HLA class II histocompatibility antigen, DRB1-7 beta chain
222767_s_at	8.05	4.99	8.34	1.8e-23	5.43e-22	C12orf49	chromosome 12 open reading frame 49
201378_s_at	9.05	6	8.33	8.47e-25	3.1e-23	UBAP2L	ubiquitin associated protein 2 like
209163_at	7.04	3.99	8.29	2.78e-19	4.84e-18	CYB561	cytochrome b561
236129_at	5.47	2.42	8.28	5.25e-26	2.29e-24	GALNT5	polypeptide N-acetylgalactosaminyltransferase 5
212935_at	9.31	6.26	8.28	2.19e-27	1.17e-25	MCF2L	MCF.2 cell line derived transforming sequence like
212664_at	6.15	3.1	8.27	1.23e-25	5.12e-24	TUBB4A	tubulin, beta 4A class IVa
221872_at	5.74	2.69	8.25	3.7e-15	3.96e-14	RARRES1	retinoic acid receptor responder (tazarotene induced) 1
202323_s_at	8.23	5.18	8.25	1.73e-22	4.51e-21	ACBD3	acyl-CoA binding domain containing 3
217975_at	9.66	6.61	8.25	2.43e-12	1.91e-11	WBP5	WW domain binding protein 5
206100_at	6.73	3.68	8.25	2.69e-19	4.69e-18	CPM	carboxypeptidase M
206034_at	5.5	2.46	8.25	1.2e-36	3.46e-34	SERPINB8	serpin peptidase inhibitor, clade B (ovalbumin), member 8
214632_at	5.75	2.7	8.24	4.15e-33	6.1e-31	NRP2	neuropilin 2
203196_at	7.91	4.87	8.24	2.47e-14	2.42e-13	ABCC4	ATP binding cassette subfamily C member 4
204881_s_at	9.11	6.07	8.24	1.87e-27	1.02e-25	UGCG	UDP-glucose ceramide glucosyltransferase
204781_s_at	6.68	3.64	8.23	3.64e-21	7.93e-20	FAS	Fas cell surface death receptor
204352_at	7.19	4.15	8.22	1.04e-22	2.81e-21	TRAF5	TNF receptor-associated factor 5
204602_at	5.19	2.15	8.22	3.98e-36	9.83e-34	DKK1	dickkopf WNT signaling pathway inhibitor 1
229584_at	8.2	5.16	8.21	8.41e-11	5.5e-10	LRRK2	leucine-rich repeat kinase 2
213160_at	5.8	2.76	8.2	1.69e-25	6.86e-24	DOCK2	dedicator of cytokinesis 2
221759_at	8.35	5.31	8.2	9.81e-22	2.31e-20	G6PC3	glucose 6 phosphatase, catalytic, 3
218711_s_at	7.1	4.07	8.18	2.5e-25	9.86e-24	SDPR	serum deprivation response
214483_s_at	5.92	2.9	8.16	1.18e-30	1.07e-28	ARFIP1	ADP-ribosylation factor interacting protein 1
221220_s_at	5.46	2.44	8.14	4.24e-30	3.53e-28	SCYL2	SCY1-like, kinase-like 2
35820_at	9.24	6.22	8.14	2.9e-25	1.14e-23	GM2A	GM2 ganglioside activator
226869_at	6.1	3.07	8.13	2.03e-27	1.09e-25	MEGF6	multiple EGF-like-domains 6
225502_at	5.57	2.54	8.13	5.51e-29	3.84e-27	DOCK8	dedicator of cytokinesis 8
220330_s_at	5.05	2.03	8.13	8.54e-29	5.71e-27	SAMSN1	SAM domain, SH3 domain and nuclear localization signals 1
204489_s_at	8.89	5.87	8.13	3.65e-23	1.05e-21	CD44	CD44 molecule (Indian blood group)
223484_at	5.27	2.25	8.12	3.51e-14	3.37e-13	C15orf48	chromosome 15 open reading frame 48
210732_s_at	5.22	2.19	8.12	9.71e-25	3.51e-23	LGALS8	lectin, galactoside-binding, soluble, 8
200756_x_at	8.87	5.85	8.1	5.47e-35	1.12e-32	CALU	calumenin
201110_s_at	5.9	2.88	8.09	3.66e-13	3.13e-12	THBS1	thrombospondin 1
228423_at	5.69	2.67	8.09	1.7e-26	7.96e-25	MAP9	microtubule-associated protein 9
1554696_s_at	5.93	2.91	8.09	2.81e-32	3.64e-30	TYMS	thymidylate synthetase
209906_at	7.54	4.52	8.08	2.21e-23	6.57e-22	C3AR1	complement component 3a receptor 1
1558080_s_at	7.81	4.79	8.08	2.49e-18	3.87e-17	DNAJC3	DnaJ (Hsp40) homolog, subfamily C, member 3
202052_s_at	6.74	3.73	8.08	4.38e-24	1.44e-22	RAI14	retinoic acid induced 14
201167_x_at	7.43	4.42	8.06	3.69e-26	1.65e-24	ARHGDIA	Rho GDP dissociation inhibitor (GDI) alpha
205047_s_at	7.15	4.14	8.06	2.47e-18	3.85e-17	ASNS	asparagine synthetase (glutamine-hydrolyzing)
208960_s_at	8.72	5.71	8.05	2.1e-30	1.85e-28	KLF6	Kruppel-like factor 6
236565_s_at	8.68	5.67	8.05	3.05e-23	8.91e-22	LARP6	La ribonucleoprotein domain family, member 6
1552610_a_at	8.11	5.11	8.02	1.84e-22	4.79e-21	JAK1	Janus kinase 1
211776_s_at	6.23	3.23	8.02	3.6e-32	4.51e-30	EPB41L3	erythrocyte membrane protein band 4.1-like 3
205234_at	5.7	2.7	8.01	3.61e-15	3.86e-14	SLC16A4	solute carrier family 16, member 4
239093_at	6.8	3.8	8.01	1.58e-18	2.51e-17	HOGA1	4-hydroxy-2-oxoglutarate aldolase 1
231822_at	5.21	2.21	7.99	6.99e-30	5.55e-28	CTTNBP2NL	CTTNBP2 N-terminal like
219148_at	5.25	2.25	7.99	1.97e-22	5.12e-21	PBK	PDZ binding kinase
209581_at	11.28	8.28	7.99	1.41e-26	6.74e-25	PLA2G16	phospholipase A2, group XVI
226249_at	6.78	3.78	7.99	4.7e-19	7.96e-18	SNX30	sorting nexin family member 30
212624_s_at	7.84	4.84	7.97	5.23e-30	4.26e-28	CHN1	chimerin 1
212826_s_at	11.29	8.3	7.97	3.19e-27	1.67e-25	SLC25A6	solute carrier family 25 (mitochondrial carrier; adenine nucleotide translocator), member 6
201118_at	8	5.01	7.94	1.31e-19	2.36e-18	PGD	phosphogluconate dehydrogenase
208853_s_at	8.96	5.97	7.94	1.53e-21	3.53e-20	CANX	calnexin
225922_at	10.45	7.46	7.94	2.03e-15	2.24e-14	FNIP2	folliculin interacting protein 2
214511_x_at	6	3.01	7.9	3.45e-30	2.92e-28	FCGR1B	Fc fragment of IgG, high affinity Ib, receptor (CD64)
204698_at	6.5	3.52	7.89	4.36e-17	5.88e-16	ISG20	interferon stimulated exonuclease gene 20kDa
202957_at	7.28	4.3	7.89	8.97e-20	1.66e-18	HCLS1	hematopoietic cell-specific Lyn substrate 1
218585_s_at	5.1	2.12	7.89	6.36e-24	2.05e-22	DTL	denticleless E3 ubiquitin protein ligase homolog (Drosophila)
216693_x_at	7.52	4.54	7.88	1.32e-19	2.4e-18	HDGFRP3	hepatoma-derived growth factor, related protein 3
208394_x_at	5.91	2.93	7.88	3.35e-20	6.52e-19	ESM1	endothelial cell-specific molecule 1
232543_x_at	6.9	3.93	7.87	1.39e-28	9.01e-27	ARHGAP9	Rho GTPase activating protein 9
219679_s_at	6.81	3.83	7.87	3.21e-21	7.05e-20	WAC	WW domain containing adaptor with coiled-coil
219341_at	6.3	3.33	7.87	3.53e-30	2.98e-28	CLN8	ceroid-lipofuscinosis, neuronal 8
207791_s_at	9.52	6.55	7.86	3.14e-23	9.14e-22	RAB1A	RAB1A, member RAS oncogene family
222646_s_at	6.33	3.36	7.85	9.95e-22	2.34e-20	ERO1A	endoplasmic reticulum oxidoreductase alpha
200613_at	9.93	6.96	7.84	6.35e-25	2.38e-23	AP2M1	adaptor-related protein complex 2, mu 1 subunit
218218_at	5.66	2.69	7.83	2.75e-31	2.88e-29	APPL2	adaptor protein, phosphotyrosine interaction, PH domain and leucine zipper containing 2
221024_s_at	6.63	3.66	7.82	2.77e-15	3.01e-14	SLC2A10	solute carrier family 2 (facilitated glucose transporter), member 10
212016_s_at	6.96	3.99	7.81	1.06e-28	7.02e-27	PTBP1	polypyrimidine tract binding protein 1
213385_at	6.12	3.15	7.81	8.03e-25	2.95e-23	CHN2; LOC101928168	chimerin 2; uncharacterized LOC101928168
219326_s_at	5.66	2.69	7.81	1.6e-34	3.04e-32	B3GNT2	UDP-GlcNAc:betaGal beta-1,3-N-acetylglucosaminyltransferase 2
205813_s_at	6.79	3.83	7.8	8.35e-22	1.99e-20	MAT1A	methionine adenosyltransferase I, alpha
1555420_a_at	6.27	3.31	7.8	5.13e-28	3.01e-26	KLF7	Kruppel-like factor 7 (ubiquitous)
208933_s_at	7.5	4.54	7.78	2.83e-13	2.46e-12	LGALS8	lectin, galactoside-binding, soluble, 8
232617_at	8.18	5.22	7.78	1.76e-25	7.11e-24	CTSS	cathepsin S
208190_s_at	7.67	4.71	7.78	3.42e-27	1.77e-25	LSR	lipolysis stimulated lipoprotein receptor
227484_at	6.92	3.96	7.78	1.48e-24	5.23e-23	SRGAP1	SLIT-ROBO Rho GTPase activating protein 1
222385_x_at	7.29	4.33	7.77	2.24e-31	2.38e-29	SEC61A1	Sec61 translocon alpha 1 subunit
222903_s_at	5.37	2.41	7.77	1.11e-25	4.63e-24	CPEB1	cytoplasmic polyadenylation element binding protein 1
214068_at	5.21	2.25	7.77	1.58e-10	9.98e-10	BEAN1	brain expressed, associated with NEDD4, 1
219157_at	8.41	5.45	7.77	1.91e-21	4.33e-20	KLHL2	kelch-like family member 2
201810_s_at	9.17	6.21	7.76	2.08e-21	4.7e-20	SH3BP5	SH3-domain binding protein 5 (BTK-associated)
203562_at	8.17	5.21	7.76	1.54e-18	2.46e-17	FEZ1	fasciculation and elongation protein zeta 1
219508_at	7.15	4.19	7.75	3.84e-18	5.86e-17	GCNT3	glucosaminyl (N-acetyl) transferase 3, mucin type
[truncated: 10,115 more rows]

## Sheet: GSE13433 Patients 4,7 vs Lung
GSE13433 Patient 4,7 vs. Normal lung
[truncated: 19,787 more rows]

## Sheet: GSE32569 Pre-treat ASPS vs. SM
GSE32569 Pre-treatment ASPS vs. Skeletal muscle
[truncated: 11,802 more rows]

[truncated: 1 more sheets: GSE54729 RNA-Seq ASPS vs. SM]
